# Supplementary material for: Compendium of Clinical Variant Classification for 2,246 Unique ABCA4 Variants to Clarify Variant Pathogenicity in Stargardt Disease Using a Modified ACMG/AMP Framework
Source: Hum Mutat. 2023 Dec 26;2023:6815504. doi: 10.1155/2023/6815504 (PMC11918811; doi:10.1155/2023/6815504)
Supplement: Supplementary Materials — A file containing supplemental material pertinent to this manuscript is available. This supplemental information consists of 13 tables, 2 figures, and detailed methods, as follows: Table S1: all variants with ACMG/AMP classifications (column H) and severity subclassifications from [27] (column I). ACMG/AMP classifications are based on the point system as described by Tavtigian et al. [33]. In short, supporting, moderate, strong, and very strong evidence is combined into a score where each type of evidence gives a score of 1, 2, 4, or 8, respectively, where pathogenic evidence gives a positive score and benign evidence gives a negative score. The resulting total score per variant results in a benign (<-6), likely benign (-1–-6), VUS (0–5), likely pathogenic (6–9), or pathogenic (>9) classification. Table S2: ACMG/AMP classification step PVS1 Null variants. Table S3: ACMG/AMP classification step PM6 de novo variants. Table S4: ACMG/AMP classification step PS4 variant frequency and use of control populations. Table S5: ACMG/AMP classification step PM4 protein length changes due to in-frame deletions/insertions and stop losses. Table S6: ACMG/AMP classification steps PP3 and BP4 computational (in silico) data. Table S7: ACMG/AMP classification step BP7 synonymous variants. Table S8: ACMG/AMP classification steps BS1 and PM2 variant frequency and use of control populations. Table S9: ACMG/AMP classification steps PS1 and PM5 Same amino acid change and novel missense at the same position. Table S10: ACMG/AMP classification steps PS3 and BS3 functional studies. Table S11: three most frequent (likely) pathogenic variants per gnomAD population. Table S12: previously reported frequent pathogenic variants based on literature. Table S13: published segregating complex alleles. Figure S1: in silico comparison of CADD and REVEL for missense variants in ABCA4. In silico comparison of ABCA4 missense variants. CADD PHRED values are plotted against REVEL values. Cut-off values between [file 6815504.f1.zip › S1_ACMG Categorisation.xlsx]

## Sheet: Overview S1
							ACMG/AMP classification (this study)	Severity category** (Updated version of Cornelis et al., 2022)		Null variants*			Same amino acid	De novo	Functional Studies (RNA and F-Index)			Frequency			In trans (for PM2: 0.0001 was used)				In cis	Conserved indel, stop loss	Missense same position	In silico data				Synonymous				Point System Tavtigian 2020, PMID 32720330	PATHOGENIC evidence strength categories				BENIGN evidence strength categories
Coding DNA (NM_000350.3)	Exon	RNA	Protein	Genomic DNA (hg19)	GAM BAP gnomAD AF	Variant type	Pathogenicity	Severity	Reduced penetrance reported	PVS1	PVS1_Strong	PVS1_Moderate	PS1	PM6_Supporting	PS3_Moderate	PS3_Supporting	BS3_Supporting	PS4	PM2_Supporting	BS1	PM3_Supporting	PM3	PM3_Strong	PM3_VeryStrong	BP2	PM4	PM5	PP3_Moderate	PP3	BP4	BP4_Moderate	BP7			Variant	Points	# Supporting evidence Pathogenic	# Moderate evidence Pathogenic	# Strong evidence pathogenic	# Very Strong evidence pathogenic	# Supporting evidence benign	# Moderate evidence benign	# Strong evidence benign	# Very Strong evidence benign
c.-92C>T	1	r.(?)	p.(?)	g.94586693G>A	0	5'UTR	Likely benign	Not assessed		0	0	0	0	0	0	0	0	0	1	0	0	0	0	0	0	0	0	0	0	0	1	0				-1	1	0	0	0	0	1	0
c.-14G>A	1	r.(?)	p.(?)	g.94586615C>T	5.96164e-06	5'UTR	Likely benign	Not assessed		0	0	0	0	0	0	0	0	0	1	0	0	0	0	0	0	0	0	0	0	0	1	0				-1	1	0	0	0	0	1	0
c.1A>G	1	r.(?)	p.(Met1Val)	g.94586601T>C	7.36032e-06	Null	Likely pathogenic	Severe		0	0	1	0	0	0	0	0	1	0	0	0	0	0	0	0	0	0	0	0	0	0	0				6	0	1	1	0	0	0	0
c.2T>C	1	r.(?)	p.(?)	g.94586600A>G	1.05506e-05	Null	Likely pathogenic	Moderate/Severe$		0	0	1	0	0	0	0	0	1	0	0	0	0	0	0	0	0	0	0	0	0	0	0				6	0	1	1	0	0	0	0
c.3G>A	1	r.(?)	p.(Met1Ile)	g.94586599C>T	3.69271e-05	Null	VUS	Mild/Moderate$		0	0	1	0	0	0	0	0	0	0	0	1	0	0	0	0	0	1	0	0	0	0	0				5	1	2	0	0	0	0	0
c.3G>T	1	r.(?)	p.(Met1Ile)	g.94586599C>A	0	Null	VUS	Uncertain		0	0	1	0	0	0	0	0	0	1	0	0	0	0	0	0	0	1	0	0	0	0	0				5	1	2	0	0	0	0	0
c.1_3delinsGTC	1	r.(?)	p.(?)	g.94586599_94586601delinsGAC	0	Null	VUS	Not assessed		0	0	1	0	0	0	0	0	0	1	0	0	0	0	0	0	0	0	0	0	0	0	0				3	1	1	0	0	0	0	0
c.16C>T	1	r.(?)	p.(Gln6*)	g.94586586G>A	0	Null	Pathogenic	Severe		1	0	0	0	0	0	0	0	0	1	0	0	0	0	0	0	0	0	1	0	0	0	0				11	1	1	0	1	0	0	0
c.20T>A	1	r.(?)	p.(Ile7Lys)	g.94586582A>T	0	Missense	VUS	Uncertain		0	0	0	0	0	0	0	0	0	1	0	0	0	0	0	0	0	0	0	0	0	0	0				1	1	0	0	0	0	0	0
c.21dup	1	r.(?)	p.(Gln8Hisfs*33)	g.94586581dup	0	Null	Pathogenic	Severe		1	0	0	0	0	0	0	0	1	0	0	0	0	0	0	0	0	0	0	0	0	0	0				12	0	0	1	1	0	0	0
c.22C>T	1	r.(?)	p.(Gln8*)	g.94586580G>A	0	Null	Pathogenic	Severe		1	0	0	0	0	0	0	0	1	0	0	0	0	1	0	0	0	0	1	0	0	0	0				18	0	1	2	1	0	0	0
c.29dup	1	r.(?)	p.(Leu10Phefs*44)	g.94586576dup	0	Null	Pathogenic	Not assessed		1	0	0	0	0	0	0	0	0	1	0	0	0	0	0	0	0	0	1	0	0	0	0				11	1	1	0	1	0	0	0
c.32T>C	1	r.(?)	p.(Leu11Pro)	g.94586570A>G	5.96238e-06	Missense	Pathogenic	Mild/Moderate		0	0	0	0	0	0	0	0	1	0	0	0	0	1	0	0	0	0	1	0	0	0	0				10	0	1	2	0	0	0	0
c.33C>T	1	r.(?)	p.(Leu11=)	g.94586569G>A	7.85935e-06	Synonymous	Likely benign	Not assessed		0	0	0	0	0	0	0	0	0	0	0	0	0	0	0	0	0	0	0	0	0	1	1				-3	0	0	0	0	1	1	0
c.36G>A	1	r.(?)	p.(Trp12*)	g.94586566C>T	0	Null	Pathogenic	Severe		1	0	0	0	0	0	0	0	0	1	0	1	0	0	0	0	0	0	1	0	0	0	0				12	2	1	0	1	0	0	0
c.37A>G	1	r.(?)	p.(Lys13Glu)	g.94586565T>C	0	Missense	VUS	Not assessed		0	0	0	0	0	0	0	0	0	1	0	0	0	0	0	0	0	0	1	0	0	0	0				3	1	1	0	0	0	0	0
c.38_46del	1	r.(?)	p.(Lys13_Trp15del)	g.94586561_94586569del	0	Insertion/Deletion	VUS	Not assessed		0	0	0	0	0	0	0	0	0	1	0	0	0	0	0	0	1	0	0	0	0	0	0				3	1	1	0	0	0	0	0
c.42C>A	1	r.(?)	p.(Asn14Lys)	g.94586560G>T	0	Missense	Likely pathogenic	Mild/Moderate		0	0	0	0	0	0	0	0	1	0	0	0	1	0	0	0	0	0	0	1	0	0	0				7	1	1	1	0	0	0	0
c.45G>A	1	r.(?)	p.(Trp15*)	g.94586557C>T	5.96322e-06	Null	Pathogenic	Severe		1	0	0	0	0	0	0	0	1	0	0	0	1	0	0	0	0	0	1	0	0	0	0				16	0	2	1	1	0	0	0
c.43_47del	1	r.(?)	p.(Trp15Profs*37)	g.94586557_94586561del	0	Null	Pathogenic	Severe		1	0	0	0	0	0	0	0	0	1	0	1	0	0	0	0	0	0	1	0	0	0	0				12	2	1	0	1	0	0	0
c.46_47del	1	r.(?)	p.(Thr16Profs*37)	g.94586555_94586556del	0	Null	Pathogenic	Not assessed		1	0	0	0	0	0	0	0	0	1	0	0	0	0	0	0	0	0	1	0	0	0	0				11	1	1	0	1	0	0	0
c.42_48delinsAG	1	r.(?)	p.(Asn14Lysfs*38)	g.94586554_94586560delinsCT	0	Null	Pathogenic	Severe		1	0	0	0	0	0	0	0	1	0	0	0	0	0	0	0	0	0	1	0	0	0	0				14	0	1	1	1	0	0	0
c.52C>T	1	r.(?)	p.(Arg18Trp)	g.94586550G>A	2.13075e-05	Missense	Pathogenic	Moderate		0	0	0	0	0	0	0	0	1	0	0	0	0	0	1	0	0	1	0	1	0	0	0				15	1	1	1	1	0	0	0
c.53G>A	1	r.(?)	p.(Arg18Gln)	g.94586549C>T	0	Missense	Likely pathogenic	Severe		0	0	0	0	0	0	0	0	1	0	0	1	0	0	0	0	0	1	0	1	0	0	0				8	2	1	1	0	0	0	0
c.53G>C	1	r.(?)	p.(Arg18Pro)	g.94586549C>G	0	Missense	Pathogenic	Moderate		0	0	0	0	0	0	0	0	1	0	0	0	0	1	0	0	0	1	1	0	0	0	0				12	0	2	2	0	0	0	0
c.61C>T	1	r.(?)	p.(Gln21*)	g.94586541G>A	5.96584e-06	Null	Pathogenic	Severe		1	0	0	0	0	0	0	0	1	0	0	0	1	0	0	0	0	0	1	0	0	0	0				16	0	2	1	1	0	0	0
c.66G>A	1	r.(spl?)	p.(Lys22=)	g.94586536C>T	0	Synonymous	Pathogenic	Mild/Moderate		0	0	0	0	0	0	0	0	1	0	0	0	0	1	0	0	0	0	1	0	0	0	0				10	0	1	2	0	0	0	0
c.66G>T	1	r.(spl?)	p.(Lys22Asn,?)	g.94586536C>A	0	Missense	VUS	Not assessed		0	0	0	0	0	0	0	0	0	1	0	0	0	0	0	0	0	0	0	1	0	0	0				2	2	0	0	0	0	0	0
c.66+3A>C	1i	r.(?)	p.(?)	g.94586533T>G	1.78016e-08	NCSS/DI	VUS	Not assessed		0	0	0	0	0	0	0	0	0	1	0	0	0	0	0	0	0	0	0	1	0	0	0				2	2	0	0	0	0	0	0
c.66+2044G>A	1i	r.(spl?)	p.(?)	g.94584492C>T	0.000176525	NCSS/DI	Likely benign	Not assessed		0	0	0	0	0	0	0	0	0	0	0	0	0	0	0	0	0	0	0	0	0	1	0				-2	0	0	0	0	0	1	0
c.67-2023T>G	1i	r.[66_67ins67-2266_67-2024,=]	p.[IIe23IIefs*30,=]	g.94580645A>C	0	NCSS/DI	VUS	Moderate		0	0	0	0	0	0	1	0	0	1	0	0	1	0	0	0	0	0	0	1	0	0	0				5	3	1	0	0	0	0	0
c.66+520_67-389dup	1i	r.(?)	p.(?)	g.94579013_94586018dup	0	NCSS/DI	VUS	Uncertain		0	0	0	0	0	0	0	0	0	1	0	0	0	0	0	0	0	0	0	0	0	0	0				1	1	0	0	0	0	0	0
c.67-16T>A	1i	r.spl?	p.(?)	g.94578638A>T	0	NCSS/DI	VUS	Uncertain		0	0	0	0	0	0	0	0	0	1	0	0	1	0	0	0	0	0	0	1	0	0	0				4	2	1	0	0	0	0	0
c.67-2A>G	1i	r.spl	p.(?)	g.94578624T>C	5.98881e-06	Null	Likely pathogenic	Severe		1	0	0	0	0	0	0	0	0	1	0	0	0	0	0	0	0	0	0	0	0	0	0				9	1	0	0	1	0	0	0
c.67-1del	1i	r.spl	p.(?)	g.94578623del	0	Null	Pathogenic	Severe		1	0	0	0	0	0	0	0	0	1	0	0	0	0	0	0	0	0	1	0	0	0	0				11	1	1	0	1	0	0	0
c.67-1G>C	1i	r.spl	p.(?)	g.94578623C>G	0	Null	Likely pathogenic	Severe		1	0	0	0	0	0	0	0	0	1	0	0	0	0	0	0	0	0	0	0	0	0	0				9	1	0	0	1	0	0	0
c.69T>G	2	r.(spl?)	p.(Ile23Met)	g.94578620A>C	0	Missense	VUS	Not assessed		0	0	0	0	0	0	0	0	0	1	0	0	0	0	0	0	0	0	0	0	0	0	0				1	1	0	0	0	0	0	0
c.70C>T	2	r.(?)	p.[IIe23IIefs*30,=]	g.94578619G>A	3.15843e-05	NCSS/DI	Pathogenic	Mild/Moderate		0	0	0	0	0	0	0	0	1	0	0	0	0	1	0	0	0	0	1	0	0	0	0				10	0	1	2	0	0	0	0
c.71G>A	2	r.(?)	p.(Arg24His)	g.94578618C>T	0.000239534	Missense	Pathogenic	Mild		0	0	0	0	0	0	0	0	1	0	0	0	0	1	0	0	0	0	1	0	0	0	0				10	0	1	2	0	0	0	0
c.85C>T	2	r.(?)	p.(Leu29Phe)	g.94578604G>A	1.79164e-05	Missense	VUS	Not assessed		0	0	0	0	0	0	0	0	0	1	0	0	0	0	0	0	0	0	0	0	0	0	0				1	1	0	0	0	0	0	0
c.86T>G	2	r.(?)	p.(Leu29Arg)	g.94578603A>C	0	Missense	VUS	Not assessed		0	0	0	0	0	0	0	0	0	1	0	0	0	0	0	0	0	0	1	0	0	0	0				3	1	1	0	0	0	0	0
c.91T>C	2	r.(?)	p.(Trp31Arg)	g.94578598A>G	0	Missense	Likely pathogenic	Moderate		0	0	0	0	0	0	0	0	1	0	0	1	0	0	0	0	0	0	1	0	0	0	0				7	1	1	1	0	0	0	0
c.92G>A	2	r.(?)	p.(Trp31*)	g.94578597C>T	0	Null	Pathogenic	Severe		1	0	0	0	0	0	0	0	1	0	0	1	0	0	0	0	0	0	1	0	0	0	0				15	1	1	1	1	0	0	0
c.93G>A	2	r.(?)	p.(Trp31*)	g.94578596C>T	1.3262e-06	Null	Pathogenic	Severe		1	0	0	0	0	0	0	0	1	0	0	0	0	0	0	0	0	0	1	0	0	0	0				14	0	1	1	1	0	0	0
c.94C>A	2	r.(?)	p.(Pro32Thr)	g.94578595G>T	1.32611e-06	Missense	VUS	Mild/Moderate$		0	0	0	0	0	0	0	0	0	1	0	0	0	0	0	0	0	0	1	0	0	0	0				3	1	1	0	0	0	0	0
c.95C>T	2	r.(?)	p.(Pro32Leu)	g.94578594G>A	4.39881e-05	Missense	VUS	Mild/Moderate		0	0	0	0	0	0	0	0	0	1	0	1	0	0	0	0	0	0	1	0	0	0	0				4	2	1	0	0	0	0	0
c.108del	2	r.(?)	p.(Leu37Trpfs*3)	g.94578583del	0	Null	Pathogenic	Severe		1	0	0	0	0	0	0	0	1	0	0	0	0	0	0	0	0	0	0	0	0	0	0				12	0	0	1	1	0	0	0
c.101_106del	2	r.(?)	p.(Ser34_Leu35del)	g.94578583_94578588del	2.63765e-05	Insertion/Deletion	Pathogenic	Moderate		0	0	0	0	0	0	0	0	1	0	0	0	0	0	1	0	1	0	0	0	0	0	0				14	0	1	1	1	0	0	0
c.122G>A	2	r.(?)	p.(Trp41*)	g.94578567C>T	5.96447e-06	Null	Pathogenic	Severe		1	0	0	0	0	0	0	0	1	0	0	0	0	1	0	0	0	0	1	0	0	0	0				18	0	1	2	1	0	0	0
c.123G>A	2	r.(?)	p.(Trp41*)	g.94578566C>T	5.96437e-06	Null	Pathogenic	Severe		1	0	0	0	0	0	0	0	0	1	0	1	0	0	0	0	0	0	1	0	0	0	0				12	2	1	0	1	0	0	0
c.140C>T	2	r.(?)	p.(Pro47Leu)	g.94578549G>A	9.50364e-05	Missense	VUS	Benign		0	0	0	0	0	0	0	0	0	0	0	0	0	0	0	0	0	0	0	1	0	0	0				1	1	0	0	0	0	0	0
c.141A>G	2	r.(?)	p.(Pro47=)	g.94578548T>C	0.997062	Synonymous	Benign	Benign		0	0	0	0	0	0	0	0	0	0	1	0	0	0	0	0	0	0	0	0	0	1	1				-7	0	0	0	0	1	1	1
c.156T>G	2	r.(?)	p.(His52Gln)	g.94578533A>C	1.37087e-05	Missense	VUS	Not assessed		0	0	0	0	0	0	0	0	0	0	0	0	0	0	0	0	0	0	0	1	0	0	0				1	1	0	0	0	0	0	0
c.157G>T	2	r.(?)	p.(Glu53*)	g.94578532C>A	5.2753e-06	Null	Pathogenic	Severe		1	0	0	0	0	0	0	0	1	0	0	1	0	0	0	0	0	0	1	0	0	0	0				15	1	1	1	1	0	0	0
c.160T>G	2	r.(spl?)	p.(Cys54Gly,?)	g.94578529A>C	0	Missense	Likely pathogenic	Moderate/Severe		0	0	0	0	0	0	0	0	1	0	0	0	0	0	0	0	0	0	1	0	0	0	0				6	0	1	1	0	0	0	0
c.160+1G>A	2i	r.spl	p.(?)	g.94578528C>T	0	Null	Likely pathogenic	Not assessed		1	0	0	0	0	0	0	0	0	1	0	0	0	0	0	0	0	0	0	0	0	0	0				9	1	0	0	1	0	0	0
c.160+2T>C	2i	r.spl	p.(?)	g.94578527A>G	0	Null	Pathogenic	Severe		1	0	0	0	0	0	0	0	1	0	0	0	0	0	0	0	0	0	0	0	0	0	0				12	0	0	1	1	0	0	0
c.160+5G>A	2i	r.(?)	p.(?)	g.94578524C>T	0	NCSS/DI	Likely pathogenic	Causative variant of unknown severity		0	0	0	0	0	0	0	0	1	0	0	0	1	0	0	0	0	0	0	1	0	0	0				7	1	1	1	0	0	0	0
c.160+5G>C	2i	r.[67_160del,161_302delins161+1_161+14,=]	p.[Ile23Alafs*24,His55Asnfs*63,=]	g.94578524C>G	0	NCSS/DI	Likely pathogenic	Moderate		0	0	0	0	0	0	1	0	1	0	0	0	0	0	0	0	0	0	0	1	0	0	0				6	2	0	1	0	0	0	0
c.67-1845_160+345del	1i	r.(?)	p.(?)	g.94578188_94580471del	0	Null	Likely pathogenic	Severe		1	0	0	0	0	0	0	0	0	1	0	0	0	0	0	0	0	0	0	0	0	0	0				9	1	0	0	1	0	0	0
c.67-140_161-355del	1i_2i	r.(67_160del)	p.(Ile23Alafs*24)	g.94577492_94578764del	0	Null	Likely pathogenic	Not assessed		1	0	0	0	0	0	0	0	0	1	0	0	0	0	0	0	0	0	0	0	0	0	0				9	1	0	0	1	0	0	0
c.161-23T>A	2i	r.(spl?)	p.(?)	g.94577158A>T	0	NCSS/DI	VUS	Uncertain		0	0	0	0	0	0	0	0	0	1	0	1	0	0	0	0	0	0	0	1	0	0	0				3	3	0	0	0	0	0	0
c.161-23T>G	2i	r.[=,161_302del]	p.[=,Cys54Serfs*14]	g.94577158A>C	0	NCSS/DI	VUS	Mild$		0	0	0	0	0	0	0	0	1	0	0	0	0	0	0	0	0	0	0	0	0	1	0				2	0	0	1	0	0	1	0
c.161-5T>C	2i	r.(?)	p.(?)	g.94577140A>G	0	NCSS/DI	Likely benign	Not assessed		0	0	0	0	0	0	0	0	0	1	0	0	0	0	0	0	0	0	0	0	0	1	0				-1	1	0	0	0	0	1	0
c.161-2A>G	2i	r.spl	p.(?)	g.94577137T>C	0	Null	Pathogenic	Severe		1	0	0	0	0	0	0	0	0	1	0	0	1	0	0	0	0	0	0	0	0	0	0				11	1	1	0	1	0	0	0
c.161-1G>A	2i	r.spl	p.(?)	g.94577136C>T	0	Null	Pathogenic	Severe		1	0	0	0	0	0	0	0	1	0	0	0	0	0	0	0	0	0	0	0	0	0	0				12	0	0	1	1	0	0	0
c.161G>A	3	r.[161_302del,161g>a]	p.[Cys54Serfs*14,Cys54Tyr]	g.94577135C>T	5.00188e-05	NCSS/DI	Pathogenic	Severe$		0	0	0	0	0	0	1	0	1	0	0	0	0	0	1	0	0	0	1	0	0	0	0				15	1	1	1	1	0	0	0
c.161G>T	3	r.161_302del	p.(Cys54Serfs*14)	g.94577135C>A	1.32559e-06	Null	Pathogenic	Severe		1	0	0	0	0	1	0	0	0	1	0	0	0	0	0	0	0	0	1	0	0	0	0				13	1	2	0	1	0	0	0
c.164A>C	3	r.(?)	p.(His55Pro)	g.94577132T>G	0	Missense	VUS	Not assessed		0	0	0	0	0	0	0	0	0	1	0	0	0	0	0	0	0	1	1	0	0	0	0				5	1	2	0	0	0	0	0
c.164A>G	3	r.(?)	p.(His55Arg)	g.94577132T>C	0	Missense	Pathogenic	Mild/Moderate		0	0	0	0	0	0	0	0	1	0	0	0	0	1	0	0	0	0	1	0	0	0	0				10	0	1	2	0	0	0	0
c.167T>C	3	r.(?)	p.(Phe56Ser)	g.94577129A>G	5.96405e-06	Missense	Likely pathogenic	Uncertain		0	0	0	0	0	0	0	0	0	1	0	1	0	0	0	0	0	1	1	0	0	0	0				6	2	2	0	0	0	0	0
c.167T>G	3	r.(?)	p.(Phe56Cys)	g.94577129A>C	0	Missense	Likely pathogenic	Moderate/Severe		0	0	0	0	0	0	0	0	1	0	0	0	0	0	0	0	0	0	1	0	0	0	0				6	0	1	1	0	0	0	0
c.170C>G	3	r.(?)	p.(Pro57Arg)	g.94577126G>C	0	Missense	VUS	Not assessed		0	0	0	0	0	0	0	0	0	1	0	0	0	0	0	0	0	0	1	0	0	0	0				3	1	1	0	0	0	0	0
c.170_171insAA	3	r.(?)	p.(Asn58Thrfs*21)	g.94577125_94577126insTT	0	Null	Pathogenic	Not assessed		1	0	0	0	0	0	0	0	0	1	0	0	0	0	0	0	0	0	1	0	0	0	0				11	1	1	0	1	0	0	0
c.174C>G	3	r.(?)	p.(Asn58Lys)	g.94577122G>C	0	Missense	VUS	Severe		0	0	0	0	0	0	0	0	1	0	0	0	0	0	0	0	0	0	0	1	0	0	0				5	1	0	1	0	0	0	0
c.175A>G	3	r.(?)	p.(Lys59Glu)	g.94577121T>C	0	Missense	VUS	Not assessed		0	0	0	0	0	0	0	0	0	1	0	0	1	0	0	0	0	0	1	0	0	0	0				5	1	2	0	0	0	0	0
c.178G>A	3	r.(?)	p.(Ala60Thr)	g.94577118C>T	0	Missense	Likely pathogenic	Mild/Moderate		0	0	0	0	0	0	0	0	1	0	0	1	0	0	0	0	0	1	1	0	0	0	0				9	1	2	1	0	0	0	0
c.179C>G	3	r.(?)	p.(Ala60Gly)	g.94577117G>C	0	Missense	Pathogenic	Causative variant of unknown severity		0	0	0	0	0	0	0	0	1	0	0	0	1	0	0	0	0	1	1	0	0	0	0				10	0	3	1	0	0	0	0
c.179C>T	3	r.(?)	p.(Ala60Val)	g.94577117G>A	1.35349e-05	Missense	Pathogenic	Severe$		0	0	0	0	0	0	0	0	1	0	0	0	0	1	0	0	0	1	1	0	0	0	0				12	0	2	2	0	0	0	0
c.180del	3	r.(?)	p.(Met61Cysfs*17)	g.94577116del	0	Null	Pathogenic	Severe		1	0	0	0	0	0	0	0	0	1	0	1	0	0	0	0	0	0	1	0	0	0	0				12	2	1	0	1	0	0	0
c.180G>C	3	r.(?)	p.(Ala60=)	g.94577116C>G	0	Synonymous	Likely benign	Not assessed		0	0	0	0	0	0	0	0	0	1	0	0	0	0	0	0	0	0	0	0	0	1	1				-2	1	0	0	0	1	1	0
c.182T>C	3	r.(?)	p.(Met61Thr)	g.94577114A>G	0	Missense	VUS	Uncertain		0	0	0	0	0	0	0	0	0	1	0	0	0	0	0	0	0	1	1	0	0	0	0				5	1	2	0	0	0	0	0
c.183G>C	3	r.(?)	p.(Met61Ile)	g.94577113C>G	1.77981e-08	Missense	Likely pathogenic	Mild/Moderate		0	0	0	0	0	0	0	0	1	0	0	0	1	0	0	0	0	0	0	1	0	0	0				7	1	1	1	0	0	0	0
c.184C>G	3	r.(?)	p.(Pro62Ala)	g.94577112G>C	0	Missense	Pathogenic	Mild/Moderate		0	0	0	0	0	0	0	0	1	0	0	0	1	0	0	0	0	1	1	0	0	0	0				10	0	3	1	0	0	0	0
c.184C>T	3	r.(?)	p.(Pro62Ser)	g.94577112G>A	5.96416e-06	Missense	Likely pathogenic	Severe		0	0	0	0	0	0	0	0	1	0	0	0	0	0	0	0	0	1	1	0	0	0	0				8	0	2	1	0	0	0	0
c.185C>T	3	r.(?)	p.(Pro62Leu)	g.94577111G>A	0	Missense	VUS	Not assessed		0	0	0	0	0	0	0	0	0	1	0	0	0	0	0	0	0	1	1	0	0	0	0				5	1	2	0	0	0	0	0
c.187T>C	3	r.(?)	p.(Ser63Pro)	g.94577109A>G	0	Missense	Likely pathogenic	Moderate/Severe		0	0	0	0	0	0	0	0	1	0	0	1	0	0	0	0	0	0	1	0	0	0	0				7	1	1	1	0	0	0	0
c.191C>T	3	r.(?)	p.(Ala64Val)	g.94577105G>A	4.39596e-05	Missense	VUS	Mild/Moderate$		0	0	0	0	0	0	0	0	0	1	0	0	0	0	0	0	0	0	1	0	0	0	0				3	1	1	0	0	0	0	0
c.194G>A	3	r.(?)	p.(Gly65Glu)	g.94577102C>T	5.96426e-06	Missense	Pathogenic	Severe		0	0	0	0	0	0	0	0	1	0	0	0	0	1	0	0	0	0	1	0	0	0	0				10	0	1	2	0	0	0	0
c.194G>C	3	r.(?)	p.(Gly65Ala)	g.94577102C>G	0	Missense	VUS	Severe		0	0	0	0	0	0	0	0	0	1	0	0	0	0	0	0	0	1	1	0	0	0	0				5	1	2	0	0	0	0	0
c.203C>G	3	r.(?)	p.(Pro68Arg)	g.94577093G>C	4.39767e-05	Missense	Pathogenic	Moderate		0	0	0	0	0	0	0	0	1	0	0	0	0	0	1	0	0	1	1	0	0	0	0				16	0	2	1	1	0	0	0
c.203C>T	3	r.(?)	p.(Pro68Leu)	g.94577093G>A	6.05081e-06	Missense	Pathogenic	Severe$		0	0	0	0	0	0	0	0	1	0	0	0	0	1	0	0	0	1	1	0	0	0	0				12	0	2	2	0	0	0	0
c.206G>A	3	r.(?)	p.(Trp69*)	g.94577090C>T	0	Null	Pathogenic	Severe		1	0	0	0	0	0	0	0	1	0	0	0	0	0	0	0	0	0	1	0	0	0	0				14	0	1	1	1	0	0	0
c.216dup	3	r.(?)	p.(Ile73Aspfs*26)	g.94577083dup	0	Null	Pathogenic	Severe		1	0	0	0	0	0	0	0	0	1	0	0	0	0	0	0	0	0	1	0	0	0	0				11	1	1	0	1	0	0	0
c.214G>A	3	r.(?)	p.(Gly72Arg)	g.94577082C>T	1.85562e-05	Missense	Pathogenic	Moderate/Severe$		0	0	0	0	0	1	0	0	1	0	0	0	1	0	0	0	0	0	1	0	0	0	0				10	0	3	1	0	0	0	0
c.215G>T	3	r.(?)	p.(Gly72Val)	g.94577081C>A	0	Missense	VUS	Uncertain		0	0	0	0	0	0	0	0	0	1	0	0	0	0	0	0	0	1	1	0	0	0	0				5	1	2	0	0	0	0	0
c.217A>T	3	r.(?)	p.(Ile73Phe)	g.94577079T>A	0	Missense	VUS	Severe		0	0	0	0	0	0	0	0	1	0	0	0	0	0	0	0	0	0	0	1	0	0	0				5	1	0	1	0	0	0	0
c.223T>C	3	r.(?)	p.(Cys75Arg)	g.94577073A>G	0	Missense	VUS	Not assessed		0	0	0	0	0	0	0	0	0	1	0	0	0	0	0	0	0	1	1	0	0	0	0				5	1	2	0	0	0	0	0
c.223T>G	3	r.(?)	p.(Cys75Gly)	g.94577073A>C	0	Missense	Pathogenic	Mild/Moderate		0	0	0	0	0	0	0	0	1	0	0	0	0	1	0	0	0	0	1	0	0	0	0				10	0	1	2	0	0	0	0
c.224G>A	3	r.(?)	p.(Cys75Tyr)	g.94577072C>T	0	Missense	VUS	Uncertain		0	0	0	0	0	0	0	0	0	1	0	0	0	0	0	0	0	1	1	0	0	0	0				5	1	2	0	0	0	0	0
c.227A>C	3	r.(?)	p.(Asn76Thr)	g.94577069T>G	0	Missense	VUS	Uncertain		0	0	0	0	0	0	0	0	0	1	0	0	0	0	0	0	0	0	1	0	0	0	0				3	1	1	0	0	0	0	0
c.230T>A	3	r.(?)	p.(Val77Glu)	g.94577066A>T	0	Missense	VUS	Mild/Moderate$		0	0	0	0	0	0	0	0	0	1	0	0	0	0	0	0	0	0	0	1	0	0	0				2	2	0	0	0	0	0	0
c.233_234insAAGAA	3	r.(?)	p.(Asn78Lysfs*39)	g.94577065_94577066insTTTTC	0	Insertion/Deletion	VUS	Not assessed		0	0	0	0	0	0	0	0	0	1	0	0	0	0	0	0	0	0	1	0	0	0	0				3	1	1	0	0	0	0	0
c.231_232insGAAAA	3	r.(?)	p.(Asn78Glufs*39)	g.94577064_94577065insTTTTC	0	Null	Pathogenic	Not assessed		1	0	0	0	0	0	0	0	0	1	0	0	0	0	0	0	0	0	1	0	0	0	0				11	1	1	0	1	0	0	0
c.237T>C	3	r.(?)	p.(Asn79=)	g.94577059A>G	0.00075005	Synonymous	Likely benign	Benign		0	0	0	0	0	0	0	0	0	0	0	0	0	0	0	0	0	0	0	0	0	1	1				-3	0	0	0	0	1	1	0
c.240_241del	3	r.(?)	p.(Cys81Phefs*17)	g.94577055_94577056del	0	Null	Pathogenic	Severe		1	0	0	0	0	0	0	0	1	0	0	0	0	1	0	0	0	0	1	0	0	0	0				18	0	1	2	1	0	0	0
c.242G>C	3	r.(?)	p.(Cys81Ser)	g.94577054C>G	0	Missense	VUS	Not assessed		0	0	0	0	0	0	0	0	0	1	0	0	0	0	0	0	0	0	1	0	0	0	0				3	1	1	0	0	0	0	0
c.247_250dup	3	r.(?)	p.(Ser84Thrfs*16)	g.94577046_94577049dup	5.96647e-06	Null	Pathogenic	Severe		1	0	0	0	0	0	0	0	1	0	0	0	0	0	1	0	0	0	0	1	0	0	0				21	1	0	1	2	0	0	0
c.247_250del	3	r.(?)	p.(Gln83Alafs*31)	g.94577046_94577049del	0	Null	Pathogenic	Not assessed		1	0	0	0	0	0	0	0	0	1	0	0	0	0	0	0	0	0	0	1	0	0	0				10	2	0	0	1	0	0	0
c.262G>A	3	r.(?)	p.(Gly88Arg)	g.94577034C>T	5.27817e-06	Missense	VUS	Severe		0	0	0	0	0	0	0	0	0	1	0	0	0	0	0	0	0	0	1	0	0	0	0				3	1	1	0	0	0	0	0
c.265G>T	3	r.(?)	p.(Glu89*)	g.94577031C>A	0	Null	Pathogenic	Not assessed		1	0	0	0	0	0	0	0	0	1	0	0	0	0	0	0	0	0	1	0	0	0	0				11	1	1	0	1	0	0	0
c.283T>C	3	r.(?)	p.(Ser95Pro)	g.94577013A>G	0	Missense	Likely pathogenic	Moderate		0	0	0	0	0	0	0	0	1	0	0	1	0	0	0	0	0	0	1	0	0	0	0				7	1	1	1	0	0	0	0
c.286A>C	3	r.(?)	p.(Asn96His)	g.94577010T>G	5.97088e-06	Missense	Pathogenic	Severe		0	0	0	0	0	1	0	0	1	0	0	1	0	0	0	0	0	1	1	0	0	0	0				11	1	3	1	0	0	0	0
c.286A>G	3	r.(?)	p.(Asn96Asp)	g.94577010T>C	1.19418e-05	Missense	Pathogenic	Severe		0	0	0	0	0	1	0	0	1	0	0	0	0	1	0	0	0	1	0	1	0	0	0				13	1	2	2	0	0	0	0
c.286A>T	3	r.(?)	p.(Asn96Tyr)	g.94577010T>A	0	Missense	Likely pathogenic	Mild/Moderate		0	0	0	0	0	0	0	0	1	0	0	1	0	0	0	0	0	1	1	0	0	0	0				9	1	2	1	0	0	0	0
c.287del	3	r.(?)	p.(Asn96Thrfs*19)	g.94577009del	0	Null	Pathogenic	Severe		1	0	0	0	0	0	0	0	1	0	0	0	1	0	0	0	0	0	1	0	0	0	0				16	0	2	1	1	0	0	0
c.288C>A	3	r.(?)	p.(Asn96Lys)	g.94577008G>T	0	Missense	Likely pathogenic	Severe		0	0	0	0	0	0	0	0	1	0	0	1	0	0	0	0	0	1	1	0	0	0	0				9	1	2	1	0	0	0	0
c.290A>G	3	r.(?)	p.(Tyr97Cys)	g.94577006T>C	4.07456e-06	Missense	Likely pathogenic	Mild/Moderate		0	0	0	0	0	0	0	0	1	0	0	0	1	0	0	0	0	0	1	0	0	0	0				8	0	2	1	0	0	0	0
c.293A>G	3	r.(?)	p.(Asn98Ser)	g.94577003T>C	0	Missense	VUS	Uncertain		0	0	0	0	0	0	0	0	0	1	0	1	0	0	0	0	0	0	0	1	0	0	0				3	3	0	0	0	0	0	0
c.294C>G	3	r.(?)	p.(Asn98Lys)	g.94577002G>C	8.51439e-05	Missense	VUS	Mild/Moderate$		0	0	0	0	0	0	0	0	1	0	0	1	0	0	0	0	0	0	0	0	0	0	0				5	1	0	1	0	0	0	0
c.296dup	3	r.(?)	p.(Asn99Lysfs*62)	g.94577001dup	0	Null	Pathogenic	Severe		1	0	0	0	0	0	0	0	1	0	0	0	0	0	0	0	0	0	1	0	0	0	0				14	0	1	1	1	0	0	0
c.298T>C	3	r.(?)	p.(Ser100Pro)	g.94576998A>G	0	Missense	VUS	Moderate/Severe		0	0	0	0	0	0	0	0	1	0	0	0	0	0	0	0	0	0	0	1	0	0	0				5	1	0	1	0	0	0	0
c.302+1G>A	3i	r.spl	p.(?)	g.94576993C>T	2.11336e-05	Null	Pathogenic	Severe		1	0	0	0	0	0	0	0	1	0	0	0	1	0	0	0	0	0	0	0	0	0	0				14	0	1	1	1	0	0	0
c.302+3A>G	3i	r.(spl?)	p.(?)	g.94576991T>C	0	NCSS/DI	Likely benign	Uncertain		0	0	0	0	0	0	0	0	0	1	0	0	0	0	0	0	0	0	0	0	0	1	0				-1	1	0	0	0	0	1	0
c.302+4A>C	3i	r.161_302del	p.(Cys54Serfs*14)	g.94576990T>G	0	NCSS/DI	Likely pathogenic	Severe		0	0	0	0	0	1	0	0	1	0	0	0	0	0	0	0	0	0	0	0	0	0	0				6	0	1	1	0	0	0	0
c.302+6T>C	3i	r.(?)	p.(?)	g.94576988A>G	0	NCSS/DI	Likely benign	Not assessed		0	0	0	0	0	0	0	0	0	1	0	0	0	0	0	0	0	0	0	0	0	1	0				-1	1	0	0	0	0	1	0
c.302+20C>T	3i	r.(?)	p.(?)	g.94576974G>A	0.00120159	NCSS/DI	Likely benign	Not assessed		0	0	0	0	0	0	0	0	0	0	0	0	0	0	0	0	0	0	0	0	0	1	0				-2	0	0	0	0	0	1	0
c.302+26A>G	3i	r.(?)	p.(?)	g.94576968T>C	0.511094	NCSS/DI	Likely benign	Not assessed		0	0	0	0	0	0	0	0	0	0	1	0	0	0	0	0	0	0	0	0	0	1	0				-6	0	0	0	0	0	1	1
c.302+68C>T	3i	r.(?)	p.(?)	g.94576926G>A	4.40112e-05	NCSS/DI	VUS	Not assessed		0	0	0	0	0	0	0	0	1	0	0	0	0	0	0	1	0	0	0	0	0	1	0				1	0	0	1	0	1	1	0
c.303-3C>G	3i	r.[161_302delins303-2_303-1,302_303ins302-2_302-1]	p.[Cys54*,Leu102Alafs*14]	g.94574275G>C	0	NCSS/DI	Likely pathogenic	Severe		0	0	0	0	0	1	0	0	1	0	0	1	0	0	0	0	0	0	0	1	0	0	0				8	2	1	1	0	0	0	0
c.303-2A>G	3i	r.spl	p.(?)	g.94574274T>C	0	Null	Pathogenic	Severe		1	0	0	0	0	0	0	0	1	0	0	1	0	0	0	0	0	0	0	0	0	0	0				13	1	0	1	1	0	0	0
c.317A>T	4	r.(?)	p.(Tyr106Phe)	g.94574258T>A	0.000591764	Missense	Likely benign	Benign		0	0	0	0	0	0	0	0	0	0	0	0	0	0	0	0	0	0	0	0	1	0	0				-1	0	0	0	0	1	0	0
c.318T>G	4	r.(?)	p.(Tyr106*)	g.94574257A>C	0	Null	Pathogenic	Severe		1	0	0	0	0	0	0	0	1	0	0	0	0	0	0	0	0	0	1	0	0	0	0				14	0	1	1	1	0	0	0
c.319C>A	4	r.(=)	p.(Arg107=)	g.94574256G>T	0	Synonymous	Likely benign	Not assessed		0	0	0	0	0	0	0	0	0	1	0	0	0	0	0	0	0	0	0	0	0	1	1				-2	1	0	0	0	1	1	0
c.319C>T	4	r.(?)	p.(Arg107*)	g.94574256G>A	4.20054e-05	Null	Pathogenic	Severe		1	0	0	0	0	0	0	0	1	0	0	0	0	0	1	0	0	0	1	0	0	0	0				22	0	1	1	2	0	0	0
c.323A>T	4	r.(?)	p.(Asp108Val)	g.94574252T>A	0	Missense	VUS	Not assessed		0	0	0	0	0	0	0	0	0	1	0	0	0	0	0	0	0	0	1	0	0	0	0				3	1	1	0	0	0	0	0
c.327dup	4	r.(?)	p.(Gln110Serfs*51)	g.94574251dup	0	Null	Pathogenic	Severe		1	0	0	0	0	0	0	0	1	0	0	1	0	0	0	0	0	0	1	0	0	0	0				15	1	1	1	1	0	0	0
c.341T>C	4	r.(?)	p.(Met114Thr)	g.94574234A>G	2.63708e-05	Missense	VUS	Not assessed		0	0	0	0	0	0	0	0	0	0	0	0	0	0	0	0	0	0	0	0	0	0	0				0	0	0	0	0	0	0	0
c.346_347del	4	r.(?)	p.(Ala116Thrfs*44)	g.94574228_94574229del	0	Null	Pathogenic	Severe		1	0	0	0	0	0	0	0	0	1	0	0	0	0	0	0	0	0	0	1	0	0	0				10	2	0	0	1	0	0	0
c.355_356del	4	r.(?)	p.(Ser119Profs*41)	g.94574223_94574224del	0	Null	Pathogenic	Severe		1	0	0	0	0	0	0	0	1	0	0	1	0	0	0	0	0	0	0	1	0	0	0				14	2	0	1	1	0	0	0
c.370C>T	4	r.(?)	p.(Arg124Cys)	g.94574205G>A	2.00474e-05	Missense	VUS	Not assessed		0	0	0	0	0	0	0	0	0	0	0	0	0	0	0	0	0	0	0	0	0	0	0				0	0	0	0	0	0	0	0
c.371G>A	4	r.(?)	p.(Arg124His)	g.94574204C>T	2.46013e-05	Missense	VUS	Not assessed		0	0	0	0	0	0	0	0	0	1	0	0	0	0	0	0	0	0	0	0	1	0	0				0	1	0	0	0	1	0	0
c.378G>A	4	r.(?)	p.(Trp126*)	g.94574197C>T	0	Null	Pathogenic	Severe		1	0	0	0	0	0	0	0	0	1	0	0	1	0	0	0	0	0	1	0	0	0	0				13	1	2	0	1	0	0	0
c.343_380delinsGGACA	4	r.(?)	p.(Asn115_Thr127delinsGlyGln)	g.94574195_94574232delinsTGTCC	0	Insertion/Deletion	Likely pathogenic	Not assessed		0	0	0	0	0	0	0	0	0	1	0	0	1	0	0	0	1	0	1	0	0	0	0				7	1	3	0	0	0	0	0
c.387A>G	4	r.(?)	p.(Leu129=)	g.94574188T>C	7.34252e-06	Synonymous	Likely benign	Uncertain		0	0	0	0	0	0	0	0	0	0	0	0	0	0	0	0	0	0	0	0	0	1	1				-3	0	0	0	0	1	1	0
c.388C>A	4	r.(?)	p.(His130Asn)	g.94574187G>T	0	Missense	VUS	Moderate/Severe		0	0	0	0	0	0	0	0	1	0	0	1	0	0	0	0	0	0	0	0	1	0	0				4	1	0	1	0	1	0	0
c.393del	4	r.(?)	p.(Leu132Cysfs*22)	g.94574182del	0	Null	Pathogenic	Severe		1	0	0	0	0	0	0	0	0	1	0	0	1	0	0	0	0	0	0	0	0	0	0				11	1	1	0	1	0	0	0
c.400C>T	4	r.(?)	p.(Gln134*)	g.94574175G>A	0	Null	Pathogenic	Severe		1	0	0	0	0	0	0	0	1	0	0	0	1	0	0	0	0	0	1	0	0	0	0				16	0	2	1	1	0	0	0
c.401_402insN[24]	4	r.(?)	p.(?)	g.94574173_94574174insN[24]	0	Insertion/Deletion	VUS	Not assessed		0	0	0	0	0	0	0	0	0	1	0	0	0	0	0	0	1	0	0	0	0	0	0				3	1	1	0	0	0	0	0
c.402_403insN[24]	4	r.(?)	p.(?)	g.94574172_94574173ins[24]	0	Insertion/Deletion	VUS	Not assessed		0	0	0	0	0	0	0	0	0	1	0	0	0	0	0	0	0	0	0	0	0	0	0				1	1	0	0	0	0	0	0
c.423T>A	4	r.(?)	p.(Thr141=)	g.94574152A>T	7.34491e-06	Synonymous	Likely benign	Severe		0	0	0	0	0	0	0	0	0	0	0	0	0	0	0	0	0	0	0	0	0	1	1				-3	0	0	0	0	1	1	0
c.428C>T	4	r.(?)	p.(Pro143Leu)	g.94574147G>A	1.77384e-05	Missense	Likely pathogenic	Severe$		0	0	0	0	0	0	0	0	1	0	0	0	1	0	0	0	0	0	1	0	0	0	0				8	0	2	1	0	0	0	0
c.428del	4	r.(?)	p.(Pro143Argfs*11)	g.94574147del	0	Null	Pathogenic	Severe		1	0	0	0	0	0	0	0	0	1	0	0	0	0	0	0	0	0	1	0	0	0	0				11	1	1	0	1	0	0	0
c.442+1G>A	4i	r.(?)	p.(?)	g.94574132C>T	5.27415e-06	Null	Likely pathogenic	Severe		1	0	0	0	0	0	0	0	0	1	0	0	0	0	0	0	0	0	0	0	0	0	0				9	1	0	0	1	0	0	0
c.443-5T>C	4i	r.(?)	p.(?)	g.94568703A>G	0	NCSS/DI	Likely benign	Severe		0	0	0	0	0	0	0	0	0	1	0	0	0	0	0	0	0	0	0	0	0	1	0				-1	1	0	0	0	0	1	0
c.443-5_443-2del	4i	r.(?)	p.(?)	g.94568702_94568705del	5.27702e-06	NCSS/DI	VUS	Not assessed		0	0	0	0	0	0	0	0	0	1	0	0	0	0	0	0	0	0	0	0	0	0	0				1	1	0	0	0	0	0	0
c.443-2A>G	4i	r.(?)	p.(?)	g.94568700T>C	0	Null	Pathogenic	Severe		1	0	0	0	0	0	0	0	1	0	0	0	0	0	0	0	0	0	0	0	0	0	0				12	0	0	1	1	0	0	0
c.443-3_443del	4i, 5	r.spl?	p.(?)	g.94568699_94568702del	0	Null	Pathogenic	Not assessed		1	0	0	0	0	0	0	0	0	1	0	0	0	0	0	0	0	0	1	0	0	0	0				11	1	1	0	1	0	0	0
c.452T>C	5	r.(?)	p.(Ile151Thr)	g.94568689A>G	0	Missense	VUS	Not assessed		0	0	0	0	0	0	0	0	0	1	0	0	0	0	0	0	0	0	0	1	0	0	0				2	2	0	0	0	0	0	0
c.454C>T	5	r.(?)	p.(Arg152*)	g.94568687G>A	2.38953e-05	Null	Pathogenic	Severe		1	0	0	0	0	0	0	0	1	0	0	0	0	0	1	0	0	0	1	0	0	0	0				22	0	1	1	2	0	0	0
c.455G>A	5	r.(?)	p.(Arg152Gln)	g.94568686C>T	0.0029741	Missense	VUS	Benign		0	0	0	0	0	0	0	0	0	0	0	0	0	0	0	0	0	0	0	0	0	0	0				0	0	0	0	0	0	0	0
c.457A>T	5	r.(?)	p.(Ile153Leu)	g.94568684T>A	0	Missense	VUS	Uncertain		0	0	0	0	0	0	0	0	0	1	0	1	0	0	0	0	0	0	0	0	0	0	0				2	2	0	0	0	0	0	0
c.463G>A	5	r.(?)	p.(Asp155Asn)	g.94568678C>T	0	Missense	VUS	Severe$		0	0	0	0	0	0	0	0	1	0	0	1	0	0	0	0	0	0	0	0	0	0	0				5	1	0	1	0	0	0	0
c.464A>T	5	r.(?)	p.(Asp155Val)	g.94568677T>A	0	Missense	VUS	Severe		0	0	0	0	0	0	0	0	0	1	0	0	0	0	0	0	0	0	0	1	0	0	0				2	2	0	0	0	0	0	0
c.466A>G	5	r.(?)	p.(Ile156Val)	g.94568675T>C	0.00163462	Missense	VUS	Benign		0	0	0	0	0	0	0	0	0	0	0	0	0	0	0	0	0	0	0	0	0	0	0				0	0	0	0	0	0	0	0
c.470T>A	5	r.(?)	p.(Leu157*)	g.94568671A>T	0	Null	Pathogenic	Severe		1	0	0	0	0	0	0	0	1	0	0	1	0	0	0	0	0	0	1	0	0	0	0				15	1	1	1	1	0	0	0
c.478G>T	5	r.(?)	p.(Glu160*)	g.94568663C>A	0	Null	Pathogenic	Severe		1	0	0	0	0	0	0	0	1	0	0	0	0	0	0	0	0	0	1	0	0	0	0				14	0	1	1	1	0	0	0
c.481G>A	5	r.(?)	p.(Glu161Lys)	g.94568660C>T	0	Missense	VUS	Uncertain		0	0	0	0	0	0	0	0	0	1	0	0	0	0	0	0	0	0	1	0	0	0	0				3	1	1	0	0	0	0	0
c.488_491del	5	r.(?)	p.(Leu163Hisfs*18)	g.94568652_94568655del	5.96227e-06	Null	Pathogenic	Severe		1	0	0	0	0	0	0	0	0	1	0	0	0	0	0	0	0	0	1	0	0	0	0				11	1	1	0	1	0	0	0
c.505A>T	5	r.(?)	p.(Lys169*)	g.94568636T>A	0	Null	Pathogenic	Severe		1	0	0	0	0	0	0	0	0	1	0	1	0	0	0	0	0	0	1	0	0	0	0				12	2	1	0	1	0	0	0
c.509A>C	5	r.(?)	p.(Asn170Thr)	g.94568632T>G	0	Missense	VUS	Uncertain		0	0	0	0	0	0	0	0	0	1	0	0	0	0	0	0	0	0	0	0	1	0	0				0	1	0	0	0	1	0	0
c.511A>T	5	r.(?)	p.(Ile171Phe)	g.94568630T>A	5.27415e-06	Missense	VUS	Not assessed		0	0	0	0	0	0	0	0	0	1	0	0	0	0	0	0	0	0	0	0	0	0	0				1	1	0	0	0	0	0	0
c.514G>A	5	r.(?)	p.(Gly172Ser)	g.94568627C>T	0.000482182	Missense	VUS	Not assessed		0	0	0	0	0	0	0	0	0	0	0	0	0	0	0	0	0	0	0	0	0	0	0				0	0	0	0	0	0	0	0
c.517dup	5	r.(?)	p.(Leu173Profs*3)	g.94568625dup	0	Null	Pathogenic	Severe		1	0	0	0	0	0	0	0	0	1	0	0	0	0	0	0	0	0	1	0	0	0	0				11	1	1	0	1	0	0	0
c.517del	5	r.(?)	p.(Leu173Cysfs*9)	g.94568625del	0	Null	Pathogenic	Severe		1	0	0	0	0	0	0	0	1	0	0	0	1	0	0	0	0	0	1	0	0	0	0				16	0	2	1	1	0	0	0
c.551C>T	5	r.(?)	p.(Ser184Phe)	g.94568590G>A	0	Missense	VUS	Uncertain		0	0	0	0	0	0	0	0	0	1	0	1	0	0	0	0	0	0	1	0	0	0	0				4	2	1	0	0	0	0	0
c.550_551delinsCG	5	r.(?)	p.(Ser184Arg)	g.94568590_94568591delinsCG	0	Missense	VUS	Severe		0	0	0	0	0	0	0	0	0	1	0	0	0	0	0	0	0	0	0	1	0	0	0				2	2	0	0	0	0	0	0
c.553C>T	5	r.(?)	p.(Gln185*)	g.94568588G>A	0	Null	Pathogenic	Severe		1	0	0	0	0	0	0	0	1	0	0	0	0	1	0	0	0	0	1	0	0	0	0				18	0	1	2	1	0	0	0
c.559C>T	5	r.(?)	p.(Arg187Cys)	g.94568582G>A	1.00111e-05	Missense	Likely pathogenic	Causative variant of unknown severity		0	0	0	0	0	0	0	0	1	0	0	0	1	0	0	0	0	0	1	0	0	0	0				8	0	2	1	0	0	0	0
c.560G>A	5	r.(?)	p.(Arg187His)	g.94568581C>T	3.03188e-05	Missense	VUS	Mild/Moderate$		0	0	0	0	0	0	0	0	0	0	0	0	1	0	0	0	0	1	0	0	0	0	0				4	0	2	0	0	0	0	0
c.564A>C	5	r.(?)	p.(Pro188=)	g.94568577T>G	0	Synonymous	Likely benign	Not assessed		0	0	0	0	0	0	0	0	0	1	0	0	0	0	0	0	0	0	0	0	0	1	1				-2	1	0	0	0	1	1	0
c.564del	5	r.(?)	p.(Glu189Serfs*12)	g.94568577del	0	Null	Pathogenic	Severe		1	0	0	0	0	0	0	0	1	0	0	0	0	0	0	0	0	0	0	0	0	1	0				10	0	0	1	1	0	1	0
c.570G>C	5	r.(spl?)	p.(Gln190His,?)	g.94568571C>G	0	Missense	VUS	Severe		0	0	0	0	0	0	0	0	0	1	0	0	0	0	0	0	0	0	1	0	0	0	0				3	1	1	0	0	0	0	0
c.570+1G>A	5i	r.spl	p.(?)	g.94568570C>T	0	Null	Pathogenic	Severe		1	0	0	0	0	0	0	0	1	0	0	1	0	0	0	0	0	0	0	0	0	0	0				13	1	0	1	1	0	0	0
c.570+1G>C	5i	r.spl	p.(?)	g.94568570C>G	0	Null	Likely pathogenic	Severe		1	0	0	0	0	0	0	0	0	1	0	0	0	0	0	0	0	0	0	0	0	0	0				9	1	0	0	1	0	0	0
c.570+2T>G	5i	r.spl	p.(?)	g.94568569A>C	0	Null	Likely pathogenic	Not assessed		1	0	0	0	0	0	0	0	0	1	0	0	0	0	0	0	0	0	0	0	0	0	0				9	1	0	0	1	0	0	0
c.570+1_570+8del	5i	r.spl	p.(?)	g.94568564_94568571del	0	Null	Pathogenic	Not assessed		1	0	0	0	0	0	0	0	0	1	0	0	0	0	0	0	0	0	0	1	0	0	0				10	2	0	0	1	0	0	0
c.442+799_570+541del	4i_5i	r.(?)	p.(?)	g.94568035_94573339del	0	Null	Likely pathogenic	Uncertain		1	0	0	0	0	0	0	0	0	1	0	0	0	0	0	0	0	0	0	0	0	0	0				9	1	0	0	1	0	0	0
c.570+1798A>G	5i	r.570_571ins570+1733_570+1797	p.(Phe191Leufs*6)	g.94566773T>C	1.57007e-05	NCSS/DI	Likely pathogenic	Severe		0	0	0	0	0	1	0	0	1	0	0	1	0	0	0	0	0	0	0	1	0	0	0				8	2	1	1	0	0	0	0
c.570+1815G>C	5i	r.(?)	p.(?)	g.94566756C>G	0.000728086	NCSS/DI	Likely benign	Not assessed		0	0	0	0	0	0	0	0	0	0	0	0	0	0	0	0	0	0	0	0	1	0	0				-1	0	0	0	0	1	0	0
c.571-5T>G	5i	r.(?)	p.(?)	g.94564552A>C	0.000119547	NCSS/DI	Likely benign	Not assessed		0	0	0	0	0	0	0	0	0	0	0	0	0	0	0	0	0	0	0	0	0	1	0				-2	0	0	0	0	0	1	0
c.571-2A>G	5i	r.spl	p.(?)	g.94564549T>C	0	Null	Pathogenic	Severe		1	0	0	0	0	0	0	0	1	0	0	0	0	0	0	0	0	0	0	0	0	0	0				12	0	0	1	1	0	0	0
c.571-2A>T	5i	r.spl	p.(?)	g.94564549T>A	6.18544e-06	Null	Pathogenic	Severe		1	0	0	0	0	0	0	0	1	0	0	0	1	0	0	0	0	0	0	0	0	0	0				14	0	1	1	1	0	0	0
c.571-1G>T	5i	r.spl	p.(?)	g.94564548C>A	0	Null	Pathogenic	Severe		1	0	0	0	0	0	0	0	1	0	0	0	0	1	0	0	0	0	0	0	0	0	0				16	0	0	2	1	0	0	0
c.571-2_575del	6	r.(spl?)	p.(?)	g.94564545_94564551del	0	Null	Pathogenic	Severe		1	0	0	0	0	0	0	0	0	1	0	1	0	0	0	0	0	0	0	1	0	0	0				11	3	0	0	1	0	0	0
c.574G>A	6	r.(?)	p.(Ala192Thr)	g.94564544C>T	0.000428292	Missense	VUS	Benign		0	0	0	0	0	0	0	0	0	0	0	0	0	0	0	0	0	0	0	1	0	0	0				1	1	0	0	0	0	0	0
c.575C>T	6	r.(?)	p.(Ala192Val)	g.94564543G>A	0.000286989	Missense	VUS	Not assessed		0	0	0	0	0	0	0	0	0	0	0	0	0	0	0	0	0	0	0	0	0	0	0				0	0	0	0	0	0	0	0
c.571_580dup	6	r.(?)	p.(Gly194Valfs*89)	g.94564539_94564548dup	0	Null	Pathogenic	Severe		1	0	0	0	0	0	0	0	0	1	0	1	0	0	0	0	0	0	1	0	0	0	0				12	2	1	0	1	0	0	0
c.587C>T	6	r.(?)	p.(Pro196Leu)	g.94564531G>A	5.60771e-06	Missense	VUS	Not assessed		0	0	0	0	0	0	0	0	0	1	0	0	0	0	0	0	0	0	0	1	0	0	0				2	2	0	0	0	0	0	0
c.589G>C	6	r.(?)	p.(Asp197His)	g.94564529C>G	0.000118073	Missense	VUS	Not assessed		0	0	0	0	0	0	0	0	0	0	0	0	0	0	0	0	0	0	0	1	0	0	0				1	1	0	0	0	0	0	0
c.596C>T	6	r.(?)	p.(Ala199Val)	g.94564522G>A	0.000170505	Missense	Likely benign	Not assessed		0	0	0	0	0	0	0	0	0	0	0	0	0	0	0	0	0	0	0	0	1	0	0				-1	0	0	0	0	1	0	0
c.610G>A	6	r.(?)	p.(Ala204Thr)	g.94564508C>T	1.67782e-05	Missense	VUS	Not assessed		0	0	0	0	0	0	0	0	0	1	0	0	0	0	0	0	0	0	0	0	0	0	0				1	1	0	0	0	0	0	0
c.607_611del	6	r.(?)	p.(Ile203Leufs*75)	g.94564508_94564512del	0	Null	Pathogenic	Severe		1	0	0	0	0	0	0	0	0	1	0	0	0	0	0	0	0	0	1	0	0	0	0				11	1	1	0	1	0	0	0
c.611C>A	6	r.(?)	p.(Ala204Asp)	g.94564507G>T	0	Missense	VUS	Uncertain		0	0	0	0	0	0	0	0	0	1	0	0	0	0	0	0	0	0	0	1	0	0	0				2	2	0	0	0	0	0	0
c.613T>G	6	r.(?)	p.(Cys205Gly)	g.94564505A>C	0	Missense	VUS	Not assessed		0	0	0	0	0	0	0	0	0	1	0	0	0	0	0	0	0	0	1	0	0	0	0				3	1	1	0	0	0	0	0
c.614G>A	6	r.(?)	p.(Cys205Tyr)	g.94564504C>T	0	Missense	VUS	Uncertain		0	0	0	0	0	0	0	0	0	1	0	1	0	0	0	0	0	0	1	0	0	0	0				4	2	1	0	0	0	0	0
c.614G>T	6	r.(?)	p.(Cys205Phe)	g.94564504C>A	0	Missense	VUS	Severe		0	0	0	0	0	0	0	0	0	1	0	0	0	0	0	0	0	0	1	0	0	0	0				3	1	1	0	0	0	0	0
c.618C>G	6	r.(?)	p.(Ser206Arg)	g.94564500G>C	0.00110837	Missense	VUS	Benign		0	0	0	0	0	0	0	0	0	0	0	0	0	0	0	0	0	0	0	1	0	0	0				1	1	0	0	0	0	0	0
c.618C>T	6	r.(?)	p.(Ser206=)	g.94564500G>A	0.000656324	Synonymous	Likely benign	Not assessed		0	0	0	0	0	0	0	0	0	0	0	0	0	0	0	0	0	0	0	0	0	1	1				-3	0	0	0	0	1	1	0
c.601_618dup	6	r.(?)	p.(Lys201_Ser206dup)	g.94564500_94564517dup	0	Insertion/Deletion	VUS	Not assessed		0	0	0	0	0	0	0	0	0	1	0	0	0	0	0	0	1	0	0	0	0	1	0				1	1	1	0	0	0	1	0
c.618_619del	6	r.(?)	p.(Ser206Argfs*73)	g.94564500_94564501del	0	Null	Likely pathogenic	Not assessed		1	0	0	0	0	0	0	0	0	1	0	0	0	0	0	0	0	0	0	0	0	0	0				9	1	0	0	1	0	0	0
c.619G>C	6	r.(?)	p.(Glu207Gln)	g.94564499C>G	3.37518e-05	Missense	Likely benign	Not assessed		0	0	0	0	0	0	0	0	0	0	0	0	0	0	0	0	0	0	0	0	1	0	0				-1	0	0	0	0	1	0	0
c.629T>A	6	r.(?)	p.(Leu210Gln)	g.94564489A>T	0	Missense	VUS	Uncertain		0	0	0	0	0	0	0	0	0	1	0	1	0	0	0	0	0	0	1	0	0	0	0				4	2	1	0	0	0	0	0
c.634C>T	6	r.(?)	p.(Arg212Cys)	g.94564484G>A	9.50548e-05	Missense	Pathogenic	Severe		0	0	0	0	0	1	0	0	1	0	0	0	0	0	1	0	0	0	1	0	0	0	0				16	0	2	1	1	0	0	0
c.635G>A	6	r.(?)	p.(Arg212His)	g.94564483C>T	0.0411146	Missense	Likely benign	Benign		0	0	0	0	0	0	0	0	0	0	1	0	0	0	0	0	0	1	0	1	0	0	0				-1	1	1	0	0	0	0	1
c.639del	6	r.(?)	p.(Phe213Leufs*28)	g.94564479del	0	Null	Pathogenic	Severe		1	0	0	0	0	0	0	0	0	1	0	0	0	0	0	0	0	0	1	0	0	0	0				11	1	1	0	1	0	0	0
c.652C>T	6	r.(?)	p.(Gln218*)	g.94564466G>A	0	Null	Pathogenic	Severe		1	0	0	0	0	0	0	0	0	1	0	0	1	0	0	0	0	0	1	0	0	0	0				13	1	2	0	1	0	0	0
c.655A>T	6	r.(?)	p.(Arg219*)	g.94564463T>A	7.85213e-06	Null	Pathogenic	Severe		1	0	0	0	0	0	0	0	1	0	0	0	1	0	0	0	0	0	1	0	0	0	0				16	0	2	1	1	0	0	0
c.656G>C	6	r.(?)	p.(Arg219Thr)	g.94564462C>G	5.96594e-05	Missense	VUS	Severe		0	0	0	0	0	0	0	0	1	0	0	0	0	0	0	0	0	0	0	1	0	0	0				5	1	0	1	0	0	0	0
c.658C>T	6	r.(?)	p.(Arg220Cys)	g.94564460G>A	1.01777e-05	Missense	Likely pathogenic	Severe		0	0	0	0	0	0	0	0	1	0	0	0	0	1	0	0	0	0	0	0	0	0	0				8	0	0	2	0	0	0	0
c.664del	6	r.(?)	p.(Ala222Glnfs*19)	g.94564457del	0	Null	Pathogenic	Severe		1	0	0	0	0	0	0	0	1	0	0	1	0	0	0	0	0	0	0	0	0	0	0				13	1	0	1	1	0	0	0
c.661G>A	6	r.(?)	p.(Gly221Arg)	g.94564457C>T	5.18436e-05	Missense	VUS	Not assessed		0	0	0	0	0	0	0	0	0	0	0	0	0	0	0	0	0	0	0	0	0	0	0				0	0	0	0	0	0	0	0
c.667A>C	6	r.(?)	p.(Lys223Gln)	g.94564451T>G	0.000154253	Missense	Likely benign	Mild$		0	0	0	0	0	0	0	0	0	0	0	0	0	0	0	0	0	0	0	0	1	0	0				-1	0	0	0	0	1	0	0
c.671del	6	r.(?)	p.(Thr224Argfs*17)	g.94564447del	0	Null	Pathogenic	Severe		1	0	0	0	0	0	0	0	1	0	0	0	0	0	0	0	0	0	0	1	0	0	0				13	1	0	1	1	0	0	0
c.672G>A	6	r.(?)	p.(Thr224=)	g.94564446C>T	0.000607384	Synonymous	Likely benign	Benign		0	0	0	0	0	0	0	0	0	0	0	0	0	0	0	0	0	0	0	0	0	1	1				-3	0	0	0	0	1	1	0
c.673G>A	6	r.(?)	p.(Val225Met)	g.94564445C>T	0.000272316	Missense	VUS	Not assessed		0	0	0	0	0	0	0	0	0	0	0	0	0	0	0	0	0	0	0	0	0	0	0				0	0	0	0	0	0	0	0
c.676C>A	6	r.(?)	p.(Arg226Ser)	g.94564442G>T	9.81353e-05	Missense	VUS	Not assessed		0	0	0	0	0	0	0	0	0	0	0	0	0	0	0	0	0	0	0	1	0	0	0				1	1	0	0	0	0	0	0
c.676C>T	6	r.(?)	p.(Arg226Cys)	g.94564442G>A	4.67359e-05	Missense	VUS	Not assessed		0	0	0	0	0	0	0	0	0	0	0	0	0	0	0	0	0	0	0	0	0	0	0				0	0	0	0	0	0	0	0
c.666_678del	6	r.(?)	p.(Lys223Metfs*14)	g.94564442_94564454del	4.21112e-06	Null	Pathogenic	Severe		1	0	0	0	0	0	0	0	1	0	0	0	1	0	0	0	0	0	0	1	0	0	0				15	1	1	1	1	0	0	0
c.677G>A	6	r.(?)	p.(Arg226His)	g.94564441C>T	0.00019586	Missense	VUS	Not assessed		0	0	0	0	0	0	0	0	0	0	0	0	0	0	0	0	0	0	0	0	0	0	0				0	0	0	0	0	0	0	0
c.677G>T	6	r.(?)	p.(Arg226Leu)	g.94564441C>A	0.000233498	Missense	VUS	Benign		0	0	0	0	0	0	0	0	0	0	0	0	0	0	0	0	0	0	0	0	0	0	0				0	0	0	0	0	0	0	0
c.686T>C	6	r.(?)	p.(Leu229Pro)	g.94564432A>G	0	Missense	Pathogenic	Severe$		0	0	0	0	0	0	0	0	1	0	0	0	0	1	0	0	0	0	1	0	0	0	0				10	0	1	2	0	0	0	0
c.688T>A	6	r.(?)	p.(Cys230Ser)	g.94564430A>T	0	Missense	Likely pathogenic	Severe		0	0	0	0	0	0	0	0	1	0	0	0	1	0	0	0	0	0	1	0	0	0	0				8	0	2	1	0	0	0	0
c.688T>G	6	r.(?)	p.(Cys230Gly)	g.94564430A>C	0	Missense	Likely pathogenic	Uncertain		0	0	0	0	0	0	0	0	0	1	0	1	0	0	0	0	0	1	1	0	0	0	0				6	2	2	0	0	0	0	0
c.690C>A	6	r.(?)	p.(Cys230*)	g.94564428G>T	1.32542e-06	Null	Pathogenic	Severe		1	0	0	0	0	0	0	0	1	0	0	0	0	0	0	0	0	0	1	0	0	0	0				14	0	1	1	1	0	0	0
c.694C>T	6	r.(?)	p.(Leu232Phe)	g.94564424G>A	7.3514e-05	Missense	VUS	Not assessed		0	0	0	0	0	0	0	0	0	0	0	0	0	0	0	0	0	0	0	1	0	0	0				1	1	0	0	0	0	0	0
c.700C>T	6	r.(?)	p.(Gln234*)	g.94564418G>A	0	Null	Pathogenic	Severe		1	0	0	0	0	0	0	0	1	0	0	0	0	0	0	0	0	0	1	0	0	0	0				14	0	1	1	1	0	0	0
c.701_702insATC	0	r.(?)	p.(Gln234_Gly235insSer)	g.94564416_94564417insGAT	0	Insertion/Deletion	VUS	Not assessed		0	0	0	0	0	0	0	0	0	1	0	0	0	0	0	0	0	0	0	0	1	0	0				0	1	0	0	0	1	0	0
c.672_703delinsN[6]	6	r.(?)	p.(Val225(?)fs*46)	g.94564415_94564446delinsN[6]	0	Null	Pathogenic	Not assessed		1	0	0	0	0	0	0	0	0	1	0	1	0	0	0	0	0	0	0	0	0	0	0				10	2	0	0	1	0	0	0
c.702_703insATC	6	r.(?)	p.(Gln234_Gly235insIle)	g.94564415_94564416insGAT	0	Insertion/Deletion	VUS	Not assessed		0	0	0	0	0	0	0	0	0	1	0	0	0	0	0	0	0	0	0	0	0	0	0				1	1	0	0	0	0	0	0
c.710T>C	6	r.(?)	p.(Leu237Pro)	g.94564408A>G	0	Missense	Likely pathogenic	Severe$		0	0	0	0	0	0	0	0	1	0	0	1	0	0	0	0	0	0	1	0	0	0	0				7	1	1	1	0	0	0	0
c.712C>T	6	r.(?)	p.(Gln238*)	g.94564406G>A	0	Null	Pathogenic	Severe		1	0	0	0	0	0	0	0	0	1	0	0	0	0	0	0	0	0	1	0	0	0	0				11	1	1	0	1	0	0	0
c.714G>A	6	r.(?)	p.(Gln238=)	g.94564404C>T	0	Synonymous	Likely benign	Not assessed		0	0	0	0	0	0	0	0	0	1	0	0	0	0	0	0	0	0	0	0	0	1	1				-2	1	0	0	0	1	1	0
c.716G>A	6	r.(?)	p.(Trp239*)	g.94564402C>T	5.96154e-06	Null	Pathogenic	Severe		1	0	0	0	0	0	0	0	0	1	0	0	0	0	0	0	0	0	1	0	0	0	0				11	1	1	0	1	0	0	0
c.719T>G	6	r.(?)	p.(Ile240Arg)	g.94564399A>C	0	Missense	Likely pathogenic	Moderate		0	0	0	0	0	0	0	0	1	0	0	0	1	0	0	0	0	0	0	1	0	0	0				7	1	1	1	0	0	0	0
c.723A>T	6	r.(?)	p.(Glu241Asp)	g.94564395T>A	0	Missense	VUS	Uncertain		0	0	0	0	0	0	0	0	0	1	0	1	0	0	0	0	0	0	0	1	0	0	0				3	3	0	0	0	0	0	0
c.727_728dup	6	r.(?)	p.(Tyr245Cysfs*18)	g.94564390_94564391dup	0	Null	Pathogenic	Not assessed		1	0	0	0	0	0	0	0	0	1	0	0	0	0	0	0	0	0	0	1	0	0	0				10	2	0	0	1	0	0	0
c.730_731del	6	r.(?)	p.(Leu244Valfs*35)	g.94564389_94564390del	0	Null	Pathogenic	Not assessed		1	0	0	0	0	0	0	0	0	1	0	0	0	0	0	0	0	0	1	0	0	0	0				11	1	1	0	1	0	0	0
c.731T>C	6	r.(?)	p.(Leu244Pro)	g.94564387A>G	5.96164e-06	Missense	Pathogenic	Moderate/Severe		0	0	0	0	0	0	0	0	1	0	0	0	0	0	1	0	0	0	1	0	0	0	0				14	0	1	1	1	0	0	0
c.733T>C	6	r.(?)	p.(Tyr245His)	g.94564385A>G	1.78852e-05	Missense	VUS	Uncertain		0	0	0	0	0	0	0	0	0	1	0	0	0	0	0	0	0	0	0	0	0	0	0				1	1	0	0	0	0	0	0
c.735T>G	6	r.(?)	p.(Tyr245*)	g.94564383A>C	0	Null	Pathogenic	Severe		1	0	0	0	0	0	0	0	1	0	0	0	0	0	1	0	0	0	1	0	0	0	0				22	0	1	1	2	0	0	0
c.736G>A	6	r.(?)	p.(Ala246Thr)	g.94564382C>T	0	Missense	VUS	Severe		0	0	0	0	0	0	0	0	0	1	0	0	0	0	0	0	0	0	0	0	0	0	0				1	1	0	0	0	0	0	0
c.740A>C	6	r.(?)	p.(Asn247Thr)	g.94564378T>G	0	Missense	VUS	Mild/Moderate$		0	0	0	0	0	0	0	0	0	1	0	1	0	0	0	0	0	1	0	1	0	0	0				5	3	1	0	0	0	0	0
c.740A>G	6	r.(?)	p.(Asn247Ser)	g.94564378T>C	8.22191e-06	Missense	VUS	Not assessed		0	0	0	0	0	0	0	0	0	0	0	0	0	0	0	0	0	1	0	0	0	0	0				2	0	1	0	0	0	0	0
c.740A>T	6	r.(?)	p.(Asn247Ile)	g.94564378T>A	0	Missense	Likely pathogenic	Causative variant of unknown severity		0	0	0	0	0	0	0	0	1	0	0	0	1	0	0	0	0	0	0	1	0	0	0				7	1	1	1	0	0	0	0
c.741C>A	6	r.(?)	p.(Asn247Lys)	g.94564377G>T	0	Missense	VUS	Uncertain		0	0	0	0	0	0	0	0	0	1	0	0	0	0	0	0	0	1	0	0	0	0	0				3	1	1	0	0	0	0	0
c.741_744del	6	r.(?)	p.(Asn247Lysfs*14)	g.94564374_94564377del	0	Null	Pathogenic	Severe		1	0	0	0	0	0	0	0	1	0	0	0	0	0	0	0	0	0	1	0	0	0	0				14	0	1	1	1	0	0	0
c.746A>G	6	r.(?)	p.(Asp249Gly)	g.94564372T>C	0	Missense	Likely pathogenic	Mild/Moderate		0	0	0	0	0	0	0	0	1	0	0	1	0	0	0	0	0	0	1	0	0	0	0				7	1	1	1	0	0	0	0
c.751_753del	6	r.(?)	p.(Phe251del)	g.94564369_94564371del	0	Insertion/Deletion	VUS	Uncertain		0	0	0	0	0	0	0	0	0	1	0	0	0	0	0	0	0	0	0	0	0	0	0				1	1	0	0	0	0	0	0
c.752del	6	r.(?)	p.(Phe251Serfs*11)	g.94564366del	0	Null	Pathogenic	Severe		1	0	0	0	0	0	0	0	0	1	0	0	0	0	0	0	0	0	1	0	0	0	0				11	1	1	0	1	0	0	0
c.760T>C	6	r.(?)	p.(Phe254Leu)	g.94564358A>G	0	Missense	VUS	Mild/Moderate$		0	0	0	0	0	0	0	0	0	1	0	1	0	0	0	0	0	0	0	0	0	0	0				2	2	0	0	0	0	0	0
c.763C>T	6	r.(?)	p.(Arg255Cys)	g.94564355G>A	0.000114736	Missense	VUS	Mild$		0	0	0	0	0	0	0	0	0	0	0	0	0	0	0	0	0	0	0	0	0	0	0				0	0	0	0	0	0	0	0
c.764G>A	6	r.(?)	p.(Arg255His)	g.94564354C>T	5.21042e-05	Missense	VUS	Uncertain		0	0	0	0	0	0	0	0	0	0	0	1	0	0	0	0	0	0	0	0	0	0	0				1	1	0	0	0	0	0	0
c.766G>T	6	r.(spl?)	p.(Val256Leu)	g.94564352C>A	1.19252e-05	Missense	VUS	Not assessed		0	0	0	0	0	0	0	0	0	1	0	0	0	0	0	0	0	0	0	1	0	0	0				2	2	0	0	0	0	0	0
c.768G>C	6	r.(spl?)	p.(Val256=)	g.94564350C>G	0	Synonymous	Likely pathogenic	Causative variant of unknown severity		0	0	0	0	0	0	0	0	1	0	0	1	0	0	0	0	0	0	0	1	0	0	0				6	2	0	1	0	0	0	0
c.768G>H	6	r.(spl?)	p.(Val256=)	g.94564350C>A	0	Synonymous	VUS	Not assessed		0	0	0	0	0	0	0	0	0	1	0	0	0	0	0	0	0	0	0	0	0	0	0				1	1	0	0	0	0	0	0
c.768G>T	6	r.768_769ins769+1_769+30	p.(Leu257Valfs*17)	g.94564350C>A	0.000126014	Null	Pathogenic	Severe		1	0	0	0	0	1	0	0	1	0	0	0	0	0	1	0	0	0	0	1	0	0	0				23	1	1	1	2	0	0	0
c.768+2T>G	6i	r.spl	p.(?)	g.94564348A>C	0	Null	Likely pathogenic	Severe		1	0	0	0	0	0	0	0	0	1	0	0	0	0	0	0	0	0	0	0	0	0	0				9	1	0	0	1	0	0	0
c.760_768+25del	6	r.(?)	p.(Phe254_Val256del,?)	g.94564326_94564359del	0	Null	Pathogenic	Severe		1	0	0	0	0	0	0	0	0	1	0	0	0	0	0	0	0	0	0	1	0	0	0				10	2	0	0	1	0	0	0
c.742_768+29del	6	r.(?)	p.(Val248_Val256del)	g.94564321_94564376del	0	Null	Pathogenic	Severe		1	0	0	0	0	0	0	0	0	1	0	0	0	0	0	0	0	0	0	1	0	0	0				10	2	0	0	1	0	0	0
c.699_768+341del	6	r.(?)	p.(Gln234Phefs*5)	g.94564011_94564421del	0	Null	Pathogenic	Severe		1	0	0	0	0	0	0	0	1	0	0	0	1	0	0	0	0	0	0	0	0	0	0				14	0	1	1	1	0	0	0
c.768+353T>C	6i	r.(?)	p.(?)	g.94563997A>G	0.000843274	NCSS/DI	Likely benign	Benign		0	0	0	0	0	0	0	0	0	0	0	0	0	0	0	0	0	0	0	0	0	1	0				-2	0	0	0	0	0	1	0
c.768+358C>T	6i	r.=	p.(=)	g.94563992G>A	0.00065462	NCSS/DI	Likely benign	Not assessed		0	0	0	0	0	0	0	1	0	0	0	0	0	0	0	0	0	0	0	0	0	1	0				-3	0	0	0	0	1	1	0
c.768+508A>G	6i	r.(?)	p.(?)	g.94563842T>C	0.00193976	NCSS/DI	Likely benign	Not assessed		0	0	0	0	0	0	0	0	0	0	1	0	0	0	0	0	0	0	0	0	0	1	0				-6	0	0	0	0	0	1	1
c.768+538C>G	6i	r.(?)	p.(?)	g.94563812G>C	0.00565869	NCSS/DI	Likely benign	Benign		0	0	0	0	0	0	0	0	0	0	0	0	0	0	0	0	0	0	0	0	0	1	0				-2	0	0	0	0	0	1	0
c.443-1218_768+1440del	4i_7i	r.(?)	p.(?)	g.94562910_94569916del	0	Null	Pathogenic	Severe		1	0	0	0	0	0	0	0	0	1	0	1	0	0	0	0	0	0	0	0	0	0	0				10	2	0	0	1	0	0	0
c.571-801_768+3062del	5i_6i	r.(?)	p.(?)	g.94561288_94565348del	0	Null	Likely pathogenic	Severe		0	1	0	0	0	0	0	0	0	1	0	1	0	0	0	0	0	0	0	0	0	0	0				6	2	0	1	0	0	0	0
c.67-975_769-4582dup	1i_6i	r.(?)	p.(?)	g.94553580_94579598dup	0	NCSS/DI	VUS	Severe		0	0	0	0	0	0	0	0	0	1	0	0	1	0	0	0	1	0	0	0	0	0	0				5	1	2	0	0	0	0	0
c.769-788A>T	6i	r.768_769ins769-778_769-617	p.(Leu257Aspfs*3)	g.94549785T>A	0	NCSS/DI	VUS	Severe		0	0	0	0	0	1	0	0	0	1	0	0	0	0	0	0	0	0	0	1	0	0	0				4	2	1	0	0	0	0	0
c.769-784C>T	6i	r.[=,768_769ins769-617_769-778]	p.[=,Leu257Aspfs*3]	g.94549781G>A	0.00332998	NCSS/DI	Likely benign#	Benign$	yes, (21-40%)	0	0	0	0	0	0	0	0	0	0	0	0	0	0	0	0	0	0	0	0	0	1	0				-2	0	0	0	0	0	1	0
c.769-605T>C	6i	r.=	p.(=)	g.94549602A>G	0.00459024	NCSS/DI	Likely benign	Not assessed		0	0	0	0	0	0	0	1	0	0	0	0	0	0	0	0	0	0	0	0	0	1	0				-3	0	0	0	0	1	1	0
c.769-3C>T	6i	r.(?)	p.(?)	g.94549000G>A	0.000194293	NCSS/DI	VUS	Not assessed		0	0	0	0	0	0	0	0	0	0	0	0	0	0	0	0	0	0	0	1	0	0	0				1	1	0	0	0	0	0	0
c.769-2A>T	6i	r.spl	p.(?)	g.94548999T>A	0	Null	Likely pathogenic	Severe		0	1	0	0	0	0	0	0	1	0	0	0	0	0	0	0	0	0	0	0	0	0	0				8	0	0	2	0	0	0	0
c.769-1G>A	6i	r.spl	p.(?)	g.94548998C>T	0	Null	Likely pathogenic	Severe		0	1	0	0	0	0	0	0	0	1	0	1	0	0	0	0	0	0	0	0	0	0	0				6	2	0	1	0	0	0	0
c.769-1G>T	6i	r.spl	p.(?)	g.94548998C>A	0	Null	Likely pathogenic	Severe		0	1	0	0	0	0	0	0	1	0	0	0	0	0	0	0	0	0	0	0	0	0	0				8	0	0	2	0	0	0	0
c.770T>G	7	r.(spl?)	p.(Leu257Arg,?)	g.94548996A>C	0	Missense	VUS	Uncertain		0	0	0	0	0	0	0	0	0	1	0	0	0	0	0	0	0	0	0	1	0	0	0				2	2	0	0	0	0	0	0
c.772C>T	7	r.(?)	p.(Pro258Ser)	g.94548994G>A	4.11608e-05	Missense	VUS	Not assessed		0	0	0	0	0	0	0	0	0	0	0	0	0	0	0	0	0	0	0	0	0	0	0				0	0	0	0	0	0	0	0
c.790C>T	7	r.(?)	p.(Arg264Cys)	g.94548976G>A	3.35854e-06	Missense	VUS	Not assessed		0	0	0	0	0	0	0	0	0	1	0	0	0	0	0	0	0	0	0	0	0	0	0				1	1	0	0	0	0	0	0
c.791G>A	7	r.(?)	p.(Arg264His)	g.94548975C>T	0.00013169	Missense	VUS	Not assessed		0	0	0	0	0	0	0	0	0	0	0	0	0	0	0	0	0	0	0	1	0	0	0				1	1	0	0	0	0	0	0
c.817T>C	7	r.(?)	p.(Trp273Arg)	g.94548949A>G	0	Missense	VUS	Not assessed		0	0	0	0	0	0	0	0	0	1	0	0	0	0	0	0	0	0	1	0	0	0	0				3	1	1	0	0	0	0	0
c.818G>A	7	r.(?)	p.(Trp273*)	g.94548948C>T	0	Null	Pathogenic	Not assessed		1	0	0	0	0	0	0	0	0	1	0	0	0	0	0	0	0	0	1	0	0	0	0				11	1	1	0	1	0	0	0
c.826A>G	7	r.(?)	p.(Ile276Val)	g.94548940T>C	1.64438e-05	Missense	Likely benign	Not assessed		0	0	0	0	0	0	0	0	0	0	0	0	0	0	0	0	0	0	0	0	1	0	0				-1	0	0	0	0	1	0	0
c.832del	7	r.(?)	p.(Ser278Leufs*22)	g.94548934del	0	Null	Pathogenic	Not assessed		1	0	0	0	0	0	0	0	0	1	0	0	0	0	0	0	0	0	1	0	0	0	0				11	1	1	0	1	0	0	0
c.834del	7	r.(?)	p.(Asp279Ilefs*21)	g.94548932del	0	Null	Pathogenic	Severe		1	0	0	0	0	0	0	0	1	0	0	0	1	0	0	0	0	0	0	0	0	0	0				14	0	1	1	1	0	0	0
c.838A>T	7	r.(?)	p.(Met280Leu)	g.94548928T>A	0.000376052	Missense	VUS	Benign		0	0	0	0	0	0	0	0	0	0	0	0	0	0	0	0	0	0	0	0	0	0	0				0	0	0	0	0	0	0	0
c.839T>C	7	r.(?)	p.(Met280Thr)	g.94548927A>G	1.15869e-05	Missense	VUS	Not assessed		0	0	0	0	0	0	0	0	0	0	0	0	0	0	0	0	0	0	0	0	0	0	0				0	0	0	0	0	0	0	0
c.839T>G	7	r.(?)	p.(Met280Arg)	g.94548927A>C	0	Missense	VUS	Moderate/Severe		0	0	0	0	0	0	0	0	1	0	0	0	0	0	0	0	0	0	0	1	0	0	0				5	1	0	1	0	0	0	0
c.850_857del	7	r.(?)	p.(Ile284Valfs*35)	g.94548914_94548921del	0	Null	Pathogenic	Severe		1	0	0	0	0	0	0	0	0	1	0	0	1	0	0	0	0	0	1	0	0	0	0				13	1	2	0	1	0	0	0
c.853C>T	7	r.(?)	p.(Gln285*)	g.94548913G>A	0	Null	Pathogenic	Severe		1	0	0	0	0	0	0	0	0	1	0	0	0	0	0	0	0	0	1	0	0	0	0				11	1	1	0	1	0	0	0
c.858+1G>T	7i	r.spl	p.(?)	g.94548907C>A	1.32542e-06	Null	VUS	Severe		0	1	0	0	0	0	0	0	0	1	0	0	0	0	0	0	0	0	0	0	0	0	0				5	1	0	1	0	0	0	0
c.858+2T>A	7i	r.spl	p.(?)	g.94548906A>T	0	Null	Pathogenic	Severe		0	1	0	0	0	0	0	0	1	0	0	0	1	0	0	0	0	0	0	0	0	0	0				10	0	1	2	0	0	0	0
c.858+8G>T	7i	r.(?)	p.(?)	g.94548900C>A	0	NCSS/DI	VUS	Causative variant of unknown severity		0	0	0	0	0	0	0	0	1	0	0	1	0	0	0	0	0	0	0	0	0	1	0				3	1	0	1	0	0	1	0
c.859-640A>G	7i	r.858_859ins859-685_859-640	p.(Phe287Tyrfs*69)	g.94546914T>C	0	NCSS/DI	VUS	Severe		0	0	0	0	0	1	0	0	0	1	0	0	0	0	0	0	0	0	0	1	0	0	0				4	2	1	0	0	0	0	0
c.859-546G>A	7i	r.[858_859ins859-545_859-685,=]	p.[Phe287Tyrfs*33,=]	g.94546820C>T	0	NCSS/DI	VUS	Moderate		0	0	0	0	0	0	1	0	0	1	0	0	0	0	0	0	0	0	0	1	0	0	0				3	3	0	0	0	0	0	0
c.859-540C>G	7i	r.858_859ins859-545_859-685	p.(Phe287Tyrfs*33)	g.94546814G>C	0	NCSS/DI	Likely pathogenic	Severe		0	0	0	0	0	1	0	0	0	1	0	0	1	0	0	0	0	0	0	1	0	0	0				6	2	2	0	0	0	0	0
c.859-506G>C	7i	r.[858_859ins859-503_859-447,=]	p.[Phe287Thrfs*32,=]	g.94546780C>G	0	NCSS/DI	VUS	Moderate$		0	0	0	0	0	0	1	0	1	0	0	0	1	0	0	0	0	0	0	0	0	1	0				5	1	1	1	0	0	1	0
c.859-245_859-243delinsTGA	7i	r.(?)	p.(?)	g.94546517_94546519delinsTCA	0	NCSS/DI	VUS	Not assessed		0	0	0	0	0	0	0	0	0	1	0	0	0	0	0	0	0	0	0	1	0	0	0				2	2	0	0	0	0	0	0
c.859-9T>C	7i	r.[=,859_1356del]	p.[=,Phe287_Arg452del]	g.94546283A>G	3.40937e-05	NCSS/DI	Pathogenic	Mild		0	0	0	0	0	0	0	0	1	0	0	0	0	0	1	0	0	0	0	0	0	1	0				10	0	0	1	1	0	1	0
c.859-2A>G	7i	r.(?)	p.(?)	g.94546276T>C	4.22516e-06	Null	Likely pathogenic	Severe		1	0	0	0	0	0	0	0	0	1	0	0	0	0	0	0	0	0	0	0	0	0	0				9	1	0	0	1	0	0	0
c.868C>T	8	r.(?)	p.(Arg290Trp)	g.94546265G>A	2.6501e-05	Missense	Likely pathogenic	Severe		0	0	0	0	0	0	0	0	1	0	0	0	0	1	0	0	0	0	0	0	0	0	0				8	0	0	2	0	0	0	0
c.869G>A	8	r.(?)	p.(Arg290Gln)	g.94546264C>T	7.3593e-06	Missense	Likely pathogenic	Mild/Moderate		0	0	0	0	0	0	0	0	1	0	0	0	1	0	0	0	0	1	0	0	1	0	0				7	0	2	1	0	1	0	0
c.871C>G	8	r.(?)	p.(Pro291Ala)	g.94546262G>C	0	Missense	Likely pathogenic	Causative variant of unknown severity		0	0	0	0	0	0	0	0	1	0	0	0	1	0	0	0	0	0	0	0	0	0	0				6	0	1	1	0	0	0	0
c.872C>T	8	r.(?)	p.(Pro291Leu)	g.94546261G>A	0.000372787	Missense	Likely pathogenic	Mild		0	0	0	0	0	0	0	0	1	0	0	1	0	0	0	0	0	1	0	0	0	0	0				7	1	1	1	0	0	0	0
c.874A>C	8	r.(?)	p.(Ser292Arg)	g.94546259T>G	0	Missense	VUS	Uncertain		0	0	0	0	0	0	0	0	0	1	0	0	0	0	0	0	0	0	0	1	0	0	0				2	2	0	0	0	0	0	0
c.880C>T	8	r.(?)	p.(Gln294*)	g.94546253G>A	0	Null	Pathogenic	Severe		1	0	0	0	0	0	0	0	1	0	0	1	0	0	0	0	0	0	1	0	0	0	0				15	1	1	1	1	0	0	0
c.885del	8	r.(?)	p.(Leu296Cysfs*4)	g.94546248del	2.53201e-05	Null	Pathogenic	Severe		1	0	0	0	0	0	0	0	1	0	0	0	0	0	1	0	0	0	0	0	0	0	0				20	0	0	1	2	0	0	0
c.889del	8	r.(?)	p.(Leu297Cysfs*3)	g.94546244del	0	Null	Pathogenic	Severe		1	0	0	0	0	0	0	0	0	1	0	1	0	0	0	0	0	0	1	0	0	0	0				12	2	1	0	1	0	0	0
c.895del	8	r.(?)	p.(Val299*)	g.94546238del	0	Null	Pathogenic	Not assessed		1	0	0	0	0	0	0	0	0	1	0	0	0	0	0	0	0	0	0	1	0	0	0				10	2	0	0	1	0	0	0
c.899C>A	8	r.(?)	p.(Thr300Asn)	g.94546234G>T	0	Missense	VUS	Not assessed		0	0	0	0	0	0	0	0	0	1	0	0	0	0	0	0	0	0	0	0	0	0	0				1	1	0	0	0	0	0	0
c.903del	8	r.(?)	p.(Arg301Serfs*15)	g.94546231del	0	Null	Likely pathogenic	Severe		1	0	0	0	0	0	0	0	0	1	0	0	0	0	0	0	0	0	0	0	0	0	0				9	1	0	0	1	0	0	0
c.911T>G	8	r.(?)	p.(Met304Arg)	g.94546222A>C	0	Missense	VUS	Uncertain		0	0	0	0	0	0	0	0	1	0	0	0	0	0	0	0	0	0	0	0	0	0	0				4	0	0	1	0	0	0	0
c.913C>T	8	r.(?)	p.(Gln305*)	g.94546220G>A	0	Null	Pathogenic	Severe		1	0	0	0	0	0	0	0	1	0	0	0	1	0	0	0	0	0	1	0	0	0	0				16	0	2	1	1	0	0	0
c.926C>G	8	r.(?)	p.(Pro309Arg)	g.94546207G>C	0.000113656	Missense	Likely pathogenic	Mild		0	0	0	0	0	0	0	0	1	0	0	0	1	0	0	0	0	0	0	0	0	0	0				6	0	1	1	0	0	0	0
c.938del	8	r.(?)	p.(Thr313Lysfs*3)	g.94546195del	0	Null	Likely pathogenic	Not assessed		1	0	0	0	0	0	0	0	0	1	0	0	0	0	0	0	0	0	0	0	0	0	0				9	1	0	0	1	0	0	0
c.950del	8	r.(?)	p.(Gly317Alafs*57)	g.94546183del	5.97994e-06	Null	Pathogenic	Severe		1	0	0	0	0	0	0	0	1	0	0	0	1	0	0	0	0	0	0	0	0	0	0				14	0	1	1	1	0	0	0
c.859-45_952delinsTCTGACC	7i	r.(?)	p.(?)	g.94546181_94546319delinsGGTCAGA	0	Null	Pathogenic	Severe		1	0	0	0	0	0	0	0	0	1	0	0	1	0	0	0	0	0	0	0	0	0	0				11	1	1	0	1	0	0	0
c.956T>G	8	r.(?)	p.(Leu319Arg)	g.94546177A>C	0	Missense	VUS	Severe		0	0	0	0	0	0	0	0	1	0	0	0	0	0	0	0	0	0	0	1	0	0	0				5	1	0	1	0	0	0	0
c.959C>G	8	r.(?)	p.(Ser320Cys)	g.94546174G>C	0	Missense	VUS	Not assessed		0	0	0	0	0	0	0	0	0	1	0	0	0	0	0	0	0	0	1	0	0	0	0				3	1	1	0	0	0	0	0
c.967del	8	r.(?)	p.(Leu323Cysfs*51)	g.94546167del	0	Null	Pathogenic	Severe		1	0	0	0	0	0	0	0	1	0	0	0	0	0	0	0	0	0	0	1	0	0	0				13	1	0	1	1	0	0	0
c.970T>C	8	r.(?)	p.(Cys324Arg)	g.94546163A>G	0	Missense	VUS	Uncertain		0	0	0	0	0	0	0	0	0	1	0	0	0	0	0	0	0	0	1	0	0	0	0				3	1	1	0	0	0	0	0
c.972_973delinsAT	8	r.(?)	p.(Cys324*)	g.94546160_94546161delinsAT	0	Null	Pathogenic	Severe		1	0	0	0	0	0	0	0	0	1	0	0	0	0	0	0	0	0	1	0	0	0	0				11	1	1	0	1	0	0	0
c.978C>A	8	r.(?)	p.(Tyr326*)	g.94546155G>T	0	Null	Pathogenic	Severe		1	0	0	0	0	0	0	0	0	1	0	1	0	0	0	0	0	0	1	0	0	0	0				12	2	1	0	1	0	0	0
c.978C>G	8	r.(?)	p.(Tyr326*)	g.94546155G>C	0	Null	Pathogenic	Severe		1	0	0	0	0	0	0	0	0	1	0	0	1	0	0	0	0	0	1	0	0	0	0				13	1	2	0	1	0	0	0
c.981C>T	8	r.(?)	p.(Pro327=)	g.94546152G>A	0.000570693	Synonymous	Likely benign	Not assessed		0	0	0	0	0	0	0	0	0	0	0	0	0	0	0	0	0	0	0	0	0	1	1				-3	0	0	0	0	1	1	0
c.982G>T	8	r.(?)	p.(Glu328*)	g.94546151C>A	5.98321e-06	Null	Pathogenic	Severe		1	0	0	0	0	0	0	0	1	0	0	0	0	0	1	0	0	0	1	0	0	0	0				22	0	1	1	2	0	0	0
c.983A>T	8	r.(?)	p.(Glu328Val)	g.94546150T>A	5.27415e-06	Missense	Pathogenic	Mild/Moderate		0	0	0	0	0	0	0	0	1	0	0	0	0	0	1	0	0	0	1	0	0	0	0				14	0	1	1	1	0	0	0
c.997C>T	8	r.(?)	p.(Arg333Trp)	g.94546136G>A	8.02362e-06	Missense	VUS	Not assessed		0	0	0	0	0	0	0	0	0	1	0	0	0	0	0	0	0	0	1	0	0	0	0				3	1	1	0	0	0	0	0
c.998G>A	8	r.(?)	p.(Arg333Gln)	g.94546135C>T	0.00014834	Missense	VUS	Not assessed		0	0	0	0	0	0	0	0	0	0	0	0	0	0	0	0	0	0	0	0	0	0	0				0	0	0	0	0	0	0	0
c.1006del	8	r.(?)	p.(Ser336Profs*38)	g.94546127del	0	Null	Pathogenic	Severe		1	0	0	0	0	0	0	0	1	0	0	0	0	1	0	0	0	0	1	0	0	0	0				18	0	1	2	1	0	0	0
c.1007C>G	8	r.(?)	p.(Ser336Cys)	g.94546126G>C	2.39297e-05	Missense	Likely pathogenic	Severe$		0	0	0	0	0	0	0	0	1	0	0	0	0	0	0	0	0	0	1	0	0	0	0				6	0	1	1	0	0	0	0
c.1009T>C	8	r.(?)	p.(Phe337Leu)	g.94546124A>G	4.39596e-05	Missense	VUS	Mild/Moderate		0	0	0	0	0	0	0	0	0	1	0	0	0	1	0	0	0	0	0	0	0	0	0				5	1	0	1	0	0	0	0
c.1015T>G	8	r.(?)	p.(Trp339Gly)	g.94546118A>C	1.19544e-05	Missense	Pathogenic	Severe		0	0	0	0	0	1	0	0	1	0	0	0	0	1	0	0	0	0	1	0	0	0	0				12	0	2	2	0	0	0	0
c.1016G>T	8	r.(?)	p.(Trp339Leu)	g.94546117C>A	0	Missense	VUS	Severe		0	0	0	0	0	0	0	0	0	1	0	0	0	0	0	0	0	1	1	0	0	0	0				5	1	2	0	0	0	0	0
c.1017G>A	8	r.(?)	p.(Trp339*)	g.94546116C>T	0	Null	Pathogenic	Severe		1	0	0	0	0	0	0	0	1	0	0	1	0	0	0	0	0	0	1	0	0	0	0				15	1	1	1	1	0	0	0
c.1018T>C	8	r.(?)	p.(Tyr340His)	g.94546115A>G	0	Missense	Pathogenic	Mild/Moderate		0	0	0	0	0	0	0	0	1	0	0	0	1	0	0	0	0	1	1	0	0	0	0				10	0	3	1	0	0	0	0
c.1018T>G	8	r.(?)	p.(Tyr340Asp)	g.94546115A>C	0	Missense	Pathogenic	Not assessed		0	0	0	0	0	1	0	0	1	0	0	0	0	0	0	0	0	1	1	0	0	0	0				10	0	3	1	0	0	0	0
c.1019A>G	8	r.(?)	p.(Tyr340Cys)	g.94546114T>C	0	Missense	Likely pathogenic	Moderate		0	0	0	0	0	0	0	0	1	0	0	1	0	0	0	0	0	1	1	0	0	0	0				9	1	2	1	0	0	0	0
c.1022A>G	8	r.(?)	p.(Glu341Gly)	g.94546111T>C	0	Missense	Pathogenic	Moderate/Severe$		0	0	0	0	0	0	0	0	1	0	0	0	0	1	0	0	0	0	1	0	0	0	0				10	0	1	2	0	0	0	0
c.1022A>T	8	r.(?)	p.(Glu341Val)	g.94546111T>A	0	Missense	Likely pathogenic	Severe$		0	0	0	0	0	0	0	0	0	1	0	1	0	0	0	0	0	1	1	0	0	0	0				6	2	2	0	0	0	0	0
c.1027_1028del	8	r.(?)	p.(Asn343*)	g.94546105_94546106del	0	Null	Pathogenic	Severe		1	0	0	0	0	0	0	0	0	1	0	0	0	0	0	0	0	0	1	0	0	0	0				11	1	1	0	1	0	0	0
c.1029dup	8	r.(?)	p.(Asn344*)	g.94546104dup	0	Null	Pathogenic	Not assessed		1	0	0	0	0	0	0	0	0	1	0	0	0	0	0	0	0	0	1	0	0	0	0				11	1	1	0	1	0	0	0
c.1029T>C	8	r.(?)	p.(Asn343=)	g.94546104A>G	0.00132603	Synonymous	Likely benign	Not assessed		0	0	0	0	0	0	0	0	0	0	0	0	0	0	0	0	0	0	0	0	0	1	1				-3	0	0	0	0	1	1	0
c.1034A>C	8	r.(?)	p.(Tyr345Ser)	g.94546099T>G	0	Missense	VUS	Mild/Moderate$		0	0	0	0	0	0	0	0	0	1	0	0	1	0	0	0	0	0	0	1	0	0	0				4	2	1	0	0	0	0	0
c.1034A>G	8	r.(?)	p.(Tyr345Cys)	g.94546099T>C	0	Missense	Likely pathogenic	Mild/Moderate		0	0	0	0	0	1	0	0	1	0	0	1	0	0	0	0	0	0	1	0	0	0	0				9	1	2	1	0	0	0	0
c.1035T>G	8	r.(?)	p.(Tyr345*)	g.94546098A>C	0	Null	Pathogenic	Severe		1	0	0	0	0	0	0	0	1	0	0	0	0	1	0	0	0	0	1	0	0	0	0				18	0	1	2	1	0	0	0
c.1025_1038del	8	r.(?)	p.(Asp342Glyfs*6)	g.94546098_94546111del	2.03304e-06	Null	Pathogenic	Severe		1	0	0	0	0	0	0	0	1	0	0	0	0	1	0	0	0	0	1	0	0	0	0				18	0	1	2	1	0	0	0
c.1035_1036delinsAT	8	r.(?)	p.(Tyr345*)	g.94546097_94546098delinsAT	0	Null	Pathogenic	Severe		1	0	0	0	0	0	0	0	0	1	0	0	0	0	0	0	0	0	1	0	0	0	0				11	1	1	0	1	0	0	0
c.1037A>C	8	r.(?)	p.(Lys346Thr)	g.94546096T>G	1.19493e-05	Missense	Likely pathogenic	Causative variant of unknown severity		0	0	0	0	0	0	0	0	1	0	0	1	0	0	0	0	0	0	1	0	0	0	0				7	1	1	1	0	0	0	0
c.1043T>G	8	r.(?)	p.(Phe348Cys)	g.94546090A>C	0	Missense	VUS	Mild/Moderate$		0	0	0	0	0	0	0	0	0	1	0	0	1	0	0	0	0	0	1	0	0	0	0				5	1	2	0	0	0	0	0
c.1050del	8	r.(?)	p.(Ile351Leufs*23)	g.94546086del	0	Null	Pathogenic	Severe		1	0	0	0	0	0	0	0	1	0	0	0	0	0	0	0	0	0	0	1	0	0	0				13	1	0	1	1	0	0	0
c.1066A>T	8	r.(?)	p.(Lys356*)	g.94546067T>A	0	Null	Pathogenic	Severe		1	0	0	0	0	0	0	0	0	1	0	0	1	0	0	0	0	0	1	0	0	0	0				13	1	2	0	1	0	0	0
c.1085A>G	8	r.(?)	p.(Tyr362Cys)	g.94546048T>C	0	Missense	VUS	Not assessed		0	0	0	0	0	0	0	0	0	1	0	0	0	0	0	0	0	0	0	0	0	0	0				1	1	0	0	0	0	0	0
c.1086T>A	8	r.(?)	p.(Tyr362*)	g.94546047A>T	0	Null	Pathogenic	Severe		1	0	0	0	0	0	0	0	1	0	0	0	1	0	0	0	0	0	1	0	0	0	0				16	0	2	1	1	0	0	0
c.1099+1G>A	8i	r.spl	p.(?)	g.94546033C>T	0	Null	Pathogenic	Severe		1	0	0	0	0	0	0	0	1	0	0	0	1	0	0	0	0	0	0	0	0	0	0				14	0	1	1	1	0	0	0
c.1099+1G>C	8i	r.spl	p.(?)	g.94546033C>G	0	Null	Pathogenic	Severe		1	0	0	0	0	0	0	0	1	0	0	1	0	0	0	0	0	0	0	0	0	0	0				13	1	0	1	1	0	0	0
c.1099+3A>C	8i	r.(spl)	p.(?)	g.94546031T>G	0	NCSS/DI	VUS	Not assessed		0	0	0	0	0	0	0	0	0	1	0	0	0	0	0	0	0	0	0	1	0	0	0				2	2	0	0	0	0	0	0
c.1099+5G>A	8i	r.(spl)	p.(?)	g.94546029C>T	0	NCSS/DI	VUS	Uncertain		0	0	0	0	0	1	0	0	0	1	0	1	0	0	0	0	0	0	0	1	0	0	0				5	3	1	0	0	0	0	0
c.1099+37C>T	8i	r.(=)	p.(=)	g.94545997G>A	0.000204506	NCSS/DI	Likely benign	Not assessed		0	0	0	0	0	0	0	0	0	0	0	0	0	0	0	0	0	0	0	0	0	1	0				-2	0	0	0	0	0	1	0
c.1100-9T>C	8i	r.(spl)	p.(?)	g.94545026A>G	0	NCSS/DI	VUS	Uncertain		0	0	0	0	0	0	0	0	0	1	0	0	0	0	0	0	0	0	0	0	0	0	0				1	1	0	0	0	0	0	0
c.1100-6T>A	8i	r.1099_1100ins1099-4_1099-1	p.(Thr367Serfs*6)	g.94545023A>T	5.96689e-06	NCSS/DI	VUS	Severe		0	0	0	0	0	1	0	0	0	1	0	0	0	0	0	0	0	0	0	1	0	0	0				4	2	1	0	0	0	0	0
c.1100-5G>A	8i	r.(spl)	p.(?)	g.94545022C>T	0	NCSS/DI	VUS	Not assessed		0	0	0	0	0	0	0	0	0	1	0	0	0	0	0	0	0	0	0	1	0	0	0				2	2	0	0	0	0	0	0
c.1100-1G>A	8i	r.spl	p.(?)	g.94545018C>T	0	Null	Pathogenic	Severe		1	0	0	0	0	0	0	0	1	0	0	0	0	0	0	0	0	0	0	0	0	0	0				12	0	0	1	1	0	0	0
c.1140T>A	9	r.(?)	p.(Asn380Lys)	g.94544977A>T	0.000699542	Missense	VUS	Benign		0	0	0	0	0	0	0	0	0	0	0	0	0	0	0	0	0	0	0	0	0	0	0				0	0	0	0	0	0	0	0
c.1150A>G	9	r.(?)	p.(Lys384Glu)	g.94544967T>C	0	Missense	VUS	Mild/Moderate$		0	0	0	0	0	0	0	0	0	1	0	1	0	0	0	0	0	0	0	1	0	0	0				3	3	0	0	0	0	0	0
c.1155C>T	9	r.(?)	p.(Ile385=)	g.94544962G>A	9.61871e-05	Synonymous	Likely benign	Not assessed		0	0	0	0	0	0	0	0	0	0	0	0	0	0	0	0	0	0	0	0	0	1	1				-3	0	0	0	0	1	1	0
c.1156G>A	9	r.(?)	p.(Ala386Thr)	g.94544961C>T	3.66613e-05	Missense	VUS	Not assessed		0	0	0	0	0	0	0	0	0	0	0	0	0	0	0	0	0	0	0	0	0	0	0				0	0	0	0	0	0	0	0
c.1160G>A	9	r.(?)	p.(Trp387*)	g.94544957C>T	0	Null	Pathogenic	Severe		1	0	0	0	0	0	0	0	0	1	0	1	0	0	0	0	0	0	1	0	0	0	0				12	2	1	0	1	0	0	0
c.1161G>A	9	r.(?)	p.(Trp387*)	g.94544956C>T	0	Null	Pathogenic	Not assessed		1	0	0	0	0	0	0	0	0	1	0	0	0	0	0	0	0	0	1	0	0	0	0				11	1	1	0	1	0	0	0
c.1172del	9	r.(?)	p.(Lys391Serfs*4)	g.94544945del	0	Null	Pathogenic	Not assessed		1	0	0	0	0	0	0	0	0	1	0	0	0	0	0	0	0	0	1	0	0	0	0				11	1	1	0	1	0	0	0
c.1181T>A	9	r.(?)	p.(Leu394Gln)	g.94544936A>T	0	Missense	VUS	Not assessed		0	0	0	0	0	0	0	0	0	1	0	0	0	0	0	0	0	0	1	0	0	0	0				3	1	1	0	0	0	0	0
c.1201A>C	9	r.(?)	p.(Thr401Pro)	g.94544916T>G	0	Missense	VUS	Severe		0	0	0	0	0	0	0	0	1	0	0	0	0	0	0	0	0	0	0	1	0	0	0				5	1	0	1	0	0	0	0
c.1204C>G	9	r.(?)	p.(Pro402Ala)	g.94544913G>C	0	Missense	Likely pathogenic	Mild/Moderate		0	0	0	0	0	0	0	0	1	0	0	0	1	0	0	0	0	0	1	0	0	0	0				8	0	2	1	0	0	0	0
c.1204C>T	9	r.(?)	p.(Pro402Ser)	g.94544913G>A	1.32542e-06	Missense	VUS	Not assessed		0	0	0	0	0	0	0	0	0	1	0	0	0	0	0	0	0	1	1	0	0	0	0				5	1	2	0	0	0	0	0
c.1208A>T	9	r.(?)	p.(Asp403Val)	g.94544909T>A	5.48303e-06	Missense	Likely pathogenic	Severe		0	0	0	0	0	0	0	0	1	0	0	0	0	0	0	0	0	0	1	0	0	0	0				6	0	1	1	0	0	0	0
c.1211C>A	9	r.(?)	p.(Ser404*)	g.94544906G>T	0	Null	Pathogenic	Severe		1	0	0	0	0	0	0	0	0	1	0	0	0	0	0	0	0	0	1	0	0	0	0				11	1	1	0	1	0	0	0
c.1211C>G	9	r.(?)	p.(Ser404*)	g.94544906G>C	5.96343e-06	Null	Pathogenic	Severe		1	0	0	0	0	0	0	0	1	0	0	1	0	0	0	0	0	0	1	0	0	0	0				15	1	1	1	1	0	0	0
c.1220C>T	9	r.(?)	p.(Ala407Val)	g.94544897G>A	0	Missense	VUS	Severe		0	0	0	0	0	0	0	0	0	1	0	0	0	0	0	0	0	0	0	0	0	0	0				1	1	0	0	0	0	0	0
c.1222C>T	9	r.(?)	p.(Arg408*)	g.94544895G>A	2.19407e-05	Null	Pathogenic	Severe		1	0	0	0	0	0	0	0	1	0	0	0	0	0	1	0	0	0	1	0	0	0	0				22	0	1	1	2	0	0	0
c.1225del	9	r.(?)	p.(Arg409Glyfs*3)	g.94544893del	0	Null	Pathogenic	Severe		1	0	0	0	0	0	0	0	0	1	0	0	0	0	0	0	0	0	1	0	0	0	0				11	1	1	0	1	0	0	0
c.1229T>C	9	r.(?)	p.(Ile410Thr)	g.94544888A>G	0	Missense	Likely pathogenic	Mild/Moderate		0	0	0	0	0	0	0	0	1	0	0	0	1	0	0	0	0	0	1	0	0	0	0				8	0	2	1	0	0	0	0
c.1232T>C	9	r.(?)	p.(Leu411Pro)	g.94544885A>G	0	Missense	Likely pathogenic	Mild/Moderate		0	0	0	0	0	0	0	0	1	0	0	0	1	0	0	0	0	0	1	0	0	0	0				8	0	2	1	0	0	0	0
c.1231_1233dup	9	r.(?)	p.(Leu411dup)	g.94544884_94544886dup	0	Insertion/Deletion	VUS	Severe		0	0	0	0	0	0	0	0	0	1	0	0	0	0	0	0	0	0	0	0	1	0	0				0	1	0	0	0	1	0	0
c.1237A>T	9	r.(spl?)	p.(Asn413Tyr)	g.94544880T>A	2.03281e-06	Missense	VUS	Not assessed		0	0	0	0	0	0	0	0	0	1	0	0	0	0	0	0	0	0	0	1	0	0	0				2	2	0	0	0	0	0	0
c.1239+1G>A	9i	r.spl	p.(?)	g.94544877C>T	0	Null	Pathogenic	Severe		1	0	0	0	0	0	0	0	0	1	0	0	1	0	0	0	0	0	0	0	0	0	0				11	1	1	0	1	0	0	0
c.1239+1G>C	9i	r.spl	p.(?)	g.94544877C>G	7.99161e-06	Null	Pathogenic	Severe		1	0	0	0	0	0	0	0	1	0	0	0	1	0	0	0	0	0	0	0	0	0	0				14	0	1	1	1	0	0	0
c.1240-8G>A	9i	r.(?)	p.(?)	g.94544270C>T	0	NCSS/DI	Likely pathogenic	Mild/Moderate$		0	0	0	0	0	0	0	0	1	0	0	1	0	0	0	0	0	0	0	1	0	0	0				6	2	0	1	0	0	0	0
c.1240-8G>C	9i	r.(?)	p.(?)	g.94544270C>G	0.000378246	NCSS/DI	Likely benign	Benign		0	0	0	0	0	0	0	0	0	0	0	0	0	0	0	0	0	0	0	0	0	1	0				-2	0	0	0	0	0	1	0
c.1240-2A>G	9i	r.spl	p.(?)	g.94544264T>C	0	Null	Likely pathogenic	Severe		0	1	0	0	0	0	0	0	1	0	0	0	0	0	0	0	0	0	0	0	0	0	0				8	0	0	2	0	0	0	0
c.1243A>G	10	r.(?)	p.(Asn415Asp)	g.94544259T>C	5.96259e-06	Missense	VUS	Uncertain		0	0	0	0	0	0	0	0	0	1	0	0	0	0	0	0	0	0	1	0	0	0	0				3	1	1	0	0	0	0	0
c.1244A>G	10	r.(?)	p.(Asn415Ser)	g.94544258T>C	0	Missense	Likely pathogenic	Causative variant of unknown severity		0	0	0	0	0	0	0	0	1	0	0	1	0	0	0	0	0	1	1	0	0	0	0				9	1	2	1	0	0	0	0
c.1245C>A	10	r.(?)	p.(Asn415Lys)	g.94544257G>T	0	Missense	Likely pathogenic	Severe		0	0	0	0	0	0	0	0	1	0	0	0	0	0	0	0	0	1	1	0	0	0	0				8	0	2	1	0	0	0	0
c.1249A>G	10	r.(?)	p.(Thr417Ala)	g.94544253T>C	0	Missense	VUS	Mild/Moderate$		0	0	0	0	0	0	0	0	0	1	0	0	1	0	0	0	0	0	1	0	0	0	0				5	1	2	0	0	0	0	0
c.1252T>C	10	r.(?)	p.(Phe418Leu)	g.94544250A>G	0	Missense	VUS	Not assessed		0	0	0	0	0	0	0	0	0	1	0	0	0	0	0	0	0	1	1	0	0	0	0				5	1	2	0	0	0	0	0
c.1253T>C	10	r.(?)	p.(Phe418Ser)	g.94544249A>G	1.78874e-05	Missense	Likely pathogenic	Severe		0	0	0	0	0	0	0	0	1	0	0	0	1	0	0	0	0	0	1	0	0	0	0				8	0	2	1	0	0	0	0
c.1267C>T	10	r.(?)	p.(His423Tyr)	g.94544235G>A	0.000152967	Missense	VUS	Benign		0	0	0	0	0	0	0	0	0	0	0	0	0	0	0	0	0	0	0	0	0	0	0				0	0	0	0	0	0	0	0
c.1268A>C	10	r.(?)	p.(His423Pro)	g.94544234T>G	0	Missense	VUS	Not assessed		0	0	0	0	0	0	0	0	0	1	0	0	0	0	0	0	0	0	0	0	0	0	0				1	1	0	0	0	0	0	0
c.1268A>G	10	r.(?)	p.(His423Arg)	g.94544234T>C	0.278855	Missense	Likely benign	Benign		0	0	0	0	0	0	0	0	0	0	1	0	0	0	0	0	0	0	0	0	0	0	0				-4	0	0	0	0	0	0	1
c.1269C>T	10	r.(?)	p.(His423=)	g.94544233G>A	0.0869037	Synonymous	Benign	Not assessed		0	0	0	0	0	0	0	0	0	0	1	0	0	0	0	0	0	0	0	0	0	1	1				-7	0	0	0	0	1	1	1
c.1271T>C	10	r.(?)	p.(Val424Ala)	g.94544231A>G	0	Missense	VUS	Severe		0	0	0	0	0	0	0	0	0	1	0	0	0	0	0	0	0	0	0	0	0	0	0				1	1	0	0	0	0	0	0
c.1281_1282insN[17]	10	r.(?)	p.(Val428Lysfs*13)	g.94544220_94544221insN[17]	0	Null	Likely pathogenic	Not assessed		1	0	0	0	0	0	0	0	0	1	0	0	0	0	0	0	0	0	0	0	0	0	0				9	1	0	0	1	0	0	0
c.1283T>A	10	r.(?)	p.(Val428Asp)	g.94544219A>T	0	Missense	VUS	Not assessed		0	0	0	0	0	0	0	0	0	1	0	0	0	0	0	0	0	0	0	0	0	0	0				1	1	0	0	0	0	0	0
c.1289C>A	10	r.(?)	p.(Ala430Asp)	g.94544213G>T	0	Missense	VUS	Moderate/Severe		0	0	0	0	0	0	0	0	1	0	0	0	0	0	0	0	0	0	0	1	0	0	0				5	1	0	1	0	0	0	0
c.1290dup	10	r.(?)	p.(Trp431Leufs*13)	g.94544213dup	0	Null	Pathogenic	Not assessed		1	0	0	0	0	0	0	0	0	1	0	0	0	0	0	0	0	0	1	0	0	0	0				11	1	1	0	1	0	0	0
c.1293G>A	10	r.(?)	p.(Trp431*)	g.94544209C>T	0	Null	Pathogenic	Severe		1	0	0	0	0	0	0	0	1	0	0	1	0	0	0	0	0	0	1	0	0	0	0				15	1	1	1	1	0	0	0
c.1293G>C	10	r.(?)	p.(Trp431Cys)	g.94544209C>G	0	Missense	Likely pathogenic	Mild/Moderate		0	0	0	0	0	0	0	0	1	0	0	0	1	0	0	0	0	0	1	0	0	0	0				8	0	2	1	0	0	0	0
c.1294G>A	10	r.(?)	p.(Glu432Lys)	g.94544208C>T	0.000204299	Missense	VUS	Mild$		0	0	0	0	0	0	0	0	0	0	0	0	0	0	0	0	0	0	0	1	0	0	0				1	1	0	0	0	0	0	0
c.1301T>G	10	r.(?)	p.(Val434Gly)	g.94544201A>C	0	Missense	Likely pathogenic	Moderate/Severe		0	0	0	0	0	0	0	0	1	0	0	0	1	0	0	0	0	0	1	0	0	0	0				8	0	2	1	0	0	0	0
c.1302del	10	r.(?)	p.(Gln437Argfs*12)	g.94544200del	5.96164e-06	Null	Pathogenic	Severe		1	0	0	0	0	0	0	0	1	0	0	0	0	0	0	0	0	0	0	0	0	0	0				12	0	0	1	1	0	0	0
c.1309del	10	r.(?)	p.Gln437Argfs*12	g.94544196del	0	Null	Pathogenic	Severe		1	0	0	0	0	0	0	0	1	0	0	0	0	0	0	0	0	0	1	0	0	0	0				14	0	1	1	1	0	0	0
c.1309C>A	10	r.(?)	p.(Gln437Lys)	g.94544193G>T	0	Missense	VUS	Uncertain		0	0	0	0	0	0	0	0	0	1	0	0	0	0	0	0	0	0	0	1	0	0	0				2	2	0	0	0	0	0	0
c.1317G>A	10	r.(?)	p.(Trp439*)	g.94544185C>T	1.78856e-05	Null	Pathogenic	Severe		1	0	0	0	0	0	0	0	1	0	0	0	1	0	0	0	0	0	1	0	0	0	0				16	0	2	1	1	0	0	0
c.1318del	10	r.(?)	p.(Tyr440Thrfs*9)	g.94544184del	0	Null	Pathogenic	Severe		1	0	0	0	0	0	0	0	0	1	0	1	0	0	0	0	0	0	0	1	0	0	0				11	3	0	0	1	0	0	0
c.1319A>G	10	r.(?)	p.(Tyr440Cys)	g.94544183T>C	7.01054e-05	Missense	VUS	Not assessed		0	0	0	0	0	0	0	0	0	0	0	0	0	0	0	0	0	0	1	0	0	0	0				2	0	1	0	0	0	0	0
c.1335C>G	10	r.(?)	p.(Ser445Arg)	g.94544167G>C	1.19277e-05	Missense	Likely pathogenic	Mild/Moderate		0	0	0	0	0	0	0	0	1	0	0	1	0	0	0	0	0	0	1	0	0	0	0				7	1	1	1	0	0	0	0
c.1339C>T	10	r.(?)	p.(Gln447*)	g.94544163G>A	0	Null	Pathogenic	Severe		1	0	0	0	0	0	0	0	0	1	0	0	0	0	0	0	0	0	1	0	0	0	0				11	1	1	0	1	0	0	0
c.1343T>A	10	r.(?)	p.(Met448Lys)	g.94544159A>T	6.62708e-06	Missense	Pathogenic	Mild/Moderate		0	0	0	0	0	0	1	0	1	0	0	0	0	1	0	0	0	0	1	0	0	0	0				11	1	1	2	0	0	0	0
c.1343_1345del	10	r.(?)	p.(Met448del)	g.94544159_94544161del	0	Insertion/Deletion	VUS	Not assessed		0	0	0	0	0	0	0	0	0	1	0	0	0	0	0	0	0	0	0	0	0	0	0				1	1	0	0	0	0	0	0
c.1344del	10	r.(?)	p.(Met448Ilefs*3)	g.94544158del	0	Null	Pathogenic	Severe		1	0	0	0	0	0	0	0	1	0	0	0	1	0	0	0	0	0	1	0	0	0	0				16	0	2	1	1	0	0	0
c.1351A>C	10	r.(?)	p.(Ile451Leu)	g.94544151T>G	0	Missense	VUS	Not assessed		0	0	0	0	0	0	0	0	0	1	0	0	0	0	0	0	0	0	0	0	0	0	0				1	1	0	0	0	0	0	0
c.1354dup	10	r.(spl?)	p.(Arg452Lysfs*15)	g.94544148dup	0	Null	Pathogenic	Not assessed		1	0	0	0	0	0	0	0	0	1	0	0	0	0	0	0	0	0	1	0	0	0	0				11	1	1	0	1	0	0	0
c.1356del	10	r.(spl?)	p.(Asp453Ilefs*8)	g.94544146del	0	Null	Pathogenic	Not assessed		1	0	0	0	0	0	0	0	0	1	0	0	0	0	0	0	0	0	1	0	0	0	0				11	1	1	0	1	0	0	0
c.1356+1G>A	10i	r.spl	p.(?)	g.94544145C>T	0	Null	VUS	Severe		0	1	0	0	0	0	0	0	0	1	0	0	0	0	0	0	0	0	0	0	0	0	0				5	1	0	1	0	0	0	0
c.1356+1G>T	10i	r.spl	p.(?)	g.94544145C>A	0	Null	VUS	Not assessed		0	1	0	0	0	0	0	0	0	1	0	0	0	0	0	0	0	0	0	0	0	0	0				5	1	0	1	0	0	0	0
c.1356+4A>G	10i	r.spl	p.(?)	g.94544142T>C	0	NCSS/DI	VUS	Not assessed		0	0	0	0	0	0	0	0	1	0	0	0	0	0	0	0	0	0	0	1	0	0	0				5	1	0	1	0	0	0	0
c.1356+3_1356+4insG	10i	r.(spl?)	p.(?)	g.94544142_94544143insC	0	NCSS/DI	VUS	Not assessed		0	0	0	0	0	0	0	0	0	1	0	0	0	0	0	0	0	0	0	1	0	0	0				2	2	0	0	0	0	0	0
c.1356+5_1356+6insC	10i	r.(spl?)	p.(?)	g.94544140_94544141insG	0.000993006	NCSS/DI	Likely benign	Benign		0	0	0	0	0	0	0	0	0	0	0	0	0	0	0	0	0	0	0	0	0	1	0				-2	0	0	0	0	0	1	0
c.1356+20G>A	10i	r.(spl?)	p.(?)	g.94544126C>T	0	NCSS/DI	Likely benign	Not assessed		0	0	0	0	0	0	0	0	0	1	0	0	0	0	0	0	0	0	0	0	0	1	0				-1	1	0	0	0	0	1	0
c.1357-2A>G	10i	r.spl	p.(?)	g.94543445T>C	0	Null	Likely pathogenic	Severe		1	0	0	0	0	0	0	0	0	1	0	0	0	0	0	0	0	0	0	0	0	0	0				9	1	0	0	1	0	0	0
c.1357G>T	11	r.(spl?)	p.(Asp453Tyr,?)	g.94543443C>A	0	Missense	VUS	Severe		0	0	0	0	0	0	0	0	1	0	0	0	0	0	0	0	0	0	0	1	0	0	0				5	1	0	1	0	0	0	0
c.1357_1358del	11	r.(spl?)	p.(Asp453Tyrfs*13)	g.94543442_94543443del	0	Null	Pathogenic	Not assessed		1	0	0	0	0	0	0	0	0	1	0	0	0	0	0	0	0	0	1	0	0	0	0				11	1	1	0	1	0	0	0
c.1359T>G	11	r.(spl?)	p.(Asp453Glu)	g.94543441A>C	0	Missense	VUS	Not assessed		0	0	0	0	0	0	0	0	0	1	0	0	0	0	0	0	0	0	0	1	0	0	0				2	2	0	0	0	0	0	0
c.1363C>A	11	r.(?)	p.(Leu455Met)	g.94543437G>T	1.93189e-05	Missense	VUS	Not assessed		0	0	0	0	0	0	0	0	0	0	0	0	0	0	0	0	0	0	1	0	0	0	0				2	0	1	0	0	0	0	0
c.1364T>A	11	r.(?)	p.(Leu455Gln)	g.94543436A>T	0	Missense	Likely pathogenic	Mild/Moderate$		0	0	0	0	0	0	0	0	1	0	0	1	0	0	0	0	0	0	0	1	0	0	0				6	2	0	1	0	0	0	0
c.1364T>C	11	r.(?)	p.(Leu455Pro)	g.94543436A>G	0	Missense	VUS	Uncertain		0	0	0	0	0	0	0	0	0	1	0	0	0	0	0	0	0	1	0	1	0	0	0				4	2	1	0	0	0	0	0
c.1372C>T	11	r.(?)	p.(Pro458Ser)	g.94543428G>A	0	Missense	Likely pathogenic	Mild/Moderate		0	0	0	0	0	0	0	0	1	0	0	0	1	0	0	0	0	0	0	0	0	0	0				6	0	1	1	0	0	0	0
c.1373C>T	11	r.(?)	p.(Pro458Leu)	g.94543427G>A	0	Missense	VUS	Severe		0	0	0	0	0	0	0	0	0	1	0	0	0	0	0	0	0	1	0	1	0	0	0				4	2	1	0	0	0	0	0
c.1375del	11	r.(?)	p.(Thr459Glnfs*2)	g.94543426del	0	Null	Pathogenic	Severe		1	0	0	0	0	0	0	0	1	0	0	1	0	0	0	0	0	0	0	0	0	0	0				13	1	0	1	1	0	0	0
c.1381A>T	11	r.(?)	p.(Lys461*)	g.94543419T>A	0	Null	Pathogenic	Severe		1	0	0	0	0	0	0	0	0	1	0	0	1	0	0	0	0	0	1	0	0	0	0				13	1	2	0	1	0	0	0
c.1382_1383del	11	r.(?)	p.(Lys461Argfs*5)	g.94543417_94543418del	0	Null	Pathogenic	Severe		1	0	0	0	0	0	0	0	1	0	0	1	0	0	0	0	0	0	1	0	0	0	0				15	1	1	1	1	0	0	0
c.1390_1391del	11	r.(?)	p.(Leu464Glufs*2)	g.94543412_94543413del	0	Null	Pathogenic	Severe		1	0	0	0	0	0	0	0	0	1	0	0	0	0	0	0	0	0	0	1	0	0	0				10	2	0	0	1	0	0	0
c.1411G>A	11	r.(?)	p.(Glu471Lys)	g.94543389C>T	0.000903696	Missense	VUS	Benign		0	0	0	0	0	0	0	0	0	0	0	0	0	0	0	0	0	0	0	0	0	0	0				0	0	0	0	0	0	0	0
c.1411G>C	11	r.(?)	p.(Glu471Gln)	g.94543389C>G	0	Missense	VUS	Mild/Moderate$		0	0	0	0	0	0	0	0	0	1	0	1	0	0	0	0	0	0	0	0	0	0	0				2	2	0	0	0	0	0	0
c.1417_1420dup	11	r.(?)	p.(Thr474Asnfs*4)	g.94543380_94543383dup	0	Null	Pathogenic	Severe		1	0	0	0	0	0	0	0	0	1	0	1	0	0	0	0	0	0	1	0	0	0	0				12	2	1	0	1	0	0	0
c.1454del	11	r.(?)	p.(Gly485Alafs*83)	g.94543348del	0	Null	Pathogenic	Severe		1	0	0	0	0	0	0	0	1	0	0	0	0	0	0	0	0	0	0	1	0	0	0				13	1	0	1	1	0	0	0
c.1457del	11	r.(?)	p.(Pro486Leufs*82)	g.94543343del	0	Null	Pathogenic	Not assessed		1	0	0	0	0	0	0	0	0	1	0	0	0	0	0	0	0	0	0	1	0	0	0				10	2	0	0	1	0	0	0
c.1460G>A	11	r.(?)	p.(Arg487Gln)	g.94543340C>T	4.26978e-05	Missense	Likely benign	Not assessed		0	0	0	0	0	0	0	0	0	0	0	0	0	0	0	0	0	0	0	0	1	0	0				-1	0	0	0	0	1	0	0
c.1462G>T	11	r.(?)	p.(Glu488*)	g.94543338C>A	0	Null	Pathogenic	Not assessed		1	0	0	0	0	0	0	0	0	1	0	0	0	0	0	0	0	0	1	0	0	0	0				11	1	1	0	1	0	0	0
c.1492G>A	11	r.(?)	p.(Asp498Asn)	g.94543308C>T	3.67792e-05	Missense	VUS	Not assessed		0	0	0	0	0	0	0	0	0	1	0	0	0	0	0	0	0	0	0	0	1	0	0				0	1	0	0	0	1	0	0
c.1494C>A	11	r.(?)	p.(Asp498Glu)	g.94543306G>T	0	Missense	VUS	Mild/Moderate$		0	0	0	0	0	0	0	0	0	1	0	1	0	0	0	0	0	0	0	0	0	0	0				2	2	0	0	0	0	0	0
c.1496G>A	11	r.(?)	p.(Trp499*)	g.94543304C>T	0	Null	Pathogenic	Severe		1	0	0	0	0	0	0	0	1	0	0	0	1	0	0	0	0	0	1	0	0	0	0				16	0	2	1	1	0	0	0
c.1497G>A	11	r.(?)	p.(Trp499*)	g.94543303C>T	0	Null	Pathogenic	Severe		1	0	0	0	0	0	0	0	1	0	0	0	0	0	0	0	0	0	1	0	0	0	0				14	0	1	1	1	0	0	0
c.1497G>C	11	r.(?)	p.(Trp499Cys)	g.94543303C>G	0	Missense	VUS	Uncertain		0	0	0	0	0	0	0	0	0	1	0	0	0	0	0	0	0	0	0	1	0	0	0				2	2	0	0	0	0	0	0
c.1500G>A	11	r.(?)	p.(Arg500=)	g.94543300C>T	0.000939952	Synonymous	Likely benign	Not assessed		0	0	0	0	0	0	0	0	0	0	0	0	0	0	0	0	0	0	0	0	0	1	1				-3	0	0	0	0	1	1	0
c.1510A>C	11	r.(?)	p.(Asn504His)	g.94543290T>G	5.97014e-06	Missense	Likely pathogenic	Causative variant of unknown severity		0	0	0	0	0	0	0	0	1	0	0	0	1	0	0	0	0	0	0	0	0	0	0				6	0	1	1	0	0	0	0
c.1512dup	11	r.(?)	p.(Ile505Hisfs*3)	g.94543288dup	0	Null	Likely pathogenic	Severe		1	0	0	0	0	0	0	0	0	1	0	0	0	0	0	0	0	0	0	0	1	0	0				8	1	0	0	1	1	0	0
c.1513_1517del	11	r.(?)	p.(Ile505*)	g.94543285_94543289del	0	Null	Pathogenic	Not assessed		1	0	0	0	0	0	0	0	0	1	0	0	0	0	0	0	0	0	1	0	0	0	0				11	1	1	0	1	0	0	0
c.1519G>T	11	r.(?)	p.(Asp507Tyr)	g.94543281C>A	5.97246e-06	Missense	Likely pathogenic	Mild/Moderate		0	0	0	0	0	0	0	0	1	0	0	0	1	0	0	0	0	0	1	0	0	0	0				8	0	2	1	0	0	0	0
c.1522C>T	11	r.(?)	p.(Arg508Cys)	g.94543278G>A	0.000225115	Missense	VUS	Benign/Mild$		0	0	0	0	0	0	0	0	0	0	0	1	0	0	0	0	0	1	0	1	0	0	0				4	2	1	0	0	0	0	0
c.1523G>C	11	r.(?)	p.(Arg508Pro)	g.94543277C>G	0	Missense	Likely pathogenic	Causative variant of unknown severity		0	0	0	0	0	0	0	0	1	0	0	0	1	0	0	0	0	0	0	0	0	0	0				6	0	1	1	0	0	0	0
c.1529T>C	11	r.(?)	p.(Leu510Pro)	g.94543271A>G	0	Missense	Likely pathogenic	Severe		0	0	0	0	0	0	0	0	1	0	0	1	0	0	0	0	0	1	1	0	0	0	0				9	1	2	1	0	0	0	0
c.1529T>G	11	r.(?)	p.(Leu510Arg)	g.94543271A>C	0	Missense	Likely pathogenic	Severe		0	0	0	0	0	0	0	0	1	0	0	1	0	0	0	0	0	1	0	1	0	0	0				8	2	1	1	0	0	0	0
c.1531C>T	11	r.(?)	p.(Arg511Cys)	g.94543269G>A	0.000199867	Missense	Likely pathogenic	Mild		0	0	0	0	0	0	0	0	1	0	0	0	1	0	0	0	0	0	0	1	0	0	0				7	1	1	1	0	0	0	0
c.1532G>A	11	r.(?)	p.(Arg511His)	g.94543268C>T	0.000550895	Missense	VUS	Benign		0	0	0	0	0	0	0	0	0	0	0	0	0	0	0	0	0	1	0	0	0	0	0				2	0	1	0	0	0	0	0
c.1538T>C	11	r.(?)	p.(Val513Ala)	g.94543262A>G	1.26349e-05	Missense	VUS	Causative variant of unknown severity		0	0	0	0	0	0	0	0	0	0	0	0	1	0	0	0	0	0	0	0	1	0	0				1	0	1	0	0	1	0	0
c.1538T>G	11	r.(?)	p.(Val513Ala)	g.94543262A>C	5.27874e-06	Missense	VUS	Not assessed		0	0	0	0	0	0	0	0	0	1	0	0	0	0	0	0	0	0	0	0	0	0	0				1	1	0	0	0	0	0	0
c.1552G>A	11	r.(spl?)	p.(Glu518Lys)	g.94543248C>T	9.64261e-05	Missense	VUS	Not assessed		0	0	0	0	0	0	0	0	0	0	0	0	0	0	0	0	0	0	0	1	0	0	0				1	1	0	0	0	0	0	0
c.1357_1554del	11	r.(spl?)	p.(Asp453_Glu518del)	g.94543248_94543445del	0	Insertion/Deletion	VUS	Uncertain		0	0	0	0	0	0	0	0	0	1	0	0	0	0	0	0	1	0	1	0	0	0	0				5	1	2	0	0	0	0	0
c.1554G>A	11	r.(spl?)	p.(Glu518=)	g.94543246C>T	0	Synonymous	VUS	Mild/Moderate		0	0	0	0	0	0	0	0	1	0	0	1	0	0	0	0	0	0	0	0	0	0	0				5	1	0	1	0	0	0	0
c.1554+1G>C	11i	r.spl	p.(?)	g.94543245C>G	0	Null	Likely pathogenic	Severe		0	1	0	0	0	0	0	0	1	0	0	0	0	0	0	0	0	0	0	0	0	0	0				8	0	0	2	0	0	0	0
c.1554+3A>T	11i	r.[1357_1554del,=]	p.[Asp453_Glu518del,=]	g.94543243T>A	0	NCSS/DI	VUS	Mild		0	0	0	0	0	0	0	0	0	1	0	0	0	0	0	0	0	0	0	1	0	0	0				2	2	0	0	0	0	0	0
c.1239+291_1555-5574del	9i_11i	r.(?)	p.(?)	g.94534447_94544587del	0	Null	Likely pathogenic	Severe		0	1	0	0	0	0	0	0	0	1	0	0	1	0	0	0	0	0	0	0	0	0	0				7	1	1	1	0	0	0	0
c.1555-2745A>G	11i	r.(spl?)	p.(?)	g.94531618T>C	8.79078e-05	NCSS/DI	Likely benign	Not assessed		0	0	0	0	0	0	0	0	0	0	0	0	0	0	0	0	0	0	0	0	0	1	0				-2	0	0	0	0	0	1	0
c.1555-816T>G	11i	r.(1554_1555ins[1555-898_1555-815;g])	p.(Cys519Serfs*77)	g.94529689A>C	0	NCSS/DI	VUS	Not assessed		0	0	0	0	0	0	0	0	0	1	0	0	0	0	0	0	0	0	0	1	0	0	0				2	2	0	0	0	0	0	0
c.1555-1G>T	11i	r.(?)	p.(?)	g.94528874C>A	0	Null	Likely pathogenic	Severe		1	0	0	0	0	0	0	0	0	1	0	0	0	0	0	0	0	0	0	0	0	0	0				9	1	0	0	1	0	0	0
c.1555T>C	12	r.(spl?)	p.(Cys519Arg,?)	g.94528873A>G	5.99283e-06	Missense	VUS	Not assessed		0	0	0	0	0	0	0	0	0	1	0	0	0	0	0	0	0	1	1	0	0	0	0				5	1	2	0	0	0	0	0
c.1556G>A	12	r.(spl?)	p.(Cys519Tyr,?)	g.94528872C>T	0	Missense	Likely pathogenic	Causative variant of unknown severity		0	0	0	0	0	0	0	0	1	0	0	0	1	0	0	0	0	0	1	0	0	0	0				8	0	2	1	0	0	0	0
c.1557C>A	12	r.(spl?)	p.(Cys519*)	g.94528871G>T	0	Null	Pathogenic	Severe		1	0	0	0	0	0	0	0	1	0	0	0	1	0	0	0	0	0	1	0	0	0	0				16	0	2	1	1	0	0	0
c.1561del	12	r.(?)	p.(Val521Serfs*47)	g.94528867del	5.27415e-06	Null	Pathogenic	Severe		1	0	0	0	0	0	0	0	1	0	0	0	0	0	1	0	0	0	0	0	0	0	0				20	0	0	1	2	0	0	0
c.1562del	12	r.(?)	p.(Val521Alafs*47)	g.94528866del	0	Null	Pathogenic	Severe		1	0	0	0	0	0	0	0	1	0	0	1	0	0	0	0	0	0	1	0	0	0	0				15	1	1	1	1	0	0	0
c.1566G>A	12	r.(?)	p.(Leu522=)	g.94528862C>T	0	Synonymous	VUS	Uncertain		0	0	0	0	0	0	0	0	0	1	0	1	0	0	0	0	0	0	0	0	0	1	0				0	2	0	0	0	0	1	0
c.1574T>C	12	r.(?)	p.(Phe525Ser)	g.94528854A>G	0	Missense	Likely pathogenic	Severe		0	0	0	0	0	0	0	0	1	0	0	0	0	0	0	0	0	0	1	0	0	0	0				6	0	1	1	0	0	0	0
c.1574T>G	12	r.(?)	p.(Phe525Cys)	g.94528854A>C	0	Missense	Likely pathogenic	Uncertain		0	0	0	0	0	0	0	0	0	1	0	1	0	0	0	0	0	1	1	0	0	0	0				6	2	2	0	0	0	0	0
c.1577A>C	12	r.(?)	p.(Glu526Ala)	g.94528851T>G	0	Missense	VUS	Severe		0	0	0	0	0	0	0	0	1	0	0	0	0	0	0	0	0	0	0	0	0	0	0				4	0	0	1	0	0	0	0
c.1584C>A	12	r.(?)	p.(Tyr528*)	g.94528844G>T	0	Null	Pathogenic	Severe		1	0	0	0	0	0	0	0	1	0	0	0	0	0	0	0	0	0	1	0	0	0	0				14	0	1	1	1	0	0	0
c.1586A>G	12	r.(?)	p.(Asn529Ser)	g.94528842T>C	5.97917e-06	Missense	VUS	Not assessed		0	0	0	0	0	0	0	0	0	1	0	0	0	0	0	0	0	0	0	0	1	0	0				0	1	0	0	0	1	0	0
c.1588G>A	12	r.(?)	p.(Asp530Asn)	g.94528840C>T	0	Missense	VUS	Not assessed		0	0	0	0	0	0	0	0	0	1	0	0	0	0	0	0	0	0	0	0	1	0	0				0	1	0	0	0	1	0	0
c.1592A>G	12	r.(?)	p.(Glu531Gly)	g.94528836T>C	6.20013e-05	Missense	VUS	Mild/Moderate$		0	0	0	0	0	0	0	0	0	0	0	1	0	0	0	0	0	0	1	0	0	0	0				3	1	1	0	0	0	0	0
c.1597C>T	12	r.(?)	p.(Gln533*)	g.94528831G>A	0	Null	Pathogenic	Severe		1	0	0	0	0	0	0	0	1	0	0	0	1	0	0	0	0	0	1	0	0	0	0				16	0	2	1	1	0	0	0
c.1609C>T	12	r.(?)	p.(Arg537Cys)	g.94528819G>A	2.16862e-05	Missense	Pathogenic	Severe$		0	0	0	0	0	0	0	0	1	0	0	0	0	1	0	0	0	0	1	0	0	0	0				10	0	1	2	0	0	0	0
c.1610G>A	12	r.(?)	p.(Arg537His)	g.94528818C>T	0.00124657	Missense	VUS	Benign/Mild		0	0	0	0	0	0	0	0	0	0	0	0	0	0	0	0	0	1	0	1	0	0	0				3	1	1	0	0	0	0	0
c.1613C>A	12	r.(?)	p.(Ala538Asp)	g.94528815G>T	0	Missense	VUS	Mild/Moderate$		0	0	0	0	0	0	0	0	0	1	0	0	0	0	0	0	0	0	1	0	0	0	0				3	1	1	0	0	0	0	0
c.1613C>T	12	r.(?)	p.(Ala538Val)	g.94528815G>A	0	Missense	VUS	Not assessed		0	0	0	0	0	0	0	0	0	1	0	0	0	0	0	0	0	0	1	0	0	0	0				3	1	1	0	0	0	0	0
c.1615del	12	r.(?)	p.(Leu539Serfs*29)	g.94528815del	0	Null	Pathogenic	Severe		1	0	0	0	0	0	0	0	0	1	0	1	0	0	0	0	0	0	1	0	0	0	0				12	2	1	0	1	0	0	0
c.1614C>T	12	r.(?)	p.(Ala538=)	g.94528814G>A	0.000589776	Synonymous	Likely benign	Not assessed		0	0	0	0	0	0	0	0	0	0	0	0	0	0	0	0	0	0	0	0	0	1	1				-3	0	0	0	0	1	1	0
c.1615C>G	12	r.(?)	p.(Leu539Val)	g.94528813G>C	2.10966e-05	Missense	VUS	Not assessed		0	0	0	0	0	0	0	0	0	0	0	0	0	0	0	0	0	0	0	1	0	0	0				1	1	0	0	0	0	0	0
c.1619_1622del	12	r.(?)	p.(Ser540Tyrfs*27)	g.94528810_94528813del	0	Null	Pathogenic	Severe		1	0	0	0	0	0	0	0	1	0	0	0	1	0	0	0	0	0	1	0	0	0	0				16	0	2	1	1	0	0	0
c.1622delinsCC	12	r.(?)	p.(Leu541Profs*15)	g.94528806delinsGG	0	Null	Pathogenic	Not assessed		1	0	0	0	0	0	0	0	0	1	0	0	0	0	0	0	0	0	1	0	0	0	0				11	1	1	0	1	0	0	0
c.1622T>C	12	r.(?)	p.(Leu541Pro)	g.94528806A>G	0.000154413	Missense	Pathogenic	Severe		0	0	0	0	0	1	0	0	1	0	0	0	0	0	1	0	0	0	1	0	0	0	0				16	0	2	1	1	0	0	0
c.1621_1622del	12	r.(?)	p.(Leu541Thrfs*14)	g.94528806_94528807del	0	Null	Pathogenic	Not assessed		1	0	0	0	0	0	0	0	0	1	0	0	0	0	0	0	0	0	1	0	0	0	0				11	1	1	0	1	0	0	0
c.1633A>T	12	r.(?)	p.(Asn545Tyr)	g.94528795T>A	0	Missense	VUS	Mild/Moderate$		0	0	0	0	0	0	0	0	0	1	0	0	1	0	0	0	0	0	1	0	0	0	0				5	1	2	0	0	0	0	0
c.1630_1633dup	12	r.(?)	p.(Asn545Argfs*12)	g.94528795_94528798dup	0	Null	Pathogenic	Severe		1	0	0	0	0	0	0	0	1	0	0	0	0	0	0	0	0	0	1	0	0	0	0				14	0	1	1	1	0	0	0
c.1636A>C	12	r.(?)	p.(Met546Leu)	g.94528792T>G	3.83966e-05	Missense	VUS	Not assessed		0	0	0	0	0	0	0	0	0	0	0	0	0	0	0	0	0	0	0	0	0	0	0				0	0	0	0	0	0	0	0
c.1642T>C	12	r.(?)	p.(Trp548Arg)	g.94528786A>G	0	Missense	VUS	Uncertain		0	0	0	0	0	0	0	0	0	1	0	0	1	0	0	0	0	0	1	0	0	0	0				5	1	2	0	0	0	0	0
c.1643G>A	12	r.(?)	p.(Trp548*)	g.94528785C>T	0	Null	Pathogenic	Severe		1	0	0	0	0	0	0	0	1	0	0	0	0	0	0	0	0	0	1	0	0	0	0				14	0	1	1	1	0	0	0
c.1644G>A	12	r.(?)	p.(Trp548*)	g.94528784C>T	0	Null	Pathogenic	Severe		1	0	0	0	0	0	0	0	1	0	0	0	0	0	0	0	0	0	1	0	0	0	0				14	0	1	1	1	0	0	0
c.1645G>C	12	r.(?)	p.(Ala549Pro)	g.94528783C>G	0	Missense	VUS	Severe		0	0	0	0	0	0	0	0	0	1	0	0	0	0	0	0	0	0	1	0	0	0	0				3	1	1	0	0	0	0	0
c.1646C>A	12	r.(?)	p.(Ala549Asp)	g.94528782G>T	0	Missense	VUS	Uncertain		0	0	0	0	0	0	0	0	0	1	0	0	1	0	0	0	0	0	1	0	0	0	0				5	1	2	0	0	0	0	0
c.1649del	12	r.(?)	p.(Gly550Glufs*18)	g.94528780del	0	Null	Pathogenic	Severe		1	0	0	0	0	0	0	0	0	1	0	0	1	0	0	0	0	0	0	1	0	0	0				12	2	1	0	1	0	0	0
c.1648G>A	12	r.(?)	p.(Gly550Arg)	g.94528780C>T	1.32542e-06	Missense	Pathogenic	Severe$		0	0	0	0	0	0	0	0	1	0	0	0	0	1	0	0	0	0	1	0	0	0	0				10	0	1	2	0	0	0	0
c.1648G>C	12	r.(?)	p.(Gly550Arg)	g.94528780C>G	0	Missense	Likely pathogenic	Not assessed		0	0	0	1	0	0	0	0	0	1	0	0	0	0	0	1	0	0	1	0	0	0	0				6	1	1	1	0	1	0	0
c.1648G>T	12	r.(?)	p.(Gly550*)	g.94528780C>A	0	Null	Pathogenic	Severe		1	0	0	0	0	0	0	0	0	1	0	0	0	0	0	0	0	0	1	0	0	0	0				11	1	1	0	1	0	0	0
c.1653G>A	12	r.(?)	p.(Val551=)	g.94528775C>T	0.000605583	Synonymous	Likely benign	Benign		0	0	0	0	0	0	0	0	0	0	0	0	0	0	0	0	0	0	0	0	0	1	1				-3	0	0	0	0	1	1	0
c.1654G>A	12	r.(?)	p.(Val552Ile)	g.94528774C>T	0.00333782	Missense	VUS	Benign		0	0	0	0	0	0	0	0	0	0	0	0	0	0	0	0	0	0	0	1	0	0	0				1	1	0	0	0	0	0	0
c.1648_1659del	12	r.(?)	p.(Gly550_Phe553del)	g.94528770_94528781del	0	Insertion/Deletion	VUS	Severe		0	0	0	0	0	0	0	0	0	1	0	0	0	0	0	0	1	0	0	0	1	0	0				2	1	1	0	0	1	0	0
c.1659C>G	12	r.(?)	p.(Phe553Leu)	g.94528769G>C	0	Missense	Likely pathogenic	Causative variant of unknown severity		0	0	0	0	0	0	0	0	1	0	0	0	1	0	0	0	0	0	1	0	0	0	0				8	0	2	1	0	0	0	0
c.1663G>A	12	r.(?)	p.(Asp555Asn)	g.94528765C>T	0	Missense	VUS	Uncertain		0	0	0	0	0	0	0	0	0	1	0	0	0	0	0	0	0	0	0	0	0	0	0				1	1	0	0	0	0	0	0
c.1667T>G	12	r.(?)	p.(Met556Arg)	g.94528761A>C	0	Missense	Likely pathogenic	Mild/Moderate		0	0	0	0	0	0	0	0	1	0	0	0	1	0	0	0	0	0	1	0	0	0	0				8	0	2	1	0	0	0	0
c.1677G>A	12	r.(?)	p.(Trp559*)	g.94528751C>T	0	Null	Pathogenic	Severe		1	0	0	0	0	0	0	0	0	1	0	0	0	0	0	0	0	0	1	0	0	0	0				11	1	1	0	1	0	0	0
c.1677G>C	12	r.(?)	p.(Trp559Cys)	g.94528751C>G	0	Missense	VUS	Not assessed		0	0	0	0	0	0	0	0	0	1	0	0	0	0	0	0	0	0	0	1	0	0	0				2	2	0	0	0	0	0	0
c.1680del	12	r.(?)	p.(Ser561Alafs*7)	g.94528748del	0	Null	Pathogenic	Severe		1	0	0	0	0	0	0	0	0	1	0	0	0	0	0	0	0	0	1	0	0	0	0				11	1	1	0	1	0	0	0
c.1681del	12	r.(?)	p.(Ser561Alafs*7)	g.94528747del	0	Null	Pathogenic	Severe		1	0	0	0	0	0	0	0	0	1	0	0	1	0	0	0	0	0	1	0	0	0	0				13	1	2	0	1	0	0	0
c.1692A>G	12	r.(?)	p.(Pro564=)	g.94528736T>C	0.000333724	Synonymous	Likely benign	Not assessed		0	0	0	0	0	0	0	0	0	0	0	0	0	0	0	0	0	0	0	0	0	1	1				-3	0	0	0	0	1	1	0
c.1699G>A	12	r.(?)	p.(Val567Met)	g.94528729C>T	0.000306856	Missense	VUS	Benign		0	0	0	0	0	0	0	0	0	0	0	0	0	0	0	0	0	0	1	0	0	0	0				2	0	1	0	0	0	0	0
c.1706A>G	12	r.(?)	p.(Tyr569Cys)	g.94528722T>C	0	Missense	VUS	Severe		0	0	0	0	0	0	0	0	0	1	0	0	0	0	0	0	0	0	1	0	0	0	0				3	1	1	0	0	0	0	0
c.1714C>T	12	r.(?)	p.(Arg572*)	g.94528714G>A	0	Null	Pathogenic	Severe		1	0	0	0	0	0	0	0	1	0	0	0	0	1	0	0	0	0	1	0	0	0	0				18	0	1	2	1	0	0	0
c.1715G>A	12	r.(?)	p.(Arg572Gln)	g.94528713C>T	5.75193e-05	Missense	Likely pathogenic	Severe		0	0	0	0	0	0	0	0	1	0	0	0	0	0	0	0	0	1	1	0	0	0	0				8	0	2	1	0	0	0	0
c.1715G>C	12	r.(?)	p.(Arg572Pro)	g.94528713C>G	0	Missense	Pathogenic	Severe		0	0	0	0	0	0	0	0	1	0	0	0	1	0	0	0	0	1	1	0	0	0	0				10	0	3	1	0	0	0	0
c.1719G>A	12	r.(?)	p.(Met573Ile)	g.94528709C>T	0	Missense	VUS	Mild/Moderate$		0	0	0	0	0	0	0	0	0	1	0	0	0	0	0	0	0	0	1	0	0	0	0				3	1	1	0	0	0	0	0
c.1722_1723del	12	r.(?)	p.(Ile575Argfs*8)	g.94528706_94528707del	0	Null	Pathogenic	Not assessed		1	0	0	0	0	0	0	0	0	1	0	0	0	0	0	0	0	0	1	0	0	0	0				11	1	1	0	1	0	0	0
c.1726G>C	12	r.(?)	p.(Asp576His)	g.94528702C>G	2.1994e-05	Missense	Likely pathogenic	Mild/Moderate		0	0	0	0	0	0	0	0	1	0	0	0	1	0	0	0	0	0	1	0	0	0	0				8	0	2	1	0	0	0	0
c.1742C>A	12	r.(?)	p.(Thr581Asn)	g.94528686G>T	0	Missense	VUS	Not assessed		0	0	0	0	0	0	0	0	0	1	0	0	0	0	0	0	0	0	1	0	0	0	0				3	1	1	0	0	0	0	0
c.1745A>G	12	r.(?)	p.(Asn582Ser)	g.94528683T>C	1.98881e-05	Missense	VUS	Not assessed		0	0	0	0	0	0	0	0	0	0	0	0	0	0	0	0	0	0	1	0	0	0	0				2	0	1	0	0	0	0	0
c.1748A>C	12	r.(?)	p.(Lys583Thr)	g.94528680T>G	0	Missense	VUS	Mild/Moderate$		0	0	0	0	0	0	0	0	0	1	0	1	0	0	0	0	0	0	1	0	0	0	0				4	2	1	0	0	0	0	0
c.1748A>T	12	r.(?)	p.(Lys583Met)	g.94528680T>A	0	Missense	Pathogenic	Uncertain		0	0	0	0	0	0	0	0	1	0	0	0	1	0	0	0	0	1	1	0	0	0	0				10	0	3	1	0	0	0	0
c.1749G>C	12	r.(?)	p.(Lys583Asn)	g.94528679C>G	2.30832e-05	Missense	Likely pathogenic	Causative variant of unknown severity$		0	0	0	0	0	0	0	0	1	0	0	0	1	0	0	0	0	1	0	1	0	0	0				9	1	2	1	0	0	0	0
c.1755del	12	r.(?)	p.(Asp586Thrfs*63)	g.94528675del	0	Null	Pathogenic	Severe		1	0	0	0	0	0	0	0	0	1	0	0	1	0	0	0	0	0	1	0	0	0	0				13	1	2	0	1	0	0	0
c.1751_1753delinsAT	12	r.(?)	p.(Ile584Asnfs*65)	g.94528675_94528677delinsAT	0	Null	Pathogenic	Severe		1	0	0	0	0	0	0	0	1	0	0	1	0	0	0	0	0	0	1	0	0	0	0				15	1	1	1	1	0	0	0
c.1757A>G	12	r.(?)	p.(Asp586Gly)	g.94528671T>C	0	Missense	Likely pathogenic	Severe$		0	0	0	0	0	0	0	0	1	0	0	0	0	0	0	0	0	0	1	0	0	0	0				6	0	1	1	0	0	0	0
c.1758C>A	12	r.(spl?)	p.(Asp586Glu)	g.94528670G>T	0	Missense	VUS	Not assessed		0	0	0	0	0	0	0	0	0	1	0	0	0	0	0	0	0	0	1	0	0	0	0				3	1	1	0	0	0	0	0
c.1760G>A	12	r.(spl?)	p.(Arg587Lys,?)	g.94528668C>T	0	Missense	Pathogenic	Mild/Moderate		0	0	0	0	0	1	0	0	1	0	0	0	0	1	0	0	0	0	1	0	0	0	0				12	0	2	2	0	0	0	0
c.1760+1G>A	12i	r.spl	p.(?)	g.94528667C>T	0	Null	Likely pathogenic	Severe		1	0	0	0	0	0	0	0	0	1	0	0	0	0	0	0	0	0	0	0	0	0	0				9	1	0	0	1	0	0	0
c.1760+1G>T	12i	r.spl	p.(?)	g.94528667C>A	0	Null	Pathogenic	Severe		1	0	0	0	0	0	0	0	1	0	0	0	0	0	0	0	0	0	0	0	0	0	0				12	0	0	1	1	0	0	0
c.1760+2T>C	12i	r.spl	p.(?)	g.94528666A>G	0	Null	Pathogenic	Severe		1	0	0	0	0	0	0	0	1	0	0	0	0	0	0	0	0	0	0	0	0	0	0				12	0	0	1	1	0	0	0
c.1760+2T>G	12i	r.spl	p.(?)	g.94528666A>C	0	Null	Pathogenic	Severe		1	0	0	0	0	0	0	0	1	0	0	0	0	1	0	0	0	0	0	0	0	0	0				16	0	0	2	1	0	0	0
c.1761-50G>A	12i	r.(?)	p.(?)	g.94528359C>T	0.0158532	NCSS/DI	Likely benign	Not assessed		0	0	0	0	0	0	0	0	0	0	1	0	0	0	0	0	0	0	0	0	0	1	0				-6	0	0	0	0	0	1	1
c.1761-2A>G	13	r.spl	p.(?)	g.94528311T>C	1.13276e-05	Null	Pathogenic	Severe		0	1	0	0	0	0	0	0	1	0	0	0	0	1	0	0	0	0	0	0	0	0	0				12	0	0	3	0	0	0	0
c.1766G>A	13	r.(?)	p.(Trp589*)	g.94528304C>T	0	Null	Pathogenic	Severe		1	0	0	0	0	0	0	0	1	0	0	0	0	0	0	0	0	0	1	0	0	0	0				14	0	1	1	1	0	0	0
c.1766G>C	13	r.(?)	p.(Trp589Ser)	g.94528304C>G	0	Missense	VUS	Severe		0	0	0	0	0	0	0	0	0	1	0	0	0	0	0	0	0	0	1	0	0	0	0				3	1	1	0	0	0	0	0
c.1778C>T	13	r.(?)	p.(Pro593Leu)	g.94528292G>A	0	Missense	VUS	Mild/Moderate$		0	0	0	0	0	0	0	0	0	1	0	0	1	0	0	0	0	0	1	0	0	0	0				5	1	2	0	0	0	0	0
c.1783G>A	13	r.(?)	p.(Ala595Thr)	g.94528287C>T	0	Missense	Likely pathogenic	Mild/Moderate		0	0	0	0	0	0	0	0	1	0	0	0	1	0	0	0	0	0	0	1	0	0	0				7	1	1	1	0	0	0	0
c.1789C>T	13	r.(?)	p.(Pro597Ser)	g.94528281G>A	5.98912e-06	Missense	VUS	Uncertain		0	0	0	0	0	0	0	0	0	1	0	0	0	0	0	0	0	0	1	0	0	0	0				3	1	1	0	0	0	0	0
c.1790C>T	13	r.(?)	p.(Pro597Leu)	g.94528280G>A	0	Missense	VUS	Mild/Moderate$		0	0	0	0	0	0	0	0	0	1	0	1	0	0	0	0	0	0	1	0	0	0	0				4	2	1	0	0	0	0	0
c.1792G>A	13	r.(?)	p.(Val598Met)	g.94528278C>T	0.000110743	Missense	VUS	Benign		0	0	0	0	0	0	0	0	0	0	0	0	0	0	0	0	0	0	0	0	0	0	0				0	0	0	0	0	0	0	0
c.1793T>G	13	r.(?)	p.(Val598Gly)	g.94528277A>C	0	Missense	VUS	Not assessed		0	0	0	0	0	0	0	0	0	1	0	0	0	0	0	0	0	0	1	0	0	0	0				3	1	1	0	0	0	0	0
c.1795del	13	r.(?)	p.(Glu599Lysfs*50)	g.94528276del	0	Null	Pathogenic	Severe		1	0	0	0	0	0	0	0	0	1	0	0	1	0	0	0	0	0	1	0	0	0	0				13	1	2	0	1	0	0	0
c.1798G>T	13	r.(?)	p.(Asp600Tyr)	g.94528272C>A	1.32689e-06	Missense	Likely pathogenic	Causative variant of unknown severity		0	0	0	0	0	0	0	0	1	0	0	1	0	0	0	0	0	0	1	0	0	0	0				7	1	1	1	0	0	0	0
c.1800T>G	13	r.(?)	p.(Asp600Glu)	g.94528270A>C	0	Missense	VUS	Uncertain		0	0	0	0	0	0	0	0	0	1	0	1	0	0	0	0	0	1	0	1	0	0	0				5	3	1	0	0	0	0	0
c.1804C>T	13	r.(?)	p.(Arg602Trp)	g.94528266G>A	5.04687e-05	Missense	Pathogenic	Severe		0	0	0	0	0	1	0	0	1	0	0	0	0	0	1	0	0	1	1	0	0	0	0				18	0	3	1	1	0	0	0
c.1805G>A	13	r.(?)	p.(Arg602Gln)	g.94528265C>T	2.11995e-05	Missense	Pathogenic	Moderate		0	0	0	0	0	0	0	0	1	0	0	0	0	1	0	0	0	1	1	0	0	0	0				12	0	2	2	0	0	0	0
c.1805G>T	13	r.(?)	p.(Arg602Leu)	g.94528265C>A	0	Missense	VUS	Not assessed		0	0	0	0	0	0	0	0	0	1	0	0	0	0	0	1	0	1	1	0	0	0	0				4	1	2	0	0	1	0	0
c.1807T>C	13	r.(?)	p.(Tyr603His)	g.94528263A>G	0	Missense	Pathogenic	Moderate		0	0	0	0	0	0	0	0	1	0	0	0	0	1	0	0	0	0	1	0	0	0	0				10	0	1	2	0	0	0	0
c.1808A>G	13	r.(?)	p.(Tyr603Cys)	g.94528262T>C	0	Missense	VUS	Not assessed		0	0	0	0	0	0	0	0	0	1	0	0	0	0	0	0	0	1	1	0	0	0	0				5	1	2	0	0	0	0	0
c.1811T>G	13	r.(?)	p.(Ile604Ser)	g.94528259A>C	0	Missense	VUS	Not assessed		0	0	0	0	0	0	0	0	0	1	0	0	0	0	0	0	0	0	1	0	0	0	0				3	1	1	0	0	0	0	0
c.1812C>G	13	r.(?)	p.(Ile604Met)	g.94528258G>C	0	Missense	VUS	Not assessed		0	0	0	0	0	0	0	0	0	1	0	0	0	0	0	0	0	0	0	1	0	0	0				2	2	0	0	0	0	0	0
c.1814G>A	13	r.(?)	p.(Trp605*)	g.94528256C>T	0	Null	Pathogenic	Severe		1	0	0	0	0	0	0	0	0	1	0	0	1	0	0	0	0	0	1	0	0	0	0				13	1	2	0	1	0	0	0
c.1817G>A	13	r.(?)	p.(Gly606Asp)	g.94528253C>T	1.44073e-05	Missense	VUS	Uncertain		0	0	0	0	0	0	0	0	0	0	0	0	1	0	0	0	0	0	1	0	0	0	0				4	0	2	0	0	0	0	0
c.1818C>T	13	r.(?)	p.(Gly606=)	g.94528252G>A	0.000130362	Synonymous	Likely benign	Not assessed		0	0	0	0	0	0	0	0	0	0	0	0	0	0	0	0	0	0	0	0	0	1	1				-3	0	0	0	0	1	1	0
c.1819G>A	13	r.(?)	p.(Gly607Arg)	g.94528251C>T	2.4717e-05	Missense	Pathogenic	Severe$		0	0	0	1	0	0	0	0	1	0	0	0	0	0	1	0	0	0	1	0	0	0	0				18	0	1	2	1	0	0	0
c.1819G>M	13	r.(?)	p.(Gly607Arg)	g.94528251C>K	0	Missense	VUS	Not assessed		0	0	0	1	0	0	0	0	0	1	0	0	0	0	0	0	0	0	0	0	0	0	0				5	1	0	1	0	0	0	0
c.1819G>C	13	r.(?)	p.(Gly607Arg)	g.94528251C>G	0	Missense	Pathogenic	Severe		0	0	0	1	0	0	0	0	1	0	0	0	1	0	0	0	0	0	1	0	0	0	0				12	0	2	2	0	0	0	0
c.1819G>T	13	r.(?)	p.(Gly607Trp)	g.94528251C>A	0	Missense	VUS	Severe		0	0	0	0	0	0	0	0	0	1	0	0	0	0	0	0	0	1	1	0	0	0	0				5	1	2	0	0	0	0	0
c.1822T>A	13	r.(?)	p.(Phe608Ile)	g.94528248A>T	1.79617e-05	Missense	Pathogenic	Severe		0	0	0	0	0	0	0	0	1	0	0	0	0	1	0	0	0	1	1	0	0	0	0				12	0	2	2	0	0	0	0
c.1822T>C	13	r.(?)	p.(Phe608Leu)	g.94528248A>G	0	Missense	Likely pathogenic	Uncertain		0	0	0	0	0	0	0	0	1	0	0	0	0	0	0	0	0	1	1	0	0	0	0				8	0	2	1	0	0	0	0
c.1823T>A	13	r.(?)	p.(Phe608Tyr)	g.94528247A>T	0	Missense	VUS	Not assessed		0	0	0	0	0	0	0	0	0	1	0	0	0	0	0	0	0	1	1	0	0	0	0				5	1	2	0	0	0	0	0
c.1830T>A	13	r.(?)	p.(Tyr610*)	g.94528240A>T	5.98004e-06	Null	Pathogenic	Severe		1	0	0	0	0	0	0	0	0	1	0	0	0	0	0	0	0	0	1	0	0	0	0				11	1	1	0	1	0	0	0
c.1832T>C	13	r.(?)	p.(Leu611Pro)	g.94528238A>G	5.98036e-06	Missense	Likely pathogenic	Causative variant of unknown severity		0	0	0	0	0	0	0	0	1	0	0	0	0	0	0	0	0	0	1	0	0	0	0				6	0	1	1	0	0	0	0
c.1834C>T	13	r.(?)	p.(Gln612*)	g.94528236G>A	0	Null	Pathogenic	Severe		1	0	0	0	0	0	0	0	0	1	0	1	0	0	0	0	0	0	1	0	0	0	0				12	2	1	0	1	0	0	0
c.1843G>T	13	r.(?)	p.(Val615Phe)	g.94528227C>A	5.97941e-06	Missense	Likely pathogenic	Mild/Moderate$		0	0	0	0	0	0	0	0	0	1	0	0	1	0	0	0	0	1	0	1	0	0	0				6	2	2	0	0	0	0	0
c.1844T>C	13	r.(?)	p.(Val615Ala)	g.94528226A>G	0	Missense	Likely pathogenic	Severe		0	0	0	0	0	0	0	0	1	0	0	1	0	0	0	0	0	0	1	0	0	0	0				7	1	1	1	0	0	0	0
c.1846G>A	13	r.(?)	p.(Glu616Lys)	g.94528224C>T	5.98004e-06	Missense	Likely pathogenic	Severe		0	0	0	0	0	0	0	0	1	0	0	0	0	0	0	0	0	0	1	0	0	0	0				6	0	1	1	0	0	0	0
c.1848del	13	r.(?)	p.(Glu616Aspfs*33)	g.94528223del	0	Null	Pathogenic	Severe		1	0	0	0	0	0	0	0	1	0	0	1	0	0	0	0	0	0	0	1	0	0	0				14	2	0	1	1	0	0	0
c.1852G>A	13	r.(?)	p.(Gly618Arg)	g.94528218C>T	0	Missense	Likely pathogenic	Severe		0	0	0	0	0	0	0	0	1	0	0	0	0	0	0	0	0	1	1	0	0	0	0				8	0	2	1	0	0	0	0
c.1853G>A	13	r.(?)	p.(Gly618Glu)	g.94528217C>T	0	Missense	Likely pathogenic	Severe		0	0	0	0	0	0	0	0	1	0	0	0	0	0	0	0	0	1	1	0	0	0	0				8	0	2	1	0	0	0	0
c.1853G>T	13	r.(?)	p.(Gly618Val)	g.94528217C>A	0	Missense	VUS	Uncertain		0	0	0	0	0	0	0	0	0	1	0	0	0	0	0	0	0	1	1	0	0	0	0				5	1	2	0	0	0	0	0
c.1851_1860del	13	r.(?)	p.(Ile619Alafs*27)	g.94528213_94528222del	0	Null	Pathogenic	Not assessed		1	0	0	0	0	0	0	0	0	1	0	0	0	0	0	0	0	0	1	0	0	0	0				11	1	1	0	1	0	0	0
c.1861A>G	13	r.(?)	p.(Arg621Gly)	g.94528209T>C	0.000276315	Missense	VUS	Not assessed		0	0	0	0	0	0	0	0	0	0	0	0	0	0	0	0	0	0	0	0	0	0	0				0	0	0	0	0	0	0	0
c.1862G>C	13	r.(?)	p.(Arg621Thr)	g.94528208C>G	0	Missense	VUS	Not assessed		0	0	0	0	0	0	0	0	0	1	0	0	0	0	0	0	0	0	0	1	0	0	0				2	2	0	0	0	0	0	0
c.1865del	13	r.(?)	p.(Ser622Thrfs*27)	g.94528205del	0	Null	Pathogenic	Not assessed		1	0	0	0	0	0	0	0	0	1	0	0	0	0	0	0	0	0	1	0	0	0	0				11	1	1	0	1	0	0	0
c.1868A>G	13	r.(?)	p.(Gln623Arg)	g.94528202T>C	0	Missense	Likely pathogenic	Mild/Moderate		0	0	0	0	0	0	0	0	1	0	0	0	1	0	0	0	0	0	0	1	0	0	0				7	1	1	1	0	0	0	0
c.1873C>T	13	r.(?)	p.(Gln625*)	g.94528197G>A	0	Null	Pathogenic	Severe		1	0	0	0	0	0	0	0	1	0	0	0	0	0	0	0	0	0	1	0	0	0	0				14	0	1	1	1	0	0	0
c.1879G>T	13	r.(?)	p.(Glu627*)	g.94528191C>A	0	Null	Pathogenic	Severe		1	0	0	0	0	0	0	0	0	1	0	0	1	0	0	0	0	0	1	0	0	0	0				13	1	2	0	1	0	0	0
c.1891G>A	13	r.(?)	p.(Gly631Arg)	g.94528179C>T	0	Missense	Pathogenic	Uncertain		0	0	0	0	0	0	0	0	1	0	0	0	1	0	0	0	0	1	1	0	0	0	0				10	0	3	1	0	0	0	0
c.1892G>T	13	r.(?)	p.(Gly631Val)	g.94528178C>A	5.27817e-06	Missense	Pathogenic	Moderate		0	0	0	0	0	0	0	0	1	0	0	0	0	1	0	0	0	1	1	0	0	0	0				12	0	2	2	0	0	0	0
c.1894del	13	r.(?)	p.(Ile632Serfs*17)	g.94528177del	0	Null	Pathogenic	Severe		1	0	0	0	0	0	0	0	0	1	0	0	1	0	0	0	0	0	0	1	0	0	0				12	2	1	0	1	0	0	0
c.1895T>A	13	r.(?)	p.(Ile632Asn)	g.94528175A>T	0	Missense	VUS	Uncertain		0	0	0	0	0	0	0	0	0	1	0	0	0	0	0	0	0	0	0	1	0	0	0				2	2	0	0	0	0	0	0
c.1903C>A	13	r.(?)	p.(Gln635Lys)	g.94528167G>T	0	Missense	Likely pathogenic	Causative variant of unknown severity$		0	0	0	0	0	0	0	0	1	0	0	1	0	0	0	0	0	0	1	0	0	0	0				7	1	1	1	0	0	0	0
c.1903C>T	13	r.(?)	p.(Gln635*)	g.94528167G>A	0	Null	Pathogenic	Severe		1	0	0	0	0	0	0	0	1	0	0	0	1	0	0	0	0	0	1	0	0	0	0				16	0	2	1	1	0	0	0
c.1906C>A	13	r.(?)	p.(Gln636Lys)	g.94528164G>T	0	Missense	Likely pathogenic	Mild/Moderate		0	0	0	0	0	0	0	0	1	0	0	1	0	0	0	0	0	1	1	0	0	0	0				9	1	2	1	0	0	0	0
c.1906C>T	13	r.(?)	p.(Gln636*)	g.94528164G>A	2.98912e-05	Null	Pathogenic	Severe		1	0	0	0	0	0	0	0	1	0	0	1	0	0	0	0	0	0	1	0	0	0	0				15	1	1	1	1	0	0	0
c.1908G>T	13	r.(?)	p.(Gln636His)	g.94528162C>A	0	Missense	Likely pathogenic	Severe		0	0	0	0	0	0	0	0	1	0	0	0	0	0	0	0	0	1	1	0	0	0	0				8	0	2	1	0	0	0	0
c.1912C>T	13	r.(?)	p.(Pro638Ser)	g.94528158G>A	2.03339e-06	Missense	VUS	Mild/Moderate$		0	0	0	0	0	0	0	0	0	1	0	1	0	0	0	0	0	0	1	0	0	0	0				4	2	1	0	0	0	0	0
c.1913C>T	13	r.(?)	p.(Pro638Leu)	g.94528157G>A	0	Missense	VUS	Severe		0	0	0	0	0	0	0	0	0	1	0	0	0	0	0	0	0	0	1	0	0	0	0				3	1	1	0	0	0	0	0
c.1916A>G	13	r.(?)	p.(Tyr639Cys)	g.94528154T>C	0	Missense	VUS	Not assessed		0	0	0	0	0	0	0	0	0	1	0	0	0	0	0	0	0	0	1	0	0	0	0				3	1	1	0	0	0	0	0
c.1918C>G	13	r.(?)	p.(Pro640Ala)	g.94528152G>C	5.97677e-06	Missense	VUS	Not assessed		0	0	0	0	0	0	0	0	0	1	0	0	0	0	0	0	0	1	1	0	0	0	0				5	1	2	0	0	0	0	0
c.1919C>T	13	r.(?)	p.(Pro640Leu)	g.94528151G>A	0	Missense	Likely pathogenic	Severe		0	0	0	0	0	0	0	0	1	0	0	0	0	0	0	0	0	0	1	0	0	0	0				6	0	1	1	0	0	0	0
c.1921T>C	13	r.(?)	p.(Cys641Arg)	g.94528149A>G	0	Missense	VUS	Severe		0	0	0	0	0	0	0	0	0	1	0	0	0	0	0	0	0	0	1	0	0	0	0				3	1	1	0	0	0	0	0
c.1921T>G	13	r.(?)	p.(Cys641Gly)	g.94528149A>C	0	Missense	VUS	Uncertain		0	0	0	0	0	0	0	0	0	1	0	1	0	0	0	0	0	0	1	0	0	0	0				4	2	1	0	0	0	0	0
c.1922G>C	13	r.(?)	p.(Cys641Ser)	g.94528148C>G	0	Missense	VUS	Uncertain		0	0	0	0	0	0	0	0	0	1	0	0	0	0	0	0	0	0	1	0	0	0	0				3	1	1	0	0	0	0	0
c.1924T>A	13	r.(?)	p.(Phe642Ile)	g.94528146A>T	0	Missense	Likely pathogenic	Moderate/Severe		0	0	0	0	0	0	0	0	1	0	0	1	0	0	0	0	0	0	1	0	0	0	0				7	1	1	1	0	0	0	0
c.1924T>C	13	r.(?)	p.(Phe642Leu)	g.94528146A>G	0	Missense	VUS	Moderate/Severe		0	0	0	0	0	0	0	0	0	1	0	0	0	0	0	0	0	1	1	0	0	0	0				5	1	2	0	0	0	0	0
c.1927G>A	13	r.(?)	p.(Val643Met)	g.94528143C>T	0.00134916	Missense	Likely benign	Benign/Mild$		0	0	0	0	0	0	0	0	0	0	1	0	0	0	0	0	0	0	0	1	0	0	0				-3	1	0	0	0	0	0	1
c.1928T>G	13	r.(?)	p.(Val643Gly)	g.94528142A>C	0.00219861	Missense	VUS	Benign		0	0	0	0	0	0	0	0	0	0	0	0	0	0	0	0	0	0	1	0	0	0	0				2	0	1	0	0	0	0	0
c.1932C>T	13	r.(?)	p.(Asp644=)	g.94528138G>A	0.000610301	Synonymous	Likely benign	Not assessed		0	0	0	0	0	0	0	0	0	0	0	0	0	0	0	0	0	0	0	0	0	1	1				-3	0	0	0	0	1	1	0
c.1933G>A	13	r.(?)	p.(Asp645Asn)	g.94528137C>T	2.66178e-05	Missense	Pathogenic	Mild/Moderate		0	0	0	0	0	0	0	0	1	0	0	0	0	0	1	0	0	0	1	0	0	0	0				14	0	1	1	1	0	0	0
c.1933G>T	13	r.(?)	p.(Asp645Tyr)	g.94528137C>A	2.30705e-05	Missense	VUS	Uncertain		0	0	0	0	0	0	0	0	0	0	0	0	0	0	0	0	0	1	1	0	0	0	0				4	0	2	0	0	0	0	0
c.1937+1G>A	13i	r.spl	p.(?)	g.94528132C>T	7.85754e-06	Null	Pathogenic	Severe		0	1	0	0	0	0	0	0	1	0	0	0	0	1	0	0	0	0	0	0	0	0	0				12	0	0	3	0	0	0	0
c.1937+1G>C	13i	r.spl	p.(?)	g.94528132C>G	0	Null	VUS	Severe		0	1	0	0	0	0	0	0	0	1	0	0	0	0	0	0	0	0	0	0	0	0	0				5	1	0	1	0	0	0	0
c.1555-1_1937+1del	11i_13i	r.spl?	p.(?)	g.94528132_94528874del	0	Null	Likely pathogenic	Not assessed		1	0	0	0	0	0	0	0	0	1	0	0	0	0	0	0	0	0	0	0	0	0	0				9	1	0	0	1	0	0	0
c.1937+2T>C	13i	r.spl	p.(?)	g.94528131A>G	0	Null	VUS	Severe		0	1	0	0	0	0	0	0	0	1	0	0	0	0	0	0	0	0	0	0	0	0	0				5	1	0	1	0	0	0	0
c.1937+5G>A	13i	r.1806_1937del	p.(Tyr603_Ser646del)	g.94528128C>T	0	NCSS/DI	Likely pathogenic	Severe		0	0	0	0	0	1	0	0	1	0	0	1	0	0	0	0	0	0	0	1	0	0	0				8	2	1	1	0	0	0	0
c.1937+13T>G	13i	r.[1937_1938ins_1938+1_1938+12,=]	p.[Phe647*,=]	g.94528120A>C	0	NCSS/DI	VUS	Severe		0	0	0	0	0	1	0	0	0	1	0	0	0	0	0	0	0	0	0	1	0	0	0				4	2	1	0	0	0	0	0
c.1937+15C>T	13i	r.(?)	p.(?)	g.94528118G>A	2.76666e-05	NCSS/DI	Likely benign	Not assessed		0	0	0	0	0	0	0	0	0	1	0	0	0	0	0	0	0	0	0	0	0	1	0				-1	1	0	0	0	0	1	0
c.1937+37C>G	13i	r.1937_1938ins_1938+1_1938+36	p.(Phe647*)	g.94528096G>C	0	NCSS/DI	Likely pathogenic	Severe		0	0	0	0	0	1	0	0	1	0	0	1	0	0	0	0	0	0	0	1	0	0	0				8	2	1	1	0	0	0	0
c.1937+435C>G	13i	r.[=,1937_1938ins1937+396_1937+529]	p.[=,Ser646Serfs*25]	g.94527698G>C	0	NCSS/DI	VUS	Moderate		0	0	0	0	0	0	0	0	1	0	0	1	0	0	0	0	0	0	0	0	0	1	0				3	1	0	1	0	0	1	0
c.1555-1033_1937+615delinsAGC	11i_13i	r.(?)	p.(?)	g.94527518_94529906delinsGCT	0	Null	Likely pathogenic	Severe		1	0	0	0	0	0	0	0	0	1	0	0	0	0	0	0	0	0	0	0	0	0	0				9	1	0	0	1	0	0	0
c.1938-822_1938-808del	13i	r.(?)	p.(?)	g.94527129_94527143del	0.000520278	NCSS/DI	Likely benign	Benign		0	0	0	0	0	0	0	0	0	0	0	0	0	0	0	0	0	0	0	0	0	1	0				-2	0	0	0	0	0	1	0
c.1938-637A>G	13i	r.(?)	p.(?)	g.94526952T>C	0.00111938	NCSS/DI	Likely benign	Not assessed		0	0	0	0	0	0	0	0	0	0	0	0	0	0	0	0	0	0	0	0	0	1	0				-2	0	0	0	0	0	1	0
c.1938-621G>A	13i	r.[=,1937_1938ins1938-797_1938-624, 1937_1938ins[1937+396_1937+529;1938-797_1938-624]	p.[=,Phe647Alafs*22,Phe647Serfs*22]	g.94526936C>T	0	NCSS/DI	VUS	Benign		0	0	0	0	0	0	0	1	0	1	0	1	0	0	0	0	0	0	0	1	0	0	0				2	3	0	0	0	1	0	0
c.1938-619A>G	13i	r.[1937_1938ins1938-797_1938-624,=]	p.[Phe647Alafs*22,=]	g.94526934T>C	0	NCSS/DI	Likely pathogenic	Severe		0	0	0	0	0	1	0	0	1	0	0	0	0	0	0	0	0	0	0	1	0	0	0				7	1	1	1	0	0	0	0
c.1938-605C>T	13i	r.(?)	p.(?)	g.94526920G>A	0.000913692	NCSS/DI	Likely benign	Benign		0	0	0	0	0	0	0	0	0	0	0	0	0	0	0	0	0	0	0	0	0	1	0				-2	0	0	0	0	0	1	0
c.1938-514A>G	13i	r.[1937_1938ins1937+396_1937+529;1938-623_1938-515],1937_1938ins1938-623_1938-515,=]	p.[Phe647Serfs*155,Phe647Serfs*22,=]	g.94526829T>C	0	NCSS/DI	VUS	Severe		0	0	0	0	0	1	0	0	0	1	0	0	0	0	0	0	0	0	0	1	0	0	0				4	2	1	0	0	0	0	0
c.1555-3491_1938-83delins1734_1761-107inv	11i_13i	r.(?)	p.(?)	g.94526398_94532364delins94528416_94528694inv	0	Null	Pathogenic	Severe		1	0	0	0	0	0	0	0	0	1	0	1	0	0	0	0	0	0	0	0	0	0	0				10	2	0	0	1	0	0	0
c.1938-2A>G	13i	r.spl	p.(?)	g.94526317T>C	0	Null	Pathogenic	Severe		1	0	0	0	0	0	0	0	0	1	0	1	0	0	0	0	0	0	0	0	0	0	0				10	2	0	0	1	0	0	0
c.1938-1G>A	13i	r.spl	p.(?)	g.94526316C>T	1.8273e-08	Null	Pathogenic	Severe		1	0	0	0	0	0	0	0	1	0	0	1	0	0	0	0	0	0	0	0	0	0	0				13	1	0	1	1	0	0	0
c.1951C>T	14	r.(=)	p.(Leu651=)	g.94526302G>A	0	Synonymous	Likely benign	Not assessed		0	0	0	0	0	0	0	0	0	1	0	0	0	0	0	0	0	0	0	0	0	1	1				-2	1	0	0	0	1	1	0
c.1952T>G	14	r.(?)	p.(Leu651Arg)	g.94526301A>C	0	Missense	VUS	Not assessed		0	0	0	0	0	0	0	0	0	1	0	0	1	0	0	0	0	0	1	0	0	0	0				5	1	2	0	0	0	0	0
c.1957C>T	14	r.(?)	p.(Arg653Cys)	g.94526296G>A	1.95197e-05	Missense	Pathogenic	Severe		0	0	0	0	0	1	0	0	1	0	0	0	0	0	1	0	0	1	1	0	0	0	0				18	0	3	1	1	0	0	0
c.1958G>A	14	r.(?)	p.(Arg653His)	g.94526295C>T	2.73137e-05	Missense	Pathogenic	Moderate$		0	0	0	0	0	0	0	0	1	0	0	0	0	1	0	0	0	1	1	0	0	0	0				12	0	2	2	0	0	0	0
c.1958G>T	14	r.(?)	p.(Arg653Leu)	g.94526295C>A	0	Missense	VUS	Not assessed		0	0	0	0	0	0	0	0	0	1	0	0	0	0	0	0	0	1	1	0	0	0	0				5	1	2	0	0	0	0	0
c.1964del	14	r.(?)	p.(Phe655Serfs*15)	g.94526291del	0	Null	Pathogenic	Severe		1	0	0	0	0	0	0	0	0	1	0	1	0	0	0	0	0	0	1	0	0	0	0				12	2	1	0	1	0	0	0
c.1964T>G	14	r.(?)	p.(Phe655Cys)	g.94526289A>C	0.000467296	Missense	VUS	Benign		0	0	0	0	0	0	0	0	0	0	0	1	0	0	0	0	0	0	1	0	0	0	0				3	1	1	0	0	0	0	0
c.1967C>T	14	r.(?)	p.(Pro656Leu)	g.94526286G>A	0	Missense	VUS	Uncertain		0	0	0	0	0	0	0	0	0	1	0	1	0	0	0	0	0	0	1	0	0	0	0				4	2	1	0	0	0	0	0
c.1969A>G	14	r.(?)	p.(Ile657Val)	g.94526284T>C	0.000208216	Missense	Likely benign	Not assessed		0	0	0	0	0	0	0	0	0	0	0	0	0	0	0	0	0	0	0	0	1	0	0				-1	0	0	0	0	1	0	0
c.1977G>A	14	r.(?)	p.(Met659Ile)	g.94526276C>T	0	Missense	VUS	Severe		0	0	0	0	0	0	0	0	1	0	0	0	0	0	0	0	0	0	0	1	0	0	0				5	1	0	1	0	0	0	0
c.1982T>G	14	r.(?)	p.(Leu661Arg)	g.94526271A>C	0	Missense	Pathogenic	Severe		0	0	0	0	0	1	0	0	1	0	0	0	1	0	0	0	0	0	1	0	0	0	0				10	0	3	1	0	0	0	0
c.1984dup	14	r.(?)	p.(Ala662Glyfs*104)	g.94526270dup	0	Null	Pathogenic	Severe		1	0	0	0	0	0	0	0	0	1	0	0	0	0	0	0	0	0	1	0	0	0	0				11	1	1	0	1	0	0	0
c.1983_1984insG	14	r.(?)	p.(Ala662Glyfs*104)	g.94526269_94526270insC	0	Null	Pathogenic	Not assessed		1	0	0	0	0	0	0	0	0	1	0	0	0	0	0	0	0	0	1	0	0	0	0				11	1	1	0	1	0	0	0
c.1988G>A	14	r.(?)	p.(Trp663*)	g.94526265C>T	0	Null	Pathogenic	Severe		1	0	0	0	0	0	0	0	1	0	0	0	0	1	0	0	0	0	1	0	0	0	0				18	0	1	2	1	0	0	0
c.1989G>T	14	r.(?)	p.(Trp663Cys)	g.94526264C>A	0	Missense	VUS	Not assessed		0	0	0	0	0	0	0	0	0	1	0	0	0	0	0	0	0	0	1	0	0	0	0				3	1	1	0	0	0	0	0
c.1993T>G	14	r.(?)	p.(Tyr665Asp)	g.94526260A>C	0	Missense	VUS	Uncertain		0	0	0	0	0	0	0	0	0	1	0	0	0	0	0	0	0	0	1	0	0	0	0				3	1	1	0	0	0	0	0
c.1995C>A	14	r.(?)	p.(Tyr655*)	g.94526258G>T	1.32819e-06	Null	Pathogenic	Severe		1	0	0	0	0	0	0	0	1	0	0	0	0	0	0	0	0	0	1	0	0	0	0				14	0	1	1	1	0	0	0
c.2005_2006del	14	r.(?)	p.(Met669Aspfs*96)	g.94526247_94526248del	0	Null	Pathogenic	Severe		1	0	0	0	0	0	0	0	1	0	0	0	0	1	0	0	0	0	1	0	0	0	0				18	0	1	2	1	0	0	0
c.2012_2013del	14	r.(?)	p.(Val671Glufs*94)	g.94526242_94526243del	0	Null	Pathogenic	Not assessed		1	0	0	0	0	0	0	0	0	1	0	0	0	0	0	0	0	0	1	0	0	0	0				11	1	1	0	1	0	0	0
c.2023G>A	14	r.(?)	p.(Val675Ile)	g.94526230C>T	4.37011e-05	Missense	Pathogenic	Mild/Moderate		0	0	0	0	0	0	0	0	1	0	0	0	0	0	1	0	0	0	0	1	0	0	0				13	1	0	1	1	0	0	0
c.2019_2031del	14	r.(?)	p.(Ser673Argfs*6)	g.94526225_94526237del	0	Null	Pathogenic	Severe		1	0	0	0	0	0	0	0	0	1	0	0	0	0	0	0	0	0	1	0	0	0	0				11	1	1	0	1	0	0	0
c.2032_2034del	14	r.(?)	p.(Lys678del)	g.94526221_94526223del	0	Insertion/Deletion	VUS	Uncertain		0	0	0	0	0	0	0	0	0	1	0	1	0	0	0	0	0	0	0	0	0	0	0				2	2	0	0	0	0	0	0
c.2034G>T	14	r.(?)	p.(Lys678Asn)	g.94526219C>A	5.9772e-06	Missense	Likely pathogenic	Mild/Moderate		0	0	0	0	0	0	0	0	1	0	0	1	0	0	0	0	0	0	1	0	0	0	0				7	1	1	1	0	0	0	0
c.2041C>T	14	r.(?)	p.(Arg681*)	g.94526212G>A	7.30371e-06	Null	Pathogenic	Severe		1	0	0	0	0	0	0	0	1	0	0	0	0	0	1	0	0	0	1	0	0	0	0				22	0	1	1	2	0	0	0
c.2042G>A	14	r.(?)	p.(Arg681Gln)	g.94526211C>T	1.79e-05	Missense	VUS	Not assessed		0	0	0	0	0	0	0	0	1	0	0	0	0	0	0	0	0	0	0	1	0	0	0				5	1	0	1	0	0	0	0
c.2055del	14	r.(?)	p.(Leu686*)	g.94526199del	0	Null	Pathogenic	Severe		1	0	0	0	0	0	0	0	1	0	0	0	1	0	0	0	0	0	0	1	0	0	0				15	1	1	1	1	0	0	0
c.2057T>C	14	r.(?)	p.(Leu686Ser)	g.94526196A>G	0	Missense	Likely pathogenic	Severe		0	0	0	0	0	1	0	0	1	0	0	1	0	0	0	0	0	0	1	0	0	0	0				9	1	2	1	0	0	0	0
c.2063A>T	14	r.(?)	p.(Asn688Ile)	g.94526190T>A	5.97351e-06	Missense	VUS	Uncertain		0	0	0	0	0	0	0	0	0	1	0	1	0	0	0	0	0	0	0	0	0	0	0				2	2	0	0	0	0	0	0
c.2063dup	14	r.(?)	p.(Asn688Lysfs*78)	g.94526190dup	0	Null	Pathogenic	Severe		1	0	0	0	0	0	0	0	1	0	0	0	0	1	0	0	0	0	1	0	0	0	0				18	0	1	2	1	0	0	0
c.2069del	14	r.(?)	p.(Gly690Valfs*6)	g.94526186del	0	Null	Pathogenic	Severe		1	0	0	0	0	0	0	0	1	0	0	0	1	0	0	0	0	0	1	0	0	0	0				16	0	2	1	1	0	0	0
c.2069G>A	14	r.(?)	p.(Gly690Asp)	g.94526184C>T	0	Missense	Likely pathogenic	Uncertain		0	0	0	0	0	0	0	0	0	1	0	1	0	0	0	0	0	1	1	0	0	0	0				6	2	2	0	0	0	0	0
c.2069G>T	14	r.(?)	p.(Gly690Val)	g.94526184C>A	0	Missense	Pathogenic	Severe		0	0	0	0	0	1	0	0	1	0	0	0	1	0	0	0	0	0	1	0	0	0	0				10	0	3	1	0	0	0	0
c.2079T>G	14	r.(?)	p.(Asn693Lys)	g.94526174A>C	4.39653e-05	Missense	VUS	Mild/Moderate$		0	0	0	0	0	0	0	0	0	1	0	1	0	0	0	0	0	0	0	1	0	0	0				3	3	0	0	0	0	0	0
c.2083G>C	14	r.(?)	p.(Val695Leu)	g.94526170C>G	0	Missense	VUS	Not assessed		0	0	0	0	0	0	0	0	0	1	0	0	0	0	0	0	0	0	0	0	0	0	0				1	1	0	0	0	0	0	0
c.2090G>A	14	r.(?)	p.(Trp697*)	g.94526163C>T	0	Null	Pathogenic	Not assessed		1	0	0	0	0	0	0	0	0	1	0	0	0	0	0	0	0	0	1	0	0	0	0				11	1	1	0	1	0	0	0
c.2092T>C	14	r.(?)	p.(Cys698Arg)	g.94526161A>G	0	Missense	VUS	Causative variant of unknown severity$		0	0	0	0	0	0	0	0	1	0	0	0	0	0	0	0	0	0	0	1	0	0	0				5	1	0	1	0	0	0	0
c.2099G>A	14	r.(?)	p.(Trp700*)	g.94526154C>T	5.97099e-06	Null	Pathogenic	Severe		1	0	0	0	0	0	0	0	1	0	0	0	1	0	0	0	0	0	1	0	0	0	0				16	0	2	1	1	0	0	0
c.2105T>C	14	r.(?)	p.(Leu702Pro)	g.94526148A>G	0	Missense	VUS	Not assessed		0	0	0	0	0	0	0	0	0	1	0	0	1	0	0	0	0	0	1	0	0	0	0				5	1	2	0	0	0	0	0
c.2127G>A	14	r.(?)	p.(Ser709=)	g.94526126C>T	9.32971e-06	Synonymous	Likely benign	Not assessed		0	0	0	0	0	0	0	0	0	1	0	0	0	0	0	0	0	0	0	0	0	1	1				-2	1	0	0	0	1	1	0
c.2128A>G	14	r.(?)	p.(Met710Val)	g.94526125T>C	0	Missense	VUS	Severe$		0	0	0	0	0	0	0	0	0	1	0	1	0	0	0	0	0	0	0	1	0	0	0				3	3	0	0	0	0	0	0
c.2147C>T	14	r.(?)	p.(Thr716Met)	g.94526106G>A	2.08387e-05	Missense	VUS	Mild		0	0	0	0	0	0	0	0	0	1	0	0	0	0	0	0	0	0	1	0	0	0	0				3	1	1	0	0	0	0	0
c.2160+1G>C	14i	r.spl	p.(?)	g.94526092C>G	5.97414e-06	Null	Pathogenic	Severe		0	1	0	0	0	0	0	0	1	0	0	0	1	0	0	0	0	0	0	0	0	0	0				10	0	1	2	0	0	0	0
c.2160+1G>T	14i	r.spl	p.(?)	g.94526092C>A	0	Null	Pathogenic	Severe		0	1	0	0	0	0	0	0	1	0	0	0	1	0	0	0	0	0	0	0	0	0	0				10	0	1	2	0	0	0	0
c.2160+2T>G	14i	r.spl	p.(?)	g.94526091A>C	0	Null	Pathogenic	Severe		0	1	0	0	0	0	0	0	1	0	0	0	1	0	0	0	0	0	0	0	0	0	0				10	0	1	2	0	0	0	0
c.2160+584A>G	14i	r.=	p.(=)	g.94525509T>C	0	NCSS/DI	Likely benign	Severe		0	0	0	0	0	0	0	1	0	1	0	0	0	0	0	0	0	0	0	0	0	1	0				-2	1	0	0	0	1	1	0
c.1555-2428_2161-101delins2160+7_2160+230invATGAATGins	11i_14i	r.(?)	p.(?)	g.94522479_94531301delins94525863_94526086invATGAATGins	0	Null	Likely pathogenic	Severe		0	1	0	0	0	0	0	0	0	1	0	1	0	0	0	0	0	0	0	0	0	0	0				6	2	0	1	0	0	0	0
c.2161-8G>A	14i	r.2161_2382del	p.(His721_Val794del)	g.94522386C>T	0	NCSS/DI	Likely pathogenic	Severe		0	0	0	0	0	1	0	0	1	0	0	0	1	0	0	0	0	0	0	1	0	0	0				9	1	2	1	0	0	0	0
c.2161-6T>C	14i	r.(?)	p.(?)	g.94522384A>G	0	NCSS/DI	VUS	Not assessed		0	0	0	0	0	0	0	0	0	1	0	0	0	0	0	0	0	0	0	1	0	0	0				2	2	0	0	0	0	0	0
c.2161-2A>G	14i	r.spl?	p.(?)	g.94522380T>C	0	Null	VUS	Not assessed		0	1	0	0	0	0	0	0	0	1	0	0	0	0	0	0	0	0	0	0	0	0	0				5	1	0	1	0	0	0	0
c.2169_2172dup	15	r.(?)	p.(Leu725Asnfs*42)	g.94522367_94522370dup	0	Null	Pathogenic	Not assessed		1	0	0	0	0	0	0	0	0	1	0	0	0	0	0	0	0	0	1	0	0	0	0				11	1	1	0	1	0	0	0
c.2173C>A	15	r.(?)	p.(Leu725Ile)	g.94522366G>T	0	Missense	VUS	Not assessed		0	0	0	0	0	0	0	0	0	1	0	0	0	0	0	0	0	0	0	1	0	0	0				2	2	0	0	0	0	0	0
c.2177del	15	r.(?)	p.(His726Leufs*61)	g.94522362del	0	Null	Pathogenic	Severe		1	0	0	0	0	0	0	0	1	0	0	1	0	0	0	0	0	0	1	0	0	0	0				15	1	1	1	1	0	0	0
c.2184C>A	15	r.(?)	p.(Ser728Arg)	g.94522355G>T	0	Missense	VUS	Uncertain		0	0	0	0	0	0	0	0	0	1	0	1	0	0	0	0	0	0	1	0	0	0	0				4	2	1	0	0	0	0	0
c.2183_2194del	15	r.(?)	p.(Ser728_Phe731del)	g.94522347_94522358del	0	Insertion/Deletion	VUS	Uncertain		0	0	0	0	0	0	0	0	0	1	0	1	0	0	0	0	1	0	0	0	0	0	0				4	2	1	0	0	0	0	0
c.2194_2202del	15	r.(?)	p.(Ile732_Phe734del)	g.94522340_94522348del	4.39482e-05	Insertion/Deletion	VUS	Severe		0	0	0	0	0	0	0	0	0	1	0	0	0	0	0	0	1	0	0	0	0	0	0				3	1	1	0	0	0	0	0
c.2237T>A	15	r.(?)	p.(Met746Lys)	g.94522302A>T	0	Missense	VUS	Uncertain		0	0	0	0	0	0	0	0	0	1	0	1	0	0	0	0	0	0	0	1	0	0	0				3	3	0	0	0	0	0	0
c.2239del	15	r.(?)	p.(Leu747Cysfs*40)	g.94522300del	0	Null	Pathogenic	Severe		1	0	0	0	0	0	0	0	0	1	0	1	0	0	0	0	0	0	1	0	0	0	0				12	2	1	0	1	0	0	0
c.2243delinsTT	15	r.(?)	p.(Cys748Phefs*18)	g.94522296delinsAA	0	Null	Pathogenic	Not assessed		1	0	0	0	0	0	0	0	0	1	0	0	0	0	0	0	0	0	1	0	0	0	0				11	1	1	0	1	0	0	0
c.2243G>A	15	r.(?)	p.(Cys748Tyr)	g.94522296C>T	0	Missense	Likely pathogenic	Causative variant of unknown severity		0	0	0	0	0	0	0	0	1	0	0	1	0	0	0	0	0	0	0	1	0	0	0				6	2	0	1	0	0	0	0
c.2249T>C	15	r.(?)	p.(Leu750Pro)	g.94522290A>G	0	Missense	Likely pathogenic	Causative variant of unknown severity		0	0	0	0	0	0	0	0	1	0	0	1	0	0	0	0	0	0	1	0	0	0	0				7	1	1	1	0	0	0	0
c.2252T>C	15	r.(?)	p.(Leu751Pro)	g.94522287A>G	0	Missense	VUS	Uncertain		0	0	0	0	0	0	0	0	0	1	0	0	0	0	0	0	0	0	1	0	0	0	0				3	1	1	0	0	0	0	0
c.2255G>A	15	r.(?)	p.(Ser752Asn)	g.94522284C>T	0	Missense	VUS	Uncertain		0	0	0	0	0	0	0	0	0	1	0	1	0	0	0	0	0	0	1	0	0	0	0				4	2	1	0	0	0	0	0
c.2261T>C	15	r.(?)	p.(Phe754Ser)	g.94522278A>G	0	Missense	Likely pathogenic	Causative variant of unknown severity		0	0	0	0	0	0	0	0	1	0	0	0	1	0	0	0	0	0	1	0	0	0	0				8	0	2	1	0	0	0	0
c.2265C>G	15	r.(?)	p.(Phe755Leu)	g.94522274G>C	0	Missense	Likely pathogenic	Moderate/Severe		0	0	0	0	0	0	0	0	1	0	0	1	0	0	0	0	0	0	1	0	0	0	0				7	1	1	1	0	0	0	0
c.2267C>T	15	r.(?)	p.(Ser756Phe)	g.94522272G>A	4.86617e-05	Missense	VUS	Uncertain		0	0	0	0	0	0	0	0	0	0	0	0	0	0	0	0	0	0	0	1	0	0	0				1	1	0	0	0	0	0	0
c.2273C>T	15	r.(?)	p.(Ala758Val)	g.94522266G>A	0	Missense	VUS	Severe$		0	0	0	0	0	0	0	0	0	1	0	0	0	0	0	0	0	0	0	1	0	0	0				2	2	0	0	0	0	0	0
c.2282C>T	15	r.(?)	p.(Ala761Val)	g.94522257G>A	0	Missense	Likely pathogenic	Moderate/Severe		0	0	0	0	0	0	0	0	1	0	0	0	0	0	0	0	0	0	1	0	0	0	0				6	0	1	1	0	0	0	0
c.2285C>A	15	r.(?)	p.(Ala762Glu)	g.94522254G>T	0	Missense	Likely pathogenic	Severe		0	0	0	0	0	0	0	0	1	0	0	0	1	0	0	0	0	0	1	0	0	0	0				8	0	2	1	0	0	0	0
c.2291G>A	15	r.(?)	p.(Cys764Tyr)	g.94522248C>T	4.39653e-05	Missense	VUS	Mild		0	0	0	0	0	0	0	0	0	1	0	0	1	0	0	0	0	0	1	0	0	0	0				5	1	2	0	0	0	0	0
c.2292_2293delinsC	15	r.(?)	p.(Ser765Valfs*22)	g.94522246_94522247delinsG	0	Null	Likely pathogenic	Severe		1	0	0	0	0	0	0	0	0	1	0	0	0	0	0	0	0	0	0	0	0	0	0				9	1	0	0	1	0	0	0
c.2294G>A	15	r.(?)	p.(Ser765Asn)	g.94522245C>T	0	Missense	VUS	Severe		0	0	0	0	0	1	0	0	0	1	0	1	0	0	0	0	0	0	0	0	0	0	0				4	2	1	0	0	0	0	0
c.2294G>C	15	r.(?)	p.(Ser765Thr)	g.94522245C>G	4.39596e-05	Missense	VUS	Mild/Moderate$		0	0	0	0	0	0	0	0	0	1	0	1	0	0	0	0	0	0	0	0	0	0	0				2	2	0	0	0	0	0	0
c.2295T>G	15	r.(?)	p.(Ser765Arg)	g.94522244A>C	0	Missense	VUS	Severe		0	0	0	0	0	1	0	0	0	1	0	1	0	0	0	0	0	0	0	0	0	0	0				4	2	1	0	0	0	0	0
c.2292_2295delinsAGG	15	r.(?)	p.(Cys764*)	g.94522244_94522247delinsCCT	0	Null	Pathogenic	Severe		1	0	0	0	0	0	0	0	0	1	0	0	0	0	0	0	0	0	1	0	0	0	0				11	1	1	0	1	0	0	0
c.2297dup	15	r.(?)	p.(Val767Cysfs*23)	g.94522243dup	0	Null	Pathogenic	Severe		1	0	0	0	0	0	0	0	0	1	0	0	1	0	0	0	0	0	1	0	0	0	0				13	1	2	0	1	0	0	0
c.2297G>A	15	r.(?)	p.(Gly766Asp)	g.94522242C>T	0	Missense	VUS	Severe		0	0	0	0	0	0	0	0	0	1	0	0	0	0	0	0	0	0	1	0	0	0	0				3	1	1	0	0	0	0	0
c.2297G>T	15	r.(?)	p.(Gly766Val)	g.94522242C>A	5.97667e-06	Missense	VUS	Uncertain		0	0	0	0	0	0	0	0	0	1	0	1	0	0	0	0	0	0	1	0	0	0	0				4	2	1	0	0	0	0	0
c.2299del	15	r.(?)	p.(Val767Serfs*20)	g.94522240del	0	Null	Pathogenic	Not assessed		1	0	0	0	0	0	0	0	0	1	0	0	0	0	0	0	0	0	1	0	0	0	0				11	1	1	0	1	0	0	0
c.2300T>A	15	r.(?)	p.(Val767Asp)	g.94522239A>T	2.98781e-05	Missense	Pathogenic	Severe		0	0	0	0	0	1	0	0	1	0	0	0	0	0	1	0	0	0	1	0	0	0	0				16	0	2	1	1	0	0	0
c.2291_2305del	15	r.(?)	p.(Cys764_Ile768del)	g.94522236_94522250del	0	Insertion/Deletion	Likely pathogenic	Uncertain		0	0	0	0	0	0	0	0	1	0	0	0	1	0	0	0	1	0	0	0	0	0	0				8	0	2	1	0	0	0	0
c.2311A>T	15	r.(?)	p.(Thr771Ser)	g.94522228T>A	8.42304e-05	Missense	VUS	Not assessed		0	0	0	0	0	0	0	0	0	0	0	0	0	0	0	0	0	0	0	0	0	0	0				0	0	0	0	0	0	0	0
c.2337C>A	15	r.(?)	p.(Cys779*)	g.94522202G>T	0	Null	Pathogenic	Not assessed		1	0	0	0	0	0	0	0	0	1	0	0	0	0	0	0	0	0	1	0	0	0	0				11	1	1	0	1	0	0	0
c.2337C>T	15	r.(?)	p.(Cys779=)	g.94522202G>A	3.14229e-05	Synonymous	Likely benign	Severe		0	0	0	0	0	0	0	0	0	0	0	0	0	0	0	0	0	0	0	0	0	1	1				-3	0	0	0	0	1	1	0
c.2341G>A	15	r.(?)	p.(Ala781Thr)	g.94522198C>T	6.17905e-05	Missense	VUS	Not assessed		0	0	0	0	0	0	0	0	0	1	0	0	0	0	0	0	0	0	0	0	0	0	0				1	1	0	0	0	0	0	0
c.2345G>A	15	r.(?)	p.(Trp782*)	g.94522194C>T	0	Null	Pathogenic	Severe		1	0	0	0	0	0	0	0	1	0	0	0	0	0	0	0	0	0	1	0	0	0	0				14	0	1	1	1	0	0	0
c.2347C>T	15	r.(?)	p.(Gln783*)	g.94522192G>A	0	Null	Pathogenic	Severe		1	0	0	0	0	0	0	0	0	1	0	0	0	0	0	0	0	0	1	0	0	0	0				11	1	1	0	1	0	0	0
c.2353C>G	15	r.(?)	p.(Arg785Gly)	g.94522186G>C	6.50912e-05	Missense	VUS	Not assessed		0	0	0	0	0	0	0	0	0	0	0	0	0	0	0	0	0	0	0	0	0	0	0				0	0	0	0	0	0	0	0
c.2353C>T	15	r.(?)	p.(Arg785Cys)	g.94522186G>A	1.8832e-05	Missense	VUS	Not assessed		0	0	0	0	0	0	0	0	0	1	0	0	0	0	0	0	0	0	0	0	0	0	0				1	1	0	0	0	0	0	0
c.2349_2356dup	15	r.(?)	p.(Met786Argfs*4)	g.94522186_94522193dup	0	Null	Pathogenic	Not assessed		1	0	0	0	0	0	0	0	0	1	0	0	0	0	0	0	0	0	1	0	0	0	0				11	1	1	0	1	0	0	0
c.2354G>T	15	r.(?)	p.(Arg785Leu)	g.94522185C>A	1.19632e-05	Missense	VUS	Not assessed		0	0	0	0	0	0	0	0	0	1	0	0	0	0	0	0	0	0	0	0	0	0	0				1	1	0	0	0	0	0	0
c.2382G>C	15	r.spl?	p.(Val794=,?)	g.94522157C>G	0	Synonymous	Likely pathogenic	Moderate/Severe		0	0	0	0	0	0	0	0	1	0	0	1	0	0	0	0	0	0	0	1	0	0	0				6	2	0	1	0	0	0	0
c.2382+1G>A	15i	r.spl	p.(?)	g.94522156C>T	0	Null	Likely pathogenic	Severe		0	1	0	0	0	0	0	0	1	0	0	0	0	0	0	0	0	0	0	0	0	0	0				8	0	0	2	0	0	0	0
c.2382+4A>G	15i	r.spl?	p.(?)	g.94522153T>C	0	NCSS/DI	VUS	Uncertain		0	0	0	0	0	0	0	0	0	1	0	1	0	0	0	0	0	0	0	1	0	0	0				3	3	0	0	0	0	0	0
c.2382+5G>C	15i	r.[=,2161_2382del]	p.[=,His721_Val794del]	g.94522152C>G	0	NCSS/DI	VUS	Mild$		0	0	0	0	0	0	1	0	0	1	0	0	0	0	0	0	0	0	0	1	0	0	0				3	3	0	0	0	0	0	0
c.2383-13T>C	15i	r.spl?	p.(?)	g.94520884A>G	0	NCSS/DI	Likely benign	Not assessed		0	0	0	0	0	0	0	0	0	1	0	0	0	0	0	0	0	0	0	0	0	1	0				-1	1	0	0	0	0	1	0
c.2383-1G>A	15i	r.spl	p.(?)	g.94520872C>T	0	Null	Pathogenic	Severe		1	0	0	0	0	0	0	0	1	0	0	1	0	0	0	0	0	0	0	0	0	0	0				13	1	0	1	1	0	0	0
c.2383-1G>C	15i	r.spl	p.(?)	g.94520872C>G	0	Null	Pathogenic	Severe		1	0	0	0	0	0	0	0	0	1	0	0	1	0	0	0	0	0	0	0	0	0	0				11	1	1	0	1	0	0	0
c.2384G>A	16	r.(spl?)	p.(Ser795Asn)	g.94520870C>T	2.03375e-06	Missense	VUS	Mild/Moderate$		0	0	0	0	0	0	0	0	0	1	0	1	0	0	0	0	0	1	0	0	0	0	0				4	2	1	0	0	0	0	0
c.2384G>T	16	r.(spl?)	p.(Ser795Ile)	g.94520870C>A	0	Missense	VUS	Mild/Moderate$		0	0	0	0	0	0	0	0	0	1	0	1	0	0	0	0	0	1	0	1	0	0	0				5	3	1	0	0	0	0	0
c.2385C>G	16	r.(spl?)	p.(Ser795Arg)	g.94520869G>C	0	Missense	Likely pathogenic	Severe$		0	0	0	0	0	0	0	0	1	0	0	0	1	0	0	0	0	0	0	1	0	0	0				7	1	1	1	0	0	0	0
c.2385C>T	16	r.(spl?)	p.(Ser795=)	g.94520869G>A	0	Synonymous	Likely benign	Uncertain		0	0	0	0	0	0	0	0	0	1	0	0	0	0	0	0	0	0	0	0	0	1	0				-1	1	0	0	0	0	1	0
c.2390T>C	16	r.(?)	p.(Leu797Pro)	g.94520864A>G	0	Missense	Likely pathogenic	Severe		0	0	0	0	0	1	0	0	1	0	0	1	0	0	0	0	0	0	1	0	0	0	0				9	1	2	1	0	0	0	0
c.2399T>C	16	r.(?)	p.(Val800Ala)	g.94520855A>G	0	Missense	VUS	Not assessed		0	0	0	0	0	0	0	0	0	1	0	0	0	0	0	0	0	0	1	0	0	0	0				3	1	1	0	0	0	0	0
c.2385_2400del	16	r.(?)	p.(Ser795Argfs*43)	g.94520855_94520870del	0	Null	Pathogenic	Severe		1	0	0	0	0	0	0	0	0	1	0	1	0	0	0	0	0	0	1	0	0	0	0				12	2	1	0	1	0	0	0
c.2401G>A	16	r.(?)	p.(Ala801Thr)	g.94520853C>T	1.19935e-05	Missense	Pathogenic	Mild/Moderate		0	0	0	0	0	0	0	0	1	0	0	0	0	0	1	0	0	0	1	0	0	0	0				14	0	1	1	1	0	0	0
c.2408del	16	r.(?)	p.(Gly803Aspfs*40)	g.94520847del	0	Null	Pathogenic	Severe		1	0	0	0	0	0	0	0	1	0	0	0	1	0	0	0	0	0	1	0	0	0	0				16	0	2	1	1	0	0	0
c.2409_2410del	16	r.(?)	p.(Phe804Trpfs*3)	g.94520844_94520845del	0	Null	Pathogenic	Severe		1	0	0	0	0	0	0	0	1	0	0	0	0	0	0	0	0	0	1	0	0	0	0				14	0	1	1	1	0	0	0
c.2413G>A	16	r.(?)	p.(Gly805Ser)	g.94520841C>T	0	Missense	VUS	Not assessed		0	0	0	0	0	0	0	0	0	1	0	1	0	0	0	0	0	0	1	0	0	0	0				4	2	1	0	0	0	0	0
c.2424C>G	16	r.(?)	p.(Tyr808*)	g.94520830G>C	0	Null	Pathogenic	Severe		1	0	0	0	0	0	0	0	1	0	0	0	0	0	1	0	0	0	1	0	0	0	0				22	0	1	1	2	0	0	0
c.2431C>T	16	r.(?)	p.(Arg811Cys)	g.94520823G>A	9.18178e-05	Missense	VUS	Not assessed		0	0	0	0	0	0	0	0	0	0	0	0	1	0	0	0	0	0	1	0	0	0	0				4	0	2	0	0	0	0	0
c.2433C>T	16	r.(?)	p.(Arg811=)	g.94520821G>A	1.19704e-05	Synonymous	Likely benign	Not assessed		0	0	0	0	0	0	0	0	0	1	0	0	0	0	0	0	0	0	0	0	0	1	1				-2	1	0	0	0	1	1	0
c.2437G>A	16	r.(?)	p.(Glu813Lys)	g.94520817C>T	0	Missense	Likely pathogenic	Moderate/Severe		0	0	0	0	0	0	0	0	1	0	0	0	0	0	0	0	0	0	1	0	0	0	0				6	0	1	1	0	0	0	0
c.2438A>C	16	r.(?)	p.(Glu813Ala)	g.94520816T>G	0	Missense	VUS	Severe		0	0	0	0	0	0	0	0	0	1	0	0	0	0	0	0	0	1	1	0	0	0	0				5	1	2	0	0	0	0	0
c.2443C>T	16	r.(?)	p.(Gln815*)	g.94520811G>A	0	Null	Pathogenic	Severe		1	0	0	0	0	0	0	0	0	1	0	0	0	0	0	0	0	0	1	0	0	0	0				11	1	1	0	1	0	0	0
c.2447G>T	16	r.(?)	p.(Gly816Val)	g.94520807C>A	0	Missense	VUS	Not assessed		0	0	0	0	0	0	0	0	0	1	0	0	0	0	0	0	0	0	1	0	0	0	0				3	1	1	0	0	0	0	0
c.2453G>A	16	r.(?)	p.(Gly818Glu)	g.94520801C>T	0.000110442	Missense	Pathogenic	Moderate		0	0	0	0	0	0	1	0	1	0	0	0	0	0	1	0	0	0	1	0	0	0	0				15	1	1	1	1	0	0	0
c.2453G>T	16	r.(?)	p.(Gly818Val)	g.94520801C>A	0	Missense	VUS	Severe		0	0	0	0	0	0	0	0	0	1	0	0	0	0	0	0	0	1	1	0	0	0	0				5	1	2	0	0	0	0	0
c.2461T>A	16	r.(?)	p.(Trp821Arg)	g.94520793A>T	1.57858e-05	Missense	Pathogenic	Moderate		0	0	0	0	0	0	1	0	1	0	0	0	0	0	1	0	0	0	1	0	0	0	0				15	1	1	1	1	0	0	0
c.2461T>C	16	r.(?)	p.(Trp821Arg)	g.94520793A>G	0	Missense	Likely pathogenic	Not assessed		0	0	0	1	0	0	0	0	0	1	0	0	0	0	0	0	0	0	1	0	0	0	0				7	1	1	1	0	0	0	0
c.2463G>A	16	r.(?)	p.(Trp821*)	g.94520791C>T	0	Null	Pathogenic	Not assessed		1	0	0	0	0	0	0	0	0	1	0	0	0	0	0	0	0	0	1	0	0	0	0				11	1	1	0	1	0	0	0
c.2464A>G	16	r.(?)	p.(Ser822Gly)	g.94520790T>C	5.2753e-06	Missense	Likely benign	Not assessed		0	0	0	0	0	0	0	0	0	1	0	0	0	0	0	0	0	0	0	0	0	1	0				-1	1	0	0	0	0	1	0
c.2470A>G	16	r.(?)	p.(Ile824Val)	g.94520784T>C	0	Missense	VUS	Severe		0	0	0	0	0	0	0	0	0	1	0	0	0	0	0	0	0	0	0	0	0	0	0				1	1	0	0	0	0	0	0
c.2471T>C	16	r.(?)	p.(Ile824Thr)	g.94520783A>G	0	Missense	VUS	Moderate		0	0	0	0	0	0	0	0	0	1	0	0	0	0	0	0	0	0	1	0	0	0	0				3	1	1	0	0	0	0	0
c.2473G>A	16	r.(?)	p.(Gly825Arg)	g.94520781C>T	0.000110043	Missense	Likely benign	Benign		0	0	0	0	0	0	0	0	0	0	0	0	0	0	0	0	0	0	0	0	1	0	0				-1	0	0	0	0	1	0	0
c.2481del	16	r.(?)	p.(Thr829Argfs*14)	g.94520773del	0	Null	Pathogenic	Severe		1	0	0	0	0	0	0	0	1	0	0	1	0	0	0	0	0	0	0	0	0	0	0				13	1	0	1	1	0	0	0
c.2483C>T	16	r.(?)	p.(Pro828Leu)	g.94520771G>A	0	Missense	VUS	Not assessed		0	0	0	0	0	0	0	0	0	1	0	0	0	0	0	0	0	0	0	1	0	0	0				2	2	0	0	0	0	0	0
c.2486C>T	16	r.(?)	p.(Thr829Met)	g.94520768G>A	0.000229321	Missense	VUS	Benign		0	0	0	0	0	0	0	0	0	0	0	0	0	0	0	0	0	0	0	0	0	0	0				0	0	0	0	0	0	0	0
c.2488G>T	16	r.(?)	p.(Glu830*)	g.94520766C>A	0	Null	Pathogenic	Severe		1	0	0	0	0	0	0	0	0	1	0	1	0	0	0	0	0	0	1	0	0	0	0				12	2	1	0	1	0	0	0
c.2494G>T	16	r.(?)	p.(Asp832Tyr)	g.94520760C>A	0	Missense	VUS	Mild/Moderate$		0	0	0	0	0	0	0	0	0	1	0	0	1	0	0	0	0	0	1	0	0	0	0				5	1	2	0	0	0	0	0
c.2510del	16	r.(?)	p.(Leu837Argfs*6)	g.94520744del	0	Null	Pathogenic	Not assessed		1	0	0	0	0	0	0	0	0	1	0	0	0	0	0	0	0	0	1	0	0	0	0				11	1	1	0	1	0	0	0
c.2510T>C	16	r.(?)	p.(Leu837Pro)	g.94520744A>G	0	Missense	VUS	Severe		0	0	0	0	0	0	0	0	0	1	0	0	0	0	0	0	0	0	1	0	0	0	0				3	1	1	0	0	0	0	0
c.2519T>G	16	r.(?)	p.(Met840Arg)	g.94520735A>C	0	Missense	VUS	Severe		0	0	0	0	0	1	0	0	0	1	0	0	0	0	0	0	0	0	1	0	0	0	0				5	1	2	0	0	0	0	0
c.2521C>A	16	r.(?)	p.(Gln841Lys)	g.94520733G>T	1.33202e-05	Missense	VUS	Not assessed		0	0	0	0	0	0	0	0	0	0	0	0	0	0	0	0	0	0	0	0	0	0	0				0	0	0	0	0	0	0	0
c.2521C>T	16	r.(?)	p.(Gln841*)	g.94520733G>A	5.96815e-06	Null	Pathogenic	Severe		1	0	0	0	0	0	0	0	1	0	0	0	0	0	0	0	0	0	1	0	0	0	0				14	0	1	1	1	0	0	0
c.2522A>C	16	r.(?)	p.(Gln841Pro)	g.94520732T>G	0	Missense	VUS	Severe$		0	0	0	0	0	0	0	0	1	0	0	1	0	0	0	0	0	0	0	0	1	0	0				4	1	0	1	0	1	0	0
c.2531T>G	16	r.(?)	p.(Leu844Arg)	g.94520723A>C	0	Missense	Likely pathogenic	Causative variant of unknown severity$		0	0	0	0	0	0	0	0	1	0	0	0	1	0	0	0	0	0	1	0	0	0	0				8	0	2	1	0	0	0	0
c.2532C>G	16	r.(?)	p.(Leu844=)	g.94520722G>C	0	Synonymous	Likely benign	Uncertain		0	0	0	0	0	0	0	0	0	1	0	0	0	0	0	0	0	0	0	0	0	1	1				-2	1	0	0	0	1	1	0
c.2536G>A	16	r.(?)	p.(Asp846Asn)	g.94520718C>T	0	Missense	VUS	Uncertain		0	0	0	0	0	0	0	0	0	1	0	0	0	0	0	0	0	1	0	1	0	0	0				4	2	1	0	0	0	0	0
c.2536G>C	16	r.(?)	p.(Asp846His)	g.94520718C>G	0	Missense	Likely pathogenic	Severe		0	0	0	0	0	1	0	0	0	1	0	0	0	0	0	0	0	1	1	0	0	0	0				7	1	3	0	0	0	0	0
c.2537A>T	16	r.(?)	p.(Asp846Val)	g.94520717T>A	0	Missense	Likely pathogenic	Mild/Moderate		0	0	0	0	0	0	0	0	1	0	0	0	1	0	0	0	0	0	1	0	0	0	0				8	0	2	1	0	0	0	0
c.2540C>T	16	r.(?)	p.(Ala847Val)	g.94520714G>A	0	Missense	VUS	Not assessed		0	0	0	0	0	0	0	0	0	1	0	0	0	0	0	0	0	0	0	1	0	0	0				2	2	0	0	0	0	0	0
c.2543C>A	16	r.(?)	p.(Ala848Asp)	g.94520711G>T	0	Missense	VUS	Severe		0	0	0	0	0	0	0	0	0	1	0	0	0	0	0	0	0	0	0	1	0	0	0				2	2	0	0	0	0	0	0
c.2546T>C	16	r.(?)	p.(Val849Ala)	g.94520708A>G	0.00106818	Missense	VUS	Mild$		0	0	0	0	0	0	0	0	0	0	0	0	0	0	0	0	0	0	0	0	0	0	0				0	0	0	0	0	0	0	0
c.2549A>G	16	r.(?)	p.(Tyr850Cys)	g.94520705T>C	0	Missense	Likely pathogenic	Severe		0	0	0	0	0	0	0	0	1	0	0	1	0	0	0	0	0	0	1	0	0	0	0				7	1	1	1	0	0	0	0
c.2552G>A	16	r.(?)	p.(Gly851Asp)	g.94520702C>T	0	Missense	Likely pathogenic	Severe		0	0	0	0	0	1	0	0	1	0	0	0	0	0	0	0	0	0	1	0	0	0	0				8	0	2	1	0	0	0	0
c.2556del	16	r.(?)	p.(Leu852Phefs*49)	g.94520698del	0	Null	Pathogenic	Severe		1	0	0	0	0	0	0	0	0	1	0	1	0	0	0	0	0	0	0	0	0	0	0				10	2	0	0	1	0	0	0
c.2560dup	16	r.(?)	p.(Ala854Glyfs*5)	g.94520694dup	0	Null	Pathogenic	Severe		1	0	0	0	0	0	0	0	0	1	0	0	0	0	0	0	0	0	1	0	0	0	0				11	1	1	0	1	0	0	0
c.2560G>A	16	r.(?)	p.(Ala854Thr)	g.94520694C>T	1.19298e-05	Missense	VUS	Moderate		0	0	0	0	0	0	0	0	1	0	0	1	0	0	0	0	0	0	0	0	0	0	0				5	1	0	1	0	0	0	0
c.2564G>A	16	r.(?)	p.(Trp855*)	g.94520690C>T	2.38592e-05	Null	Pathogenic	Severe		1	0	0	0	0	0	0	0	1	0	0	0	0	0	1	0	0	0	1	0	0	0	0				22	0	1	1	2	0	0	0
c.2565G>A	16	r.(?)	p.(Trp855*)	g.94520689C>T	0	Null	Pathogenic	Not assessed		1	0	0	0	0	0	0	0	0	1	0	0	0	0	0	0	0	0	1	0	0	0	0				11	1	1	0	1	0	0	0
c.2566T>A	16	r.(?)	p.(Tyr856Asn)	g.94520688A>T	0	Missense	Likely pathogenic	Severe		0	0	0	0	0	0	0	0	1	0	0	0	0	0	0	0	0	0	1	0	0	0	0				6	0	1	1	0	0	0	0
c.2568C>A	16	r.(?)	p.(Tyr856*)	g.94520686G>T	0	Null	Pathogenic	Severe		1	0	0	0	0	0	0	0	1	0	0	0	0	1	0	0	0	0	1	0	0	0	0				18	0	1	2	1	0	0	0
c.2565_2572del	16	r.(?)	p.(Trp855*)	g.94520686_94520693del	0	Null	Pathogenic	Severe		1	0	0	0	0	0	0	0	1	0	0	1	0	0	0	0	0	0	1	0	0	0	0				15	1	1	1	1	0	0	0
c.2571del	16	r.(?)	p.(Asp858Ilefs*43)	g.94520684del	0	Null	Likely pathogenic	Severe		1	0	0	0	0	0	0	0	0	1	0	0	0	0	0	0	0	0	0	0	0	0	0				9	1	0	0	1	0	0	0
c.2570T>C	16	r.(?)	p.(Leu857Pro)	g.94520684A>G	2.03304e-06	Missense	Likely pathogenic	Severe		0	0	0	0	0	0	0	0	1	0	0	0	1	0	0	0	0	0	1	0	0	0	0				8	0	2	1	0	0	0	0
c.2572dup	16	r.(?)	p.(Asp858Glyfs*27)	g.94520682dup	0	Null	Pathogenic	Not assessed		1	0	0	0	0	0	0	0	1	0	0	0	0	0	0	0	0	0	1	0	0	0	0				14	0	1	1	1	0	0	0
c.2572G>T	16	r.(?)	p.(Asp858Tyr)	g.94520682C>A	0	Missense	VUS	Not assessed		0	0	0	0	0	0	0	0	0	1	0	0	0	0	0	0	0	0	1	0	0	0	0				3	1	1	0	0	0	0	0
c.2575C>T	16	r.(?)	p.(Gln859*)	g.94520679G>A	0	Null	Pathogenic	Severe		1	0	0	0	0	0	0	0	0	1	0	0	0	0	0	0	0	0	1	0	0	0	0				11	1	1	0	1	0	0	0
c.2576A>G	16	r.(?)	p.(Gln859Arg)	g.94520678T>C	9.46633e-05	Missense	VUS	Not assessed		0	0	0	0	0	0	0	0	0	0	0	0	0	0	0	0	0	0	0	0	0	0	0				0	0	0	0	0	0	0	0
c.2579T>C	16	r.(?)	p.(Val860Ala)	g.94520675A>G	0	Missense	VUS	Not assessed		0	0	0	0	0	0	0	0	0	1	0	0	0	0	0	0	0	0	1	0	0	0	0				3	1	1	0	0	0	0	0
c.2587G>T	16	r.(spl?)	p.(Gly863*)	g.94520667C>A	0	Null	Pathogenic	Not assessed		1	0	0	0	0	0	0	0	0	1	0	0	0	0	0	0	0	0	1	0	0	0	0				11	1	1	0	1	0	0	0
c.2587+2T>C	16i	r.spl	p.(?)	g.94520665A>G	0	Null	Pathogenic	Severe		1	0	0	0	0	0	0	0	1	0	0	0	1	0	0	0	0	0	0	0	0	0	0				14	0	1	1	1	0	0	0
c.2587_2587+7del	16_16i	r.spl	p.(Gly863Glufs*38)	g.94520662_94520669del	0	Null	Pathogenic	Severe		1	0	0	0	0	0	0	0	0	1	0	0	1	0	0	0	0	0	1	0	0	0	0				13	1	2	0	1	0	0	0
c.2587_2587+6del	16_16i	r.spl	p.(Gly863Glufs*38)	g.94520661_94520667del	0	Null	Pathogenic	Severe		1	0	0	0	0	0	0	0	0	1	0	1	0	0	0	0	0	0	1	0	0	0	0				12	2	1	0	1	0	0	0
c.2587+11T>C	16i	r.(?)	p.(?)	g.94520656A>G	0	NCSS/DI	Likely benign	Not assessed		0	0	0	0	0	0	0	0	0	1	0	0	0	0	0	0	0	0	0	0	0	1	0				-1	1	0	0	0	0	1	0
c.2588-706C>T	16i	r.2587_2588ins2588-839_2588-708	p.(Gly863Alafs*3)	g.94517960G>A	0	NCSS/DI	VUS	Severe		0	0	0	0	0	1	0	0	0	1	0	0	0	0	0	0	0	0	0	1	0	0	0				4	2	1	0	0	0	0	0
c.2588-12C>G	16i	r.=	p.(=)	g.94517266G>C	0.00233415	NCSS/DI	Likely benign	Benign		0	0	0	0	0	0	0	1	0	0	0	0	0	0	0	0	0	0	0	0	0	1	0				-3	0	0	0	0	1	1	0
c.2588-7_2588-5delinsGG	16i	r.(?)	p.(?)	g.94517259_94517261delinsCC	0	NCSS/DI	VUS	Uncertain		0	0	0	0	0	0	0	0	0	1	0	1	0	0	0	0	0	0	0	1	0	0	0				3	3	0	0	0	0	0	0
c.2588G>A	17	r.(spl?)	p.(Gly863Glu)	g.94517254C>T	8.29117e-09	Missense	VUS	Mild/Moderate$		0	0	0	0	0	0	0	0	1	0	0	0	0	0	0	0	0	0	0	1	0	0	0				5	1	0	1	0	0	0	0
c.2588G>C	17	r.[2588g>c,2588_2590del]	p.[Gly863Ala,Gly863del]	g.94517254C>G	0.00571707	NCSS/DI	Pathogenic##	Mild	yes, (11%)	0	0	0	0	0	0	0	0	1	0	0	0	0	1	0	0	0	0	1	0	0	0	0				10	0	1	2	0	0	0	0
c.2593dup	17	r.(?)	p.(Tyr865Leufs*20)	g.94517249dup	0	Null	Pathogenic	Not assessed		1	0	0	0	0	0	0	0	0	1	0	0	0	0	0	0	0	0	1	0	0	0	0				11	1	1	0	1	0	0	0
c.2594_2595del	17	r.(?)	p.(Tyr865Trpfs*19)	g.94517248_94517249del	0	Null	Pathogenic	Severe		1	0	0	0	0	0	0	0	0	1	0	0	1	0	0	0	0	0	1	0	0	0	0				13	1	2	0	1	0	0	0
c.2603del	17	r.(?)	p.(Pro868Hisfs*33)	g.94517242del	4.21112e-06	Null	Pathogenic	Severe		1	0	0	0	0	0	0	0	0	1	0	0	0	0	0	0	0	0	1	0	0	0	0				11	1	1	0	1	0	0	0
c.2608C>T	17	r.(?)	p.(Pro870Ser)	g.94517234G>A	0	Missense	Likely pathogenic	Uncertain		0	0	0	0	0	0	0	0	1	0	0	0	0	0	0	0	0	0	1	0	0	0	0				6	0	1	1	0	0	0	0
c.2609C>T	17	r.(?)	p.(Pro870Leu)	g.94517233G>A	5.96343e-06	Missense	Likely pathogenic	Severe$		0	0	0	0	0	0	0	0	1	0	0	1	0	0	0	0	0	1	1	0	0	0	0				9	1	2	1	0	0	0	0
c.2588-161_2615del	16i_17	r.(?)	p.(?)	g.94517231_94517419del	0	Null	Likely pathogenic	Severe		0	1	0	0	0	0	0	0	0	1	0	1	0	0	0	0	0	0	1	0	0	0	0				8	2	1	1	0	0	0	0
c.2613G>A	17	r.(?)	p.(Trp871*)	g.94517229C>T	0	Null	Pathogenic	Severe		1	0	0	0	0	0	0	0	1	0	0	0	0	0	0	0	0	0	1	0	0	0	0				14	0	1	1	1	0	0	0
c.2616C>G	17	r.(?)	p.(Tyr872*)	g.94517226G>C	0	Null	Pathogenic	Severe		1	0	0	0	0	0	0	0	1	0	0	1	0	0	0	0	0	0	1	0	0	0	0				15	1	1	1	1	0	0	0
c.2616del	17	r.(?)	p.(Leu874Phefs*27)	g.94517226del	0	Null	Pathogenic	Not assessed		1	0	0	0	0	0	0	0	0	1	0	0	0	0	0	0	0	0	0	1	0	0	0				10	2	0	0	1	0	0	0
c.2617T>A	17	r.(?)	p.(Phe873Ile)	g.94517225A>T	0	Missense	VUS	Severe		0	0	0	0	0	0	0	0	0	1	0	0	0	0	0	0	0	1	1	0	0	0	0				5	1	2	0	0	0	0	0
c.2617T>C	17	r.(?)	p.(Phe873Leu)	g.94517225A>G	1.61357e-05	Missense	Likely pathogenic	Severe		0	0	0	0	0	0	0	0	1	0	0	0	1	0	0	0	0	0	1	0	0	0	0				8	0	2	1	0	0	0	0
c.2616_2617del	17	r.(?)	p.(Phe873Serfs*11)	g.94517225_94517226del	0	Null	Pathogenic	Severe		1	0	0	0	0	0	0	0	0	1	0	0	0	0	0	0	0	0	1	0	0	0	0				11	1	1	0	1	0	0	0
c.2619T>V	17	r.(?)	p.(Phe873Leu)	g.94517223A>T	0	Missense	VUS	Not assessed		0	0	0	1	0	0	0	0	0	1	0	0	0	0	0	0	0	0	0	0	0	0	0				5	1	0	1	0	0	0	0
c.2626C>T	17	r.(?)	p.(Gln876*)	g.94517216G>A	0	Null	Pathogenic	Severe		1	0	0	0	0	0	0	0	1	0	0	0	1	0	0	0	0	0	1	0	0	0	0				16	0	2	1	1	0	0	0
c.2627A>C	17	r.(?)	p.(Gln876Pro)	g.94517215T>G	0	Missense	VUS	Uncertain		0	0	0	0	0	0	0	0	1	0	0	0	0	0	0	0	0	0	0	1	0	0	0				5	1	0	1	0	0	0	0
c.2626_2627insTTT	17	r.(?)	p.(Gln876_Asp2273delinsLeu*)	g.94517215_94517216insAAA	0	Null	Pathogenic	Severe		1	0	0	0	0	0	0	0	0	1	0	1	0	0	0	0	0	0	1	0	0	0	0				12	2	1	0	1	0	0	0
c.2633C>A	17	r.(?)	p.(Ser878*)	g.94517209G>T	0	Null	Pathogenic	Not assessed		1	0	0	0	0	0	0	0	0	1	0	0	0	0	0	0	0	0	1	0	0	0	0				11	1	1	0	1	0	0	0
c.2637_2638del	17	r.2637_2638del	p.(Tyr879*)	g.94517204_94517205del	0	Null	Pathogenic	Not assessed		1	0	0	0	0	0	0	0	0	1	0	0	0	0	0	0	0	0	1	0	0	0	0				11	1	1	0	1	0	0	0
c.2647G>A	17	r.(?)	p.(Gly883Ser)	g.94517195C>T	5.96479e-06	Missense	VUS	Not assessed		0	0	0	0	0	0	0	0	0	1	0	0	0	0	0	0	0	0	0	0	0	0	0				1	1	0	0	0	0	0	0
c.2654-8T>G	17i	r.[2653_2654ins2654-40_2654-1,=]	p.[Gly863Valfs*47,=]	g.94514521A>C	1.05529e-05	NCSS/DI	VUS	Severe		0	0	0	0	0	1	0	0	0	0	0	1	0	0	0	0	0	0	0	1	0	0	0				4	2	1	0	0	0	0	0
c.2657del	18	r.(?)	p.(Cys886Phefs*15)	g.94514510del	0	Null	Pathogenic	Severe		1	0	0	0	0	0	0	0	0	1	0	1	0	0	0	0	0	0	1	0	0	0	0				12	2	1	0	1	0	0	0
c.2680dup	18	r.(?)	p.(Leu894Profs*26)	g.94514489dup	0	Null	Pathogenic	Severe		1	0	0	0	0	0	0	0	0	1	0	0	0	0	0	0	0	0	1	0	0	0	0				11	1	1	0	1	0	0	0
c.2686A>G	18	r.(?)	p.(Lys896Glu)	g.94514481T>C	0	Missense	VUS	Severe		0	0	0	0	0	0	0	0	0	1	0	0	0	0	0	0	0	0	0	0	0	0	0				1	1	0	0	0	0	0	0
c.2690C>T	18	r.(?)	p.(Thr897Ile)	g.94514477G>A	0.0013535	Missense	VUS	Benign		0	0	0	0	0	0	0	0	0	0	0	0	0	0	0	0	0	0	0	0	0	0	0				0	0	0	0	0	0	0	0
c.2691del	18	r.(?)	p.(Glu898Serfs*3)	g.94514477del	0	Null	Pathogenic	Severe		1	0	0	0	0	0	0	0	1	0	0	0	1	0	0	0	0	0	0	0	0	1	0				12	0	1	1	1	0	1	0
c.2692G>A	18	r.(?)	p.(Glu898Lys)	g.94514475C>T	0.000128123	Missense	VUS	Benign		0	0	0	0	0	0	0	0	0	0	0	0	0	0	0	0	0	0	0	0	0	0	0				0	0	0	0	0	0	0	0
c.2692G>T	18	r.(?)	p.(Glu898*)	g.94514475C>A	0	Null	Pathogenic	Severe		1	0	0	0	0	0	0	0	1	0	0	0	0	0	0	0	0	0	1	0	0	0	0				14	0	1	1	1	0	0	0
c.2701A>G	18	r.(?)	p.(Thr901Ala)	g.94514466T>C	0.00243317	Missense	VUS	Benign		0	0	0	0	0	0	0	0	0	0	0	0	0	0	0	0	0	0	0	0	0	0	0				0	0	0	0	0	0	0	0
c.2713del	18	r.(?)	p.(Glu905Argfs*27)	g.94514455del	0	Null	Pathogenic	Severe		1	0	0	0	0	0	0	0	1	0	0	0	0	0	0	0	0	0	1	0	0	0	0				14	0	1	1	1	0	0	0
c.2731_2732del	18	r.(?)	p.(Glu911Argfs*8)	g.94514436_94514437del	0	Null	Pathogenic	Severe		1	0	0	0	0	0	0	0	0	1	0	0	0	0	0	0	0	0	1	0	0	0	0				11	1	1	0	1	0	0	0
c.2694_2736del	18	r.(?)	p.(Pro899Tyrfs*19)	g.94514433_94514475del	0	Null	Pathogenic	Severe		1	0	0	0	0	0	0	0	0	1	0	1	0	0	0	0	0	0	1	0	0	0	0				12	2	1	0	1	0	0	0
c.2743G>A	18	r.spl?	p.(Asp915Asn,?)	g.94514424C>T	5.9628e-06	Missense	Likely pathogenic	Moderate		0	0	0	0	0	1	0	0	1	0	0	1	0	0	0	0	0	0	0	1	0	0	0				8	2	1	1	0	0	0	0
c.2743+12A>C	18i	r.(?)	p.(?)	g.94514412T>G	0.000114926	NCSS/DI	Likely benign	Benign		0	0	0	0	0	0	0	0	0	0	0	0	0	0	0	0	0	0	0	0	0	1	0				-2	0	0	0	0	0	1	0
c.2654-905_2743+35del	17i_18i	r.(?)	p.(?)	g.94514390_94515419del	0	Null	VUS	Severe		0	1	0	0	0	0	0	0	0	1	0	0	0	0	0	0	0	0	0	0	0	0	0				5	1	0	1	0	0	0	0
c.2744-5C>T	18i	r.spl?	p.(?)	g.94512654G>A	0.000849819	NCSS/DI	Likely benign	Not assessed		0	0	0	0	0	0	0	0	0	0	0	0	0	0	0	0	0	0	0	0	0	1	0				-2	0	0	0	0	0	1	0
c.2750del	19	r.(?)	p.(Phe917Serfs*15)	g.94512644del	0	Null	Pathogenic	Severe		1	0	0	0	0	0	0	0	0	1	0	0	0	0	0	0	0	0	1	0	0	0	0				11	1	1	0	1	0	0	0
c.2757A>C	19	r.(?)	p.(Glu919Asp)	g.94512636T>G	5.97362e-06	Missense	VUS	Mild/Moderate$		0	0	0	0	0	0	0	0	0	1	0	0	0	0	0	0	0	0	0	1	0	0	0				2	2	0	0	0	0	0	0
c.2759G>A	19	r.(?)	p.(Arg920His)	g.94512634C>T	1.65087e-05	Missense	Likely benign	Not assessed		0	0	0	0	0	0	0	0	0	0	0	0	0	0	0	0	0	0	0	0	1	0	0				-1	0	0	0	0	1	0	0
c.2768del	19	r.(?)	p.(Pro923Glnfs*9)	g.94512626del	0	Null	Pathogenic	Severe		1	0	0	0	0	0	0	0	0	1	0	1	0	0	0	0	0	0	1	0	0	0	0				12	2	1	0	1	0	0	0
c.2774G>A	19	r.(?)	p.(Trp925*)	g.94512619C>T	0	Null	Pathogenic	Severe		1	0	0	0	0	0	0	0	1	0	0	0	1	0	0	0	0	0	1	0	0	0	0				16	0	2	1	1	0	0	0
c.2779C>T	19	r.(?)	p.(Pro927Ser)	g.94512614G>A	4.06608e-06	Missense	VUS	Uncertain		0	0	0	0	0	0	0	0	0	1	0	0	0	0	0	0	0	0	0	0	0	0	0				1	1	0	0	0	0	0	0
c.2785dup	19	r.(?)	p.(Val929Glyfs*11)	g.94512611dup	0	Null	Pathogenic	Severe		1	0	0	0	0	0	0	0	0	1	0	0	0	0	0	0	0	0	1	0	0	0	0				11	1	1	0	1	0	0	0
c.2782G>T	19	r.(?)	p.(Gly928Trp)	g.94512611C>A	0	Missense	Likely pathogenic	Uncertain		0	0	0	0	0	0	0	0	1	0	0	0	0	0	0	0	0	0	1	0	0	0	0				6	0	1	1	0	0	0	0
c.2791G>A	19	r.(?)	p.(Val931Met)	g.94512602C>T	0.00037709	Missense	Likely pathogenic	Mild		0	0	0	0	0	0	0	0	1	0	0	0	1	0	0	0	0	0	0	1	0	0	0				7	1	1	1	0	0	0	0
c.2791G>T	19	r.(?)	p.(Val931Leu)	g.94512602C>A	0	Missense	VUS	Not assessed		0	0	0	0	0	0	0	0	0	1	0	0	0	0	0	0	0	1	0	0	0	0	0				3	1	1	0	0	0	0	0
c.2798A>T	19	r.(?)	p.(Asn933Ile)	g.94512595T>A	0	Missense	VUS	Uncertain		0	0	0	0	0	0	0	0	0	1	0	1	0	0	0	0	0	0	1	0	0	0	0				4	2	1	0	0	0	0	0
c.2800_2803delinsT	19	r.(?)	p.(Val935del)	g.94512590_94512593delinsA	0	Insertion/Deletion	VUS	Not assessed		0	0	0	0	0	0	0	0	0	1	0	0	0	0	0	0	0	0	1	0	0	0	0				3	1	1	0	0	0	0	0
c.2804T>C	19	r.(?)	p.(Val935Ala)	g.94512589A>G	5.96405e-06	Missense	Likely pathogenic	Causative variant of unknown severity$		0	0	0	0	0	0	0	0	1	0	0	1	0	0	0	0	0	0	1	0	0	0	0				7	1	1	1	0	0	0	0
c.2813T>C	19	r.(?)	p.(Phe938Ser)	g.94512580A>G	4.3863e-05	Missense	Likely pathogenic	Mild/Moderate		0	0	0	0	0	0	0	0	1	0	0	0	1	0	0	0	0	0	1	0	0	0	0				8	0	2	1	0	0	0	0
c.2815G>T	19	r.(?)	p.(Glu939*)	g.94512578C>A	0	Null	Pathogenic	Severe		1	0	0	0	0	0	0	0	0	1	0	1	0	0	0	0	0	0	1	0	0	0	0				12	2	1	0	1	0	0	0
c.2819C>G	19	r.(?)	p.(Pro940Arg)	g.94512574G>C	0.000405318	Missense	Likely benign	Not assessed		0	0	0	0	0	0	0	0	0	0	0	0	0	0	0	1	0	0	0	0	1	0	0				-2	0	0	0	0	2	0	0
c.2823T>C	19	r.(=)	p.(Cys941=)	g.94512570A>G	0	Synonymous	Likely benign	Not assessed		0	0	0	0	0	0	0	0	0	1	0	0	0	0	0	0	0	0	0	0	0	1	1				-2	1	0	0	0	1	1	0
c.2827C>T	19	r.(?)	p.(Arg943Trp)	g.94512566G>A	8.41581e-05	Missense	Likely pathogenic	Severe$		0	0	0	0	0	0	0	0	1	0	0	1	0	0	0	0	0	0	0	1	0	0	0				6	2	0	1	0	0	0	0
c.2829del	19	r.(?)	p.(Pro944Glnfs*6)	g.94512565del	0	Null	Pathogenic	Severe		1	0	0	0	0	0	0	0	0	1	0	0	0	0	0	0	0	0	1	0	0	0	0				11	1	1	0	1	0	0	0
c.2828G>A	19	r.(?)	p.(Arg943Gln)	g.94512565C>T	0.0325222	Missense	Likely benign	Benign		0	0	0	0	0	0	0	0	0	0	1	0	0	0	0	0	0	1	0	0	0	0	0				-2	0	1	0	0	0	0	1
c.2840A>G	19	r.(?)	p.(Asp947Gly)	g.94512553T>C	1.32559e-06	Missense	VUS	Not assessed		0	0	0	0	0	0	0	0	0	1	0	0	0	0	0	0	0	0	1	0	0	0	0				3	1	1	0	0	0	0	0
c.2842C>T	19	r.(?)	p.(Arg948Cys)	g.94512551G>A	1.85e-05	Missense	VUS	Uncertain		0	0	0	0	0	0	0	0	0	1	0	1	0	0	0	0	0	0	0	0	0	0	0				2	2	0	0	0	0	0	0
c.2845C>G	19	r.(?)	p.(Leu949Val)	g.94512548G>C	0	Missense	VUS	Not assessed		0	0	0	0	0	0	0	0	0	1	0	0	0	0	0	0	0	1	0	0	0	0	0				3	1	1	0	0	0	0	0
c.2846T>G	19	r.(?)	p.(Leu949Arg)	g.94512547A>C	0	Missense	Likely pathogenic	Not assessed		0	0	0	0	0	0	0	0	1	0	0	0	0	0	0	0	0	0	1	0	0	0	0				6	0	1	1	0	0	0	0
c.2852T>C	19	r.(?)	p.(Ile951Thr)	g.94512541A>G	0	Missense	Likely pathogenic	Severe		0	0	0	0	0	0	0	0	1	0	0	0	0	0	0	0	0	0	1	0	0	0	0				6	0	1	1	0	0	0	0
c.2860T>G	19	r.(?)	p.(Tyr954Asp)	g.94512533A>C	0	Missense	VUS	Uncertain		0	0	0	0	0	0	0	0	0	1	0	0	0	0	0	0	0	0	1	0	0	0	0				3	1	1	0	0	0	0	0
c.2861A>C	19	r.(?)	p.(Tyr954Ser)	g.94512532T>G	0	Missense	VUS	Mild/Moderate$		0	0	0	0	0	0	0	0	0	1	0	0	0	0	0	0	0	0	1	0	0	0	0				3	1	1	0	0	0	0	0
c.2861A>G	19	r.(?)	p.(Tyr954Cys)	g.94512532T>C	0	Missense	VUS	Not assessed		0	0	0	0	0	0	0	0	0	1	0	0	0	0	0	0	0	0	1	0	0	0	0				3	1	1	0	0	0	0	0
c.2863G>A	19	r.(?)	P.(Glu955Lys)	g.94512530C>T	2.9836e-05	Missense	VUS	Not assessed		0	0	0	0	0	0	0	0	0	1	0	0	0	0	0	0	0	1	0	1	0	0	0				4	2	1	0	0	0	0	0
c.2864A>G	19	r.(?)	p.(Glu955Gly)	g.94512529T>C	0	Missense	Likely pathogenic	Causative variant of unknown severity		0	0	0	0	0	0	0	0	1	0	0	0	0	0	0	0	0	0	1	0	0	0	0				6	0	1	1	0	0	0	0
c.2868C>A	19	r.(?)	p.(Asn956Lys)	g.94512525G>T	0	Missense	VUS	Causative variant of unknown severity		0	0	0	0	0	0	0	0	1	0	0	1	0	0	0	0	0	0	0	0	0	0	0				5	1	0	1	0	0	0	0
c.2869C>A	19	r.(?)	p.(Gln957Lys)	g.94512524G>T	0	Missense	Likely pathogenic	Uncertain		0	0	0	0	0	0	0	0	1	0	0	0	0	0	0	0	0	0	1	0	0	0	0				6	0	1	1	0	0	0	0
c.2870A>C	19	r.(?)	p.(Gln957Pro)	g.94512523T>G	0	Missense	Likely pathogenic	Mild/Moderate$		0	0	0	0	0	0	0	0	0	1	0	1	0	0	0	0	0	1	1	0	0	0	0				6	2	2	0	0	0	0	0
c.2870A>G	19	r.(?)	p.(Gln957Arg)	g.94512523T>C	4.39539e-05	Missense	VUS	Severe		0	0	0	0	0	0	0	0	0	1	0	0	0	0	0	0	0	1	1	0	0	0	0				5	1	2	0	0	0	0	0
c.2857_2877del	19	r.(?)	p.(Phe953_Thr959del)	g.94512522_94512542del	0	Insertion/Deletion	VUS	Not assessed		0	0	0	0	0	0	0	0	0	1	0	0	0	0	0	0	1	0	0	0	0	0	0				3	1	1	0	0	0	0	0
c.2875A>G	19	r.(?)	p.(Thr959Ala)	g.94512518T>C	4.72941e-05	Missense	Likely pathogenic	Severe		0	0	0	0	0	0	0	0	1	0	0	1	0	0	0	0	0	1	1	0	0	0	0				9	1	2	1	0	0	0	0
c.2875A>T	19	r.(?)	p.(Thr959Ser)	g.94512518T>A	9.05553e-05	Missense	VUS	Benign		0	0	0	0	0	0	0	0	0	0	0	1	0	0	0	0	0	1	1	0	0	0	0				5	1	2	0	0	0	0	0
c.2876C>T	19	r.(?)	p.(Thr959Ile)	g.94512517G>A	0	Missense	Pathogenic	Causative variant of unknown severity		0	0	0	0	0	0	0	0	1	0	0	0	1	0	0	0	0	1	1	0	0	0	0				10	0	3	1	0	0	0	0
c.2877C>T	19	r.(?)	p.(Thr959=)	g.94512516G>A	0.000568145	Synonymous	Likely benign	Benign		0	0	0	0	0	0	0	0	0	0	0	0	0	0	0	0	0	0	0	0	0	1	1				-3	0	0	0	0	1	1	0
c.2878G>A	19	r.(?)	p.(Ala960Thr)	g.94512515C>T	6.26178e-06	Missense	VUS	Severe		0	0	0	0	0	0	0	0	0	1	0	0	0	0	0	0	0	0	0	0	0	0	0				1	1	0	0	0	0	0	0
c.2879del	19	r.(?)	p.(Ala960Aspfs*17)	g.94512514del	0	Null	Pathogenic	Severe		1	0	0	0	0	0	0	0	0	1	0	0	0	0	0	0	0	0	1	0	0	0	0				11	1	1	0	1	0	0	0
c.2884del	19	r.(?)	p.(Leu962Trpfs*15)	g.94512510del	0	Null	Pathogenic	Severe		1	0	0	0	0	0	0	0	1	0	0	0	0	0	0	0	0	0	1	0	0	0	0				14	0	1	1	1	0	0	0
c.2888del	19	r.(?)	p.(Gly963Alafs*14)	g.94512507del	2.03281e-06	Null	Pathogenic	Severe		1	0	0	0	0	0	0	0	1	0	0	0	0	0	1	0	0	0	1	0	0	0	0				22	0	1	1	2	0	0	0
c.2887G>C	19	r.(?)	p.(Gly963Arg)	g.94512506C>G	0	Missense	VUS	Uncertain		0	0	0	0	0	0	0	0	0	1	0	0	0	0	0	0	0	0	1	0	0	0	0				3	1	1	0	0	0	0	0
c.2888G>T	19	r.(?)	p.(Gly963Val)	g.94512505C>A	0	Missense	VUS	Uncertain		0	0	0	0	0	0	0	0	0	1	0	1	0	0	0	0	0	0	1	0	0	0	0				4	2	1	0	0	0	0	0
c.2893A>G	19	r.(?)	p.(Asn965Asp)	g.94512500T>C	0	Missense	Likely pathogenic	Severe		0	0	0	0	0	1	0	0	0	1	0	0	0	0	0	0	0	1	1	0	0	0	0				7	1	3	0	0	0	0	0
c.2893A>T	19	r.(?)	p.(Asn965Tyr)	g.94512500T>A	0	Missense	Likely pathogenic	Uncertain		0	0	0	0	0	1	0	0	0	1	0	0	1	0	0	0	0	1	1	0	0	0	0				9	1	4	0	0	0	0	0
c.2894A>G	19	r.(?)	p.(Asn965Ser)	g.94512499T>C	0.000191308	Missense	Pathogenic	Moderate		0	0	0	0	0	0	1	0	1	0	0	0	0	0	1	0	0	1	1	0	0	0	0				17	1	2	1	1	0	0	0
c.2895T>G	19	r.(?)	p.(Asn965Lys)	g.94512498A>C	0	Missense	Likely pathogenic	Moderate/Severe		0	0	0	0	0	1	0	0	1	0	0	0	0	0	0	0	0	1	0	1	0	0	0				9	1	2	1	0	0	0	0
c.2897G>A	19	r.(?)	p.(Gly966Glu)	g.94512496C>T	0	Missense	Likely pathogenic	Severe		0	0	0	0	0	0	0	0	1	0	0	0	1	0	0	0	0	0	1	0	0	0	0				8	0	2	1	0	0	0	0
c.2900C>T	19	r.(?)	p.(Ala967Val)	g.94512493G>A	0	Missense	Likely pathogenic	Moderate/Severe		0	0	0	0	0	0	0	0	1	0	0	1	0	0	0	0	0	0	1	0	0	0	0				7	1	1	1	0	0	0	0
c.2903G>A	19	r.(?)	p.(Gly968Glu)	g.94512490C>T	0	Missense	VUS	Not assessed		0	0	0	0	0	0	0	0	0	1	0	0	0	0	0	0	0	0	1	0	0	0	0				3	1	1	0	0	0	0	0
c.2903G>C	19	r.(?)	p.(Gly968Ala)	g.94512490C>G	0	Missense	VUS	Uncertain		0	0	0	0	0	0	0	0	0	1	0	0	0	0	0	0	0	0	1	0	0	0	0				3	1	1	0	0	0	0	0
c.2905A>G	19	r.(?)	p.(Lys969Glu)	g.94512488T>C	0	Missense	VUS	Uncertain		0	0	0	0	0	0	0	0	0	1	0	1	0	0	0	0	0	0	1	0	0	0	0				4	2	1	0	0	0	0	0
c.2906A>G	19	r.(?)	p.(Lys969Arg)	g.94512487T>C	1.42541e-05	Missense	VUS	Severe		0	0	0	0	0	0	0	0	0	1	0	0	0	0	0	0	0	0	1	0	0	0	0				3	1	1	0	0	0	0	0
c.2908A>C	19	r.(?)	p.(Thr970Pro)	g.94512485T>G	0	Missense	VUS	Not assessed		0	0	0	0	0	0	0	0	0	1	0	0	0	0	0	0	0	0	1	0	0	0	0				3	1	1	0	0	0	0	0
c.2908A>G	19	r.(?)	p.(Thr970Ala)	g.94512485T>C	0	Missense	VUS	Uncertain		0	0	0	0	0	0	0	0	0	1	0	0	0	0	0	0	0	0	1	0	0	0	0				3	1	1	0	0	0	0	0
c.2909C>T	19	r.(?)	p.(Thr970Ile)	g.94512484G>A	0	Missense	VUS	Not assessed		0	0	0	0	0	0	0	0	0	1	0	0	0	0	0	0	0	0	1	0	0	0	0				3	1	1	0	0	0	0	0
c.2912C>A	19	r.(?)	p.(Thr971Asn)	g.94512481G>T	1.32559e-06	Missense	Likely pathogenic	Severe		0	0	0	0	0	0	0	0	1	0	0	0	0	0	0	0	0	0	1	0	0	0	0				6	0	1	1	0	0	0	0
c.2914A>C	19	r.(?)	p.(Thr972Pro)	g.94512479T>G	0	Missense	Likely pathogenic	Not assessed		0	0	0	0	0	0	0	0	0	1	0	1	0	0	0	0	0	1	1	0	0	0	0				6	2	2	0	0	0	0	0
c.2915C>A	19	r.(?)	p.(Thr972Asn)	g.94512478G>T	4.77997e-05	Missense	Pathogenic	Severe$		0	0	0	0	0	0	0	0	1	0	0	0	0	1	0	0	0	0	1	0	0	0	0				10	0	1	2	0	0	0	0
c.2915C>T	19	r.(?)	p.(Thr972Ile)	g.94512478G>A	1.64504e-05	Missense	VUS	Mild/Moderate$		0	0	0	0	0	0	0	0	0	0	0	1	0	0	0	0	0	1	1	0	0	0	0				5	1	2	0	0	0	0	0
c.2918T>C	19	r.(spl?)	p.(Leu973Ser,?)	g.94512475A>G	0	Missense	VUS	Uncertain		0	0	0	0	0	0	0	0	0	1	0	0	0	0	0	0	0	0	0	0	0	0	0				1	1	0	0	0	0	0	0
c.2918+5G>A	19	r.(?)	p.(?)	g.94512470C>T	0	NCSS/DI	VUS	Uncertain		0	0	0	0	0	1	0	0	0	1	0	0	0	0	0	0	0	0	0	1	0	0	0				4	2	1	0	0	0	0	0
c.2918+1060G>T	19	r.(?)	p.(?)	g.94511415C>A	0	NCSS/DI	Likely benign	Not assessed		0	0	0	0	0	0	0	0	0	1	0	0	0	0	0	0	0	0	0	0	0	1	0				-1	1	0	0	0	0	1	0
c.2919-884G>T	19i	r.([2918_2919ins2919-957_2919-886,=])	p.[(Phe973Leufs*3,=)]	g.94511184C>A	0	NCSS/DI	VUS	Not assessed		0	0	0	0	0	0	0	0	0	1	0	0	0	0	0	0	0	0	0	1	0	0	0				2	2	0	0	0	0	0	0
c.2919-826T>A	19i	r.[2918_2919ins2919-957_2919-825,=]	p.[Leu973Phefs*1,=]	g.94511126A>T	0	NCSS/DI	VUS	Severe		0	0	0	0	0	1	0	0	0	1	0	0	0	0	0	0	0	0	0	1	0	0	0				4	2	1	0	0	0	0	0
c.2919-383C>T	19i	r.(?)	p.(?)	g.94510683G>A	8.79078e-05	NCSS/DI	Likely benign	Benign/Mild$		0	0	0	0	0	0	0	0	0	0	0	0	0	0	0	0	0	0	0	0	0	1	0				-2	0	0	0	0	0	1	0
c.2919-169T>G	19i	r.([=,2918_2919ins[2919-323_2919-168;g]])	p.[(=,Ser974Leufs*5)]	g.94510469A>C	0	NCSS/DI	VUS	Not assessed		0	0	0	0	0	0	0	0	0	1	0	0	0	0	0	0	0	0	0	1	0	0	0				2	2	0	0	0	0	0	0
c.2919-10T>C	19i	r.[2919_3050del,=]	p.[Leu973_His1017delinsPhe,=]	g.94510310A>G	5.96217e-06	NCSS/DI	Likely benign	Mild		0	0	0	0	0	0	0	0	0	1	0	0	0	0	0	0	0	0	0	0	0	1	0				-1	1	0	0	0	0	1	0
c.2919-6C>A	19i	r.[=,2919_3050del]	p.[=,Leu973_His1017delinsPhe]	g.94510306G>T	0	NCSS/DI	Likely benign	Mild		0	0	0	0	0	0	0	0	0	1	0	0	0	0	0	0	0	0	0	0	0	1	0				-1	1	0	0	0	0	1	0
c.2919-2A>G	19i	r.spl	p.(?)	g.94510302T>C	0	Null	Likely pathogenic	Severe		0	1	0	0	0	0	0	0	1	0	0	1	0	0	0	0	0	0	0	0	0	0	0				9	1	0	2	0	0	0	0
c.2919del	20	r.(?)	p.(Leu973Phefs*4)	g.94510301del	0	Null	Pathogenic	Not assessed		1	0	0	0	0	0	0	0	0	1	0	0	0	0	0	0	0	0	1	0	0	0	0				11	1	1	0	1	0	0	0
c.2919_2920insGCCAAACACAG	20	r.(spl?)	p.(Ser974Alafs*7)	g.94510300_94510301insTGTGTTTGGCC	0	Null	Pathogenic	Severe		1	0	0	0	0	0	0	0	1	0	0	0	0	1	0	0	0	0	1	0	0	0	0				18	0	1	2	1	0	0	0
c.2920T>C	20	r.(spl?)	p.(Ser974Pro)	g.94510299A>G	5.96154e-06	Missense	VUS	Uncertain		0	0	0	0	0	0	0	0	0	1	0	1	0	0	0	0	0	0	1	0	0	0	0				4	2	1	0	0	0	0	0
c.2924T>C	20	r.(?)	p.(Ile975Thr)	g.94510295A>G	2.72874e-05	Missense	VUS	Not assessed		0	0	0	0	0	0	0	0	0	0	0	0	0	0	0	0	0	0	1	0	0	0	0				2	0	1	0	0	0	0	0
c.2923_2924insAACACAGGTCCA	20	r.(?)	p.(Ser974_Ile975insLysHisArgSer)	g.94510295_94510296insTGGACCTGTGTT	0	Insertion/Deletion	VUS	Causative variant of unknown severity		0	0	0	0	0	0	0	0	1	0	0	1	0	0	0	0	0	0	0	0	0	0	0				5	1	0	1	0	0	0	0
c.2925C>G	20	r.(?)	p.(Ile975Met)	g.94510294G>C	0	Missense	VUS	Uncertain		0	0	0	0	0	0	0	0	0	1	0	0	0	0	0	0	0	0	1	0	0	0	0				3	1	1	0	0	0	0	0
c.2927del	20	r.(?)	p.(Leu976Argfs*55)	g.94510292del	0	Null	Pathogenic	Severe		1	0	0	0	0	0	0	0	1	0	0	0	0	0	0	0	0	0	1	0	0	0	0				14	0	1	1	1	0	0	0
c.2929A>C	20	r.(?)	p.(Thr977Pro)	g.94510290T>G	0	Missense	Likely pathogenic	Causative variant of unknown severity$		0	0	0	0	0	0	0	0	1	0	0	0	0	0	0	0	0	0	1	0	0	0	0				6	0	1	1	0	0	0	0
c.2930C>T	20	r.(?)	p.(Thr977Met)	g.94510289G>A	0.000101921	Missense	VUS	Not assessed		0	0	0	0	0	0	0	0	0	0	0	0	0	0	0	0	0	1	1	0	0	0	0				4	0	2	0	0	0	0	0
c.2931G>A	20	r.(?)	p.(Thr977=)	g.94510288C>T	2.88902e-06	Synonymous	Likely benign	Uncertain		0	0	0	0	0	0	0	1	0	1	0	0	0	0	0	0	0	0	0	0	0	1	1				-3	1	0	0	0	2	1	0
c.2932G>A	20	r.(?)	p.(Gly978Ser)	g.94510287C>T	7.85393e-06	Missense	VUS	Mild/Moderate		0	0	0	0	0	0	0	0	0	0	0	0	0	0	0	0	0	1	1	0	0	0	0				4	0	2	0	0	0	0	0
c.2933G>A	20	r.(?)	p.(Gly978Asp)	g.94510286C>T	0	Missense	Pathogenic	Severe		0	0	0	0	0	0	0	0	1	0	0	0	0	1	0	0	0	0	1	0	0	0	0				10	0	1	2	0	0	0	0
c.2940G>C	20	r.(?)	p.(Leu980Phe)	g.94510279C>G	0	Missense	VUS	Not assessed		0	0	0	0	0	0	0	0	0	1	0	0	0	0	0	0	0	0	0	0	0	0	0				1	1	0	0	0	0	0	0
c.2942C>T	20	r.(?)	p.(Pro981Leu)	g.94510277G>A	1.19229e-05	Missense	VUS	Mild/Moderate		0	0	0	0	0	0	0	0	0	1	0	0	1	0	0	0	0	0	0	1	0	0	0				4	2	1	0	0	0	0	0
c.2947A>G	20	r.(?)	p.(Thr983Ala)	g.94510272T>C	5.96143e-06	Missense	Pathogenic	Mild/Moderate		0	0	0	0	0	0	0	0	1	0	0	0	1	0	0	0	0	1	1	0	0	0	0				10	0	3	1	0	0	0	0
c.2948C>T	20	r.(?)	p.(Thr983Ile)	g.94510271G>A	5.27415e-06	Missense	Pathogenic	Severe		0	0	0	0	0	0	0	0	1	0	0	0	0	1	0	0	0	1	1	0	0	0	0				12	0	2	2	0	0	0	0
c.2954G>T	20	r.(?)	p.(Gly985Val)	g.94510265C>A	0	Missense	VUS	Not assessed		0	0	0	0	0	0	0	0	0	1	0	0	0	0	0	0	0	0	1	0	0	0	0				3	1	1	0	0	0	0	0
c.2960T>G	20	r.(?)	p.(Val987Gly)	g.94510259A>C	0	Missense	VUS	Mild/Moderate$		0	0	0	0	0	0	0	0	0	1	0	1	0	0	0	0	0	0	0	1	0	0	0				3	3	0	0	0	0	0	0
c.2963T>C	20	r.(?)	p.(Leu988Pro)	g.94510256A>G	0	Missense	VUS	Uncertain		0	0	0	0	0	0	0	0	0	1	0	1	0	0	0	0	0	0	0	1	0	0	0				3	3	0	0	0	0	0	0
c.2965G>A	20	r.(?)	p.(Val989Ile)	g.94510254C>T	6.5669e-05	Missense	VUS	Uncertain		0	0	0	0	0	0	0	0	0	0	0	0	0	0	0	0	0	1	0	0	0	0	0				2	0	1	0	0	0	0	0
c.2967dup	20	r.(?)	p.(Gly990Trpfs*6)	g.94510253dup	0	Null	Pathogenic	Not assessed		1	0	0	0	0	0	0	0	0	1	0	0	0	0	0	0	0	0	1	0	0	0	0				11	1	1	0	1	0	0	0
c.2966T>C	20	r.(?)	p.(Val989Ala)	g.94510253A>G	0.000244019	Missense	Pathogenic	Mild		0	0	0	0	0	0	0	0	1	0	0	0	0	0	1	0	0	0	1	0	0	0	0				14	0	1	1	1	0	0	0
c.2970G>A	20	r.(?)	p.(Gly990=)	g.94510249C>T	0	Synonymous	Likely benign	Not assessed		0	0	0	0	0	0	0	0	0	1	0	0	0	0	0	0	0	0	0	0	0	1	1				-2	1	0	0	0	1	1	0
c.2971G>C	20	r.(?)	p.(Gly991Arg)	g.94510248C>G	0.000566517	Missense	Pathogenic	Mild		0	0	0	0	0	0	0	0	1	0	0	0	1	0	0	0	0	1	1	0	0	0	0				10	0	3	1	0	0	0	0
c.2971G>T	20	r.(?)	p.(Gly991*)	g.94510248C>A	0	Null	Pathogenic	Severe		1	0	0	0	0	0	0	0	0	1	0	0	0	0	0	0	0	0	1	0	0	0	0				11	1	1	0	1	0	0	0
c.2972G>T	20	r.(?)	p.(Gly991Val)	g.94510247C>A	0	Missense	Likely pathogenic	Mild/Moderate		0	0	0	0	0	0	0	0	1	0	0	1	0	0	0	0	0	1	1	0	0	0	0				9	1	2	1	0	0	0	0
c.2974A>C	20	r.(?)	p.(Arg992=)	g.94510245T>G	0	Synonymous	Likely benign	Uncertain		0	0	0	0	0	0	0	0	0	1	0	0	0	0	0	0	0	0	0	0	0	1	1				-2	1	0	0	0	1	1	0
c.2980A>G	20	r.(?)	p.(Ile994Val)	g.94510239T>C	6.09842e-06	Missense	VUS	Not assessed		0	0	0	0	0	0	0	0	0	1	0	0	0	0	0	0	0	0	0	1	0	0	0				2	2	0	0	0	0	0	0
c.2977_2984del	20	r.(?)	p.(Asp993Asnfs*27)	g.94510235_94510242del	0	Null	Pathogenic	Severe		1	0	0	0	0	0	0	0	1	0	0	0	0	0	0	0	0	0	1	0	0	0	0				14	0	1	1	1	0	0	0
c.2992dup	20	r.(?)	p.(Leu998Profs*25)	g.94510227dup	0	Null	Pathogenic	Not assessed		1	0	0	0	0	0	0	0	0	1	0	0	0	0	0	0	0	0	1	0	0	0	0				11	1	1	0	1	0	0	0
c.2996del	20	r.(?)	p.(Asp999Valfs*32)	g.94510223del	0	Null	Pathogenic	Severe		1	0	0	0	0	0	0	0	0	1	0	1	0	0	0	0	0	0	1	0	0	0	0				12	2	1	0	1	0	0	0
c.3004C>T	20	r.(?)	p.(Arg1002Trp)	g.94510215G>A	1.7197e-05	Missense	VUS	Mild/Moderate		0	0	0	0	0	0	0	0	0	1	0	0	1	0	0	0	0	0	1	0	0	0	0				5	1	2	0	0	0	0	0
c.3007C>T	20	r.(?)	p.(Gln1003*)	g.94510212G>A	0	Null	Pathogenic	Severe		1	0	0	0	0	0	0	0	0	1	0	0	0	0	0	0	0	0	1	0	0	0	0				11	1	1	0	1	0	0	0
c.3007dup	20	r.(?)	p.(Gln1003Profs*20)	g.94510212dup	0	Null	Pathogenic	Severe		1	0	0	0	0	0	0	0	0	1	0	0	0	0	0	0	0	0	1	0	0	0	0				11	1	1	0	1	0	0	0
c.3015del	20	r.(?)	p.(Gly1006Alafs*25)	g.94510204del	0	Null	Likely pathogenic	Not assessed		1	0	0	0	0	0	0	0	0	1	0	0	0	0	0	0	0	0	0	0	0	0	0				9	1	0	0	1	0	0	0
c.3017G>A	20	r.(?)	p.(Gly1006Asp)	g.94510202C>T	0	Missense	VUS	Uncertain		0	0	0	0	0	0	0	0	0	1	0	0	0	0	0	0	0	0	1	0	0	0	0				3	1	1	0	0	0	0	0
c.3017G>T	20	r.(?)	p.(Gly1006Val)	g.94510202C>A	0	Missense	VUS	Mild/Moderate$		0	0	0	0	0	0	0	0	0	1	0	1	0	0	0	0	0	0	1	0	0	0	0				4	2	1	0	0	0	0	0
c.3027del	20	r.(?)	p.(Gln1010Serfs*21)	g.94510192del	0	Null	Likely pathogenic	Not assessed		1	0	0	0	0	0	0	0	0	1	0	0	0	0	0	0	0	0	0	0	0	0	0				9	1	0	0	1	0	0	0
c.3028C>T	20	r.(?)	p.(Gln1010*)	g.94510191G>A	0	Null	Pathogenic	Severe		1	0	0	0	0	0	0	0	0	1	0	0	1	0	0	0	0	0	1	0	0	0	0				13	1	2	0	1	0	0	0
c.3035_3037del	20	r.(?)	p.(Asn1012del)	g.94510185_94510187del	5.27472e-06	Insertion/Deletion	Likely pathogenic	Causative variant of unknown severity		0	0	0	0	0	0	0	0	1	0	0	0	1	0	0	0	0	0	0	0	0	0	0				6	0	1	1	0	0	0	0
c.3041T>G	20	r.(?)	p.(Leu1014Arg)	g.94510178A>C	0	Missense	Likely pathogenic	Severe		0	0	0	0	0	0	0	0	1	0	0	1	0	0	0	0	0	0	1	0	0	0	0				7	1	1	1	0	0	0	0
c.3043T>A	20	r.(?)	p.(Phe1015Ile)	g.94510176A>T	5.96196e-06	Missense	VUS	Not assessed		0	0	0	0	0	0	0	0	0	1	0	0	0	0	0	0	0	0	1	0	0	0	0				3	1	1	0	0	0	0	0
c.3043T>S	20	r.(?)	p.(Phe1015?)	g.94510176A>S	0	Missense	VUS	Not assessed		0	0	0	0	0	0	0	0	0	1	0	0	0	0	0	0	0	0	0	0	0	0	0				1	1	0	0	0	0	0	0
c.3043T>C	20	r.(?)	p.(Phe1015Leu)	g.94510176A>G	0	Missense	VUS	Not assessed		0	0	0	0	0	0	0	0	0	1	0	0	0	0	0	0	0	0	1	0	0	0	0				3	1	1	0	0	0	0	0
c.3050+1G>A	20i	r.(?)	p.(?)	g.94510168C>T	0	Null	Likely pathogenic	Severe		0	1	0	0	0	0	0	0	1	0	0	0	0	0	0	0	0	0	0	0	0	0	0				8	0	0	2	0	0	0	0
c.3050+1G>C	20i	r.spl	p.(?)	g.94510168C>G	0	Null	Likely pathogenic	Severe		0	1	0	0	0	0	0	0	1	0	0	0	0	0	0	0	0	0	0	0	0	0	0				8	0	0	2	0	0	0	0
c.3050+5G>A	20i	r.2919_3050del	p.(Leu973_His1017delinsPhe)	g.94510164C>T	4.26349e-06	NCSS/DI	Likely pathogenic	Severe		0	0	0	0	0	1	0	0	1	0	0	0	0	0	0	0	0	0	0	1	0	0	0				7	1	1	1	0	0	0	0
c.3050+370C>T	20i	r.3050_3051ins3050+164_3050+368	p.(Leu1018Glufs*4)	g.94509799G>A	0	NCSS/DI	VUS	Severe		0	0	0	0	0	1	0	0	0	1	0	1	0	0	0	0	0	0	0	1	0	0	0				5	3	1	0	0	0	0	0
c.3051-35_3051-17del	20i	r.(spl?)	p.(?)	g.94509049_94509067del	0	NCSS/DI	VUS	Mild/Moderate$		0	0	0	0	0	0	0	0	0	1	0	1	0	0	0	0	0	0	0	1	0	0	0				3	3	0	0	0	0	0	0
c.3051-16T>A	20i	r.(spl?)	p.(?)	g.94509047A>T	0	NCSS/DI	VUS	Uncertain		0	0	0	0	0	1	0	0	0	1	0	0	0	0	0	0	0	0	0	1	0	0	0				4	2	1	0	0	0	0	0
c.3051-14T>A	20i	r.(spl?)	p.(?)	g.94509045A>T	0.00256459	NCSS/DI	Likely benign	Not assessed		0	0	0	0	0	0	0	0	0	0	1	0	0	0	0	0	0	0	0	0	0	1	0				-6	0	0	0	0	0	1	1
c.3051-2A>G	20i	r.spl	p.(?)	g.94509033T>C	0	Null	Pathogenic	Severe		1	0	0	0	0	0	0	0	1	0	0	0	0	0	0	0	0	0	0	0	0	0	0				12	0	0	1	1	0	0	0
c.3051-1G>A	20i	r.spl	p.(?)	g.94509032C>T	0	Null	Pathogenic	Severe		1	0	0	0	0	0	0	0	1	0	0	1	0	0	0	0	0	0	0	0	0	0	0				13	1	0	1	1	0	0	0
c.3055A>G	21	r.(?)	p.(Thr1019Ala)	g.94509027T>C	5.27415e-06	Missense	Pathogenic	Mild/Moderate		0	0	0	0	0	0	0	0	1	0	0	0	0	1	0	0	0	1	1	0	0	0	0				12	0	2	2	0	0	0	0
c.3056C>T	21	r.(?)	p.(Thr1019Met)	g.94509026G>A	4.12753e-05	Missense	Pathogenic	Severe		0	0	0	0	0	1	0	0	1	0	0	0	0	0	1	0	0	1	1	0	0	0	0				18	0	3	1	1	0	0	0
c.3059T>A	21	r.(?)	p.(Val1020Glu)	g.94509023A>T	0	Missense	VUS	Severe		0	0	0	0	0	0	0	0	0	1	0	0	0	0	0	0	0	0	1	0	0	0	0				3	1	1	0	0	0	0	0
c.3064G>A	21	r.(?)	p.(Glu1022Lys)	g.94509018C>T	7.29664e-06	Missense	Likely pathogenic	Severe$		0	0	0	0	0	0	0	0	1	0	0	1	0	0	0	0	0	1	1	0	0	0	0				9	1	2	1	0	0	0	0
c.3065A>G	21	r.(?)	p.(Glu1022Gly)	g.94509017T>C	0	Missense	Likely pathogenic	Severe		0	0	0	0	0	0	0	0	1	0	0	0	0	0	0	0	0	0	1	0	0	0	0				6	0	1	1	0	0	0	0
c.3071T>A	21	r.(?)	p.(Met1024Lys)	g.94509011A>T	0	Missense	Likely pathogenic	Mild/Moderate$		0	0	0	0	0	0	0	0	0	1	0	1	0	0	0	0	0	1	1	0	0	0	0				6	2	2	0	0	0	0	0
c.3071T>C	21	r.(?)	p.(Met1024Thr)	g.94509011A>G	0	Missense	Likely pathogenic	Mild/Moderate		0	0	0	0	0	0	0	0	1	0	0	0	1	0	0	0	0	0	0	1	0	0	0				7	1	1	1	0	0	0	0
c.3076T>C	21	r.(?)	p.(Phe1026Leu)	g.94509006A>G	5.21013e-05	Missense	VUS	Moderate/Severe		0	0	0	0	0	0	0	0	0	0	0	0	0	0	0	0	0	0	0	0	0	0	0				0	0	0	0	0	0	0	0
c.3080A>G	21	r.(?)	p.(Tyr1027Cys)	g.94509002T>C	0	Missense	VUS	Uncertain		0	0	0	0	0	0	0	0	0	1	0	1	0	0	0	0	0	0	1	0	0	0	0				4	2	1	0	0	0	0	0
c.3081T>G	21	r.(?)	p.(Tyr1027*)	g.94509001A>C	0	Null	Pathogenic	Severe		1	0	0	0	0	0	0	0	1	0	0	1	0	0	0	0	0	0	1	0	0	0	0				15	1	1	1	1	0	0	0
c.3083C>A	21	r.(3083c>a)	p.(Ala1028Asp)	g.94508999G>T	0	Missense	VUS	Not assessed		0	0	0	0	0	0	0	0	0	1	0	0	0	0	0	0	0	0	1	0	0	0	0				3	1	1	0	0	0	0	0
c.3085C>T	21	r.(?)	p.(Gln1029*)	g.94508997G>A	0	Null	Pathogenic	Severe		1	0	0	0	0	0	0	0	1	0	0	0	1	0	0	0	0	0	1	0	0	0	0				16	0	2	1	1	0	0	0
c.3086A>C	21	r.(?)	p.(Gln1029Pro)	g.94508996T>G	0	Missense	VUS	Uncertain		0	0	0	0	0	0	0	0	0	1	0	1	0	0	0	0	0	0	0	1	0	0	0				3	3	0	0	0	0	0	0
c.3089T>A	21	r.(?)	p.(Leu1030Gln)	g.94508993A>T	0	Missense	Likely pathogenic	Mild/Moderate		0	0	0	0	0	0	0	0	1	0	0	0	1	0	0	0	0	0	1	0	0	0	0				8	0	2	1	0	0	0	0
c.3089T>G	21	r.(?)	p.(Leu1030Arg)	g.94508993A>C	0	Missense	VUS	Uncertain		0	0	0	0	0	0	0	0	0	1	0	1	0	0	0	0	0	0	1	0	0	0	0				4	2	1	0	0	0	0	0
c.3091A>G	21	r.(?)	p.(Lys1031Glu)	g.94508991T>C	0	Missense	VUS	Not assessed		0	0	0	0	0	0	0	0	0	1	0	0	0	0	0	0	0	0	1	0	0	0	0				3	1	1	0	0	0	0	0
c.3093del	21	r.(?)	p.(Gly1032Glufs*52)	g.94508991del	0	Null	Pathogenic	Not assessed		1	0	0	0	0	0	0	0	0	1	0	0	0	0	0	0	0	0	0	1	0	0	0				10	2	0	0	1	0	0	0
c.3094G>C	21	r.(?)	p.(Gly1032Arg)	g.94508988C>G	5.96972e-06	Missense	VUS	Mild/Moderate$		0	0	0	0	0	0	0	0	0	1	0	0	1	0	0	0	0	0	1	0	0	0	0				5	1	2	0	0	0	0	0
c.3096A>T	21	r.(?)	p.(Gly1032=)	g.94508986T>A	5.30166e-06	Synonymous	VUS	Uncertain		0	0	0	0	0	0	0	0	0	0	0	0	0	0	0	0	0	0	0	1	0	0	0				1	1	0	0	0	0	0	0
c.3098del	21	r.(?)	p.(Lys1033Serfs*51)	g.94508986del	0	Null	Pathogenic	Severe		1	0	0	0	0	0	0	0	1	0	0	0	0	0	0	0	0	0	0	1	0	0	0				13	1	0	1	1	0	0	0
c.3097A>G	21	r.(?)	p.(Lys1033Glu)	g.94508985T>C	1.79085e-05	Missense	VUS	Not assessed		0	0	0	0	0	0	0	0	0	1	0	0	0	0	0	0	0	0	0	0	1	0	0				0	1	0	0	0	1	0	0
c.3104del	21	r.(?)	p.(Gln1035Argfs*49)	g.94508978del	0	Null	Pathogenic	Not assessed		1	0	0	0	0	0	0	0	0	1	0	0	0	0	0	0	0	0	0	1	0	0	0				10	2	0	0	1	0	0	0
c.3106G>A	21	r.(?)	p.(Glu1036Lys)	g.94508976C>T	1.58225e-05	Missense	Likely pathogenic	Mild/Moderate		0	0	0	0	0	0	0	0	1	0	0	0	1	0	0	0	0	0	0	0	0	0	0				6	0	1	1	0	0	0	0
c.3113C>T	21	r.(?)	p.(Ala1038Val)	g.94508969G>A	0.00174693	Missense	Likely pathogenic##	Mild	yes, (17%)	0	0	0	0	0	0	1	0	1	0	0	0	0	1	0	0	0	0	0	0	0	0	0				9	1	0	2	0	0	0	0
c.3117G>C	21	r.(?)	p.(Gln1039His)	g.94508965C>G	0	Missense	VUS	Not assessed		0	0	0	0	0	0	0	0	0	1	0	0	0	0	0	0	0	0	0	0	0	0	0				1	1	0	0	0	0	0	0
c.3119T>C	21	r.(?)	p.(Leu1040Pro)	g.94508963A>G	1.05494e-05	Missense	VUS	Not assessed		0	0	0	0	0	0	0	0	0	0	0	0	0	0	0	0	0	0	0	0	0	0	0				0	0	0	0	0	0	0	0
c.3134T>C	21	r.(?)	p.(Met1045Thr)	g.94508948A>G	5.96867e-06	Missense	VUS	Not assessed		0	0	0	0	0	0	0	0	0	1	0	0	0	0	0	0	0	0	0	1	0	0	0				2	2	0	0	0	0	0	0
c.3134_3135insA	21	r.(?)	p.(Met1045Ilefs*13)	g.94508947_94508948insT	0	Null	Pathogenic	Severe		1	0	0	0	0	0	0	0	1	0	0	0	1	0	0	0	0	0	1	0	0	0	0				16	0	2	1	1	0	0	0
c.3137T>G	21	r.(?)	p.(Leu1046Trp)	g.94508945A>C	0	Missense	VUS	Not assessed		0	0	0	0	0	0	0	0	0	1	0	0	0	0	0	0	0	0	1	0	0	0	0				3	1	1	0	0	0	0	0
c.3138G>T	21	r.(?)	p.(Leu1046Phe)	g.94508944C>A	0	Missense	VUS	Not assessed		0	0	0	0	0	0	0	0	0	1	0	0	0	0	0	0	0	0	1	0	0	0	0				3	1	1	0	0	0	0	0
c.3148G>A	21	r.(?)	p.(Gly1050Ser)	g.94508934C>T	5.97046e-06	Missense	VUS	Not assessed		0	0	0	0	0	0	0	0	0	1	0	0	0	0	0	0	0	0	1	0	0	0	0				3	1	1	0	0	0	0	0
c.3149G>A	21	r.(?)	p.(Gly1050Asp)	g.94508933C>T	3.78577e-05	Missense	VUS	Uncertain		0	0	0	0	0	0	0	0	0	1	0	0	0	0	0	0	0	0	0	1	0	0	0				2	2	0	0	0	0	0	0
c.3163C>T	21	r.(?)	p.(Arg1055Trp)	g.94508919G>A	2.38575e-05	Missense	VUS	Not assessed		0	0	0	0	0	0	0	0	0	0	0	0	0	0	0	0	0	0	1	0	0	0	0				2	0	1	0	0	0	0	0
c.3164G>A	21	r.(?)	p.(Arg1055Gln)	g.94508918C>T	0.000113614	Missense	VUS	Not assessed		0	0	0	0	0	0	0	0	0	0	0	0	0	0	0	0	0	0	0	0	0	0	0				0	0	0	0	0	0	0	0
c.3178C>T	21	r.(?)	p.(Gln1060*)	g.94508904G>A	0	Null	Pathogenic	Not assessed		1	0	0	0	0	0	0	0	0	1	0	0	0	0	0	0	0	0	1	0	0	0	0				11	1	1	0	1	0	0	0
c.3179A>C	21	r.(?)	p.(Gln1060Pro)	g.94508903T>G	2.65083e-06	Missense	VUS	Not assessed		0	0	0	0	0	0	0	0	0	1	0	0	0	0	0	0	0	0	0	0	0	0	0				1	1	0	0	0	0	0	0
c.3184C>A	21	r.(?)	p.(Leu1062Ile)	g.94508898G>T	1.64478e-05	Missense	VUS	Mild/Moderate$		0	0	0	0	0	0	0	0	0	0	0	1	0	0	0	0	0	0	0	1	0	0	0				2	2	0	0	0	0	0	0
c.3187T>C	21	r.(?)	p.(Ser1063Pro)	g.94508895A>G	0	Missense	VUS	Not assessed		0	0	0	0	0	0	0	0	0	1	0	0	1	0	0	0	0	0	1	0	0	0	0				5	1	2	0	0	0	0	0
c.3173_3189delinsGTTGT	21	r.(spl?)	p.(Glu1058_Ser1063delinsGlyCys)	g.94508893_94508909delinsACAAC	0	Insertion/Deletion	VUS	Uncertain		0	0	0	0	0	0	0	0	0	1	0	0	0	0	0	0	1	0	1	0	0	0	0				5	1	2	0	0	0	0	0
c.3190G>C	21	r.(spl?)	p.(Gly1064Arg,?)	g.94508892C>G	0	Missense	Likely pathogenic	Moderate		0	0	0	0	0	0	0	0	1	0	0	0	1	0	0	0	0	0	1	0	0	0	0				8	0	2	1	0	0	0	0
c.3190+1G>C	21i	r.spl	p.(?)	g.94508891C>G	0	Null	Pathogenic	Severe		1	0	0	0	0	0	0	0	0	1	0	0	1	0	0	0	0	0	0	0	0	0	0				11	1	1	0	1	0	0	0
c.3190+21A>G	21i	r.(spl?)	p.(?)	g.94508871T>C	5.985e-06	NCSS/DI	Likely benign	Uncertain		0	0	0	0	0	0	0	0	0	1	0	0	0	0	0	0	0	0	0	0	0	1	0				-1	1	0	0	0	0	1	0
c.3191-19G>A	21i	r.=	p.(=)	g.94508473C>T	9.29031e-05	NCSS/DI	Likely benign	Not assessed		0	0	0	0	0	0	0	1	0	0	0	0	0	0	0	0	0	0	0	0	0	1	0				-3	0	0	0	0	1	1	0
c.3191-11T>A	21i	r.3190_3191ins3191-1_3191-9	p.(Gly1064delinsValProProGly)	g.94508465A>T	0	NCSS/DI	VUS	Severe		0	0	0	0	0	1	0	0	0	1	0	0	0	0	0	0	0	0	0	1	0	0	0				4	2	1	0	0	0	0	0
c.3191-2A>G	21i	r.spl	p.(?)	g.94508456T>C	5.96447e-06	Null	Pathogenic	Severe		1	0	0	0	0	0	0	0	1	0	0	1	0	0	0	0	0	0	0	0	0	0	0				13	1	0	1	1	0	0	0
c.3191-1G>T	21i	r.spl	p.(?)	g.94508455C>A	1.19294e-05	Null	Pathogenic	Severe		1	0	0	0	0	0	0	0	1	0	0	1	0	0	0	0	0	0	0	0	0	0	0				13	1	0	1	1	0	0	0
c.3191-2_3191del	21i	r.spl	p.(?)	g.94508454_94508456del	0	Null	Pathogenic	Severe		1	0	0	0	0	0	0	0	1	0	0	0	1	0	0	0	0	0	1	0	0	0	0				16	0	2	1	1	0	0	0
c.3194G>A	22	r.(?)	p.(Gly1065Asp)	g.94508451C>T	0	Missense	Likely pathogenic	Uncertain		0	0	0	0	0	0	0	0	1	0	0	0	0	0	0	0	0	0	1	0	0	0	0				6	0	1	1	0	0	0	0
c.3194G>T	22	r.(?)	p.(Gly1065Val)	g.94508451C>A	0	Missense	Pathogenic	Causative variant of unknown severity		0	0	0	0	0	0	0	0	1	0	0	0	1	0	0	0	0	1	1	0	0	0	0				10	0	3	1	0	0	0	0
c.3197T>G	22	r.(?)	p.(Met1066Arg)	g.94508448A>C	5.9629e-06	Missense	Likely pathogenic	Causative variant of unknown severity		0	0	0	0	0	0	0	0	1	0	0	0	1	0	0	0	0	0	1	0	0	0	0				8	0	2	1	0	0	0	0
c.3204A>Y	22	r.(?)	p.(Arg1068Ser)	g.94508441T>R	0	Missense	VUS	Not assessed		0	0	0	0	0	0	0	0	0	1	0	0	0	0	0	0	0	0	0	0	0	0	0				1	1	0	0	0	0	0	0
c.3204A>T	22	r.(?)	p.(Arg1068Ser)	g.94508441T>A	0	Missense	VUS	Uncertain		0	0	0	0	0	0	0	0	0	1	0	0	0	0	0	0	0	0	1	0	0	0	0				3	1	1	0	0	0	0	0
c.3205A>C	22	r.(?)	p.(Lys1069Gln)	g.94508440T>G	0	Missense	VUS	Uncertain		0	0	0	0	0	0	0	0	0	1	0	1	0	0	0	0	0	0	1	0	0	0	0				4	2	1	0	0	0	0	0
c.3205A>G	22	r.(?)	p.(Lys1069Glu)	g.94508440T>C	5.96227e-06	Missense	VUS	Mild/Moderate$		0	0	0	0	0	0	0	0	0	1	0	1	0	0	0	0	0	0	1	0	0	0	0				4	2	1	0	0	0	0	0
c.3205_3206dup	22	r.(?)	p.(Leu1070Serfs*15)	g.94508440_94508441dup	0	Null	Pathogenic	Not assessed		1	0	0	0	0	0	0	0	0	1	0	0	0	0	0	0	0	0	1	0	0	0	0				11	1	1	0	1	0	0	0
c.3208_3209insGT	22	r.(?)	p.(Leu1070Argfs*15)	g.94508436_94508437insAC	0	Null	Pathogenic	Severe		1	0	0	0	0	0	0	0	1	0	0	1	0	0	0	0	0	0	1	0	0	0	0				15	1	1	1	1	0	0	0
c.3210G>C	22	r.(?)	p.(Leu1070=)	g.94508435C>G	0	Synonymous	Likely benign	Uncertain		0	0	0	0	0	0	0	0	0	1	0	0	0	0	0	0	0	0	0	0	0	1	1				-2	1	0	0	0	1	1	0
c.3211T>C	22	r.(?)	p.(Ser1071Pro)	g.94508434A>G	1.19252e-05	Missense	VUS	Not assessed		0	0	0	0	0	0	0	0	0	1	0	0	0	0	0	0	0	1	1	0	0	0	0				5	1	2	0	0	0	0	0
c.3210_3211insGT	22	r.(?)	p.(Ser1071Valfs*14)	g.94508434_94508435insAC	0	Null	Pathogenic	Not assessed		1	0	0	0	0	0	0	0	0	1	0	0	0	0	0	0	0	0	1	0	0	0	0				11	1	1	0	1	0	0	0
c.3210_3211dup	22	r.(?)	p.(Ser1071Cysfs*14)	g.94508434_94508435dup	2.58819e-05	Null	Pathogenic	Severe		1	0	0	0	0	0	0	0	1	0	0	0	0	0	1	0	0	0	1	0	0	0	0				22	0	1	1	2	0	0	0
c.3212C>A	22	r.(?)	p.(Ser1071*)	g.94508433G>T	0	Null	Pathogenic	Severe		1	0	0	0	0	0	0	0	0	1	0	1	0	0	0	0	0	0	1	0	0	0	0				12	2	1	0	1	0	0	0
c.3212C>T	22	r.(?)	p.(Ser1071Leu)	g.94508433G>A	2.65083e-06	Missense	Pathogenic	Mild/Moderate		0	0	0	0	0	0	0	0	1	0	0	0	0	1	0	0	0	0	1	0	0	0	0				10	0	1	2	0	0	0	0
c.3213G>A	22	r.(?)	p.(Ser1071=)	g.94508432C>T	0.000182791	Synonymous	Likely benign	Not assessed		0	0	0	0	0	0	0	0	0	0	0	0	0	0	0	0	0	0	0	0	0	1	1				-3	0	0	0	0	1	1	0
c.3220A>C	22	r.(?)	p.(Ile1074Leu)	g.94508425T>G	0	Missense	Likely benign	Uncertain		0	0	0	0	0	0	0	0	0	1	0	0	0	0	0	1	0	0	0	0	1	0	0				-1	1	0	0	0	2	0	0
c.3224C>A	22	r.(?)	p.(Ala1075Asp)	g.94508421G>T	0	Missense	VUS	Severe		0	0	0	0	0	0	0	0	0	1	0	0	0	0	0	0	0	0	1	0	0	0	0				3	1	1	0	0	0	0	0
c.3233G>A	22	r.(?)	p.(Gly1078Glu)	g.94508412C>T	0	Missense	Likely pathogenic	Severe		0	0	0	0	0	0	0	0	1	0	0	0	0	0	0	0	0	0	1	0	0	0	0				6	0	1	1	0	0	0	0
c.3236A>T	22	r.(?)	p.(Asp1079Val)	g.94508409T>A	0	Missense	VUS	Uncertain		0	0	0	0	0	0	0	0	0	1	0	1	0	0	0	0	0	0	1	0	0	0	0				4	2	1	0	0	0	0	0
c.3241A>G	22	r.(?)	p.(Lys1081Glu)	g.94508404T>C	0	Missense	VUS	Mild/Moderate$		0	0	0	0	0	0	0	0	0	1	0	1	0	0	0	0	0	0	1	0	0	0	0				4	2	1	0	0	0	0	0
c.3243G>T	22	r.(?)	p.(Lys1081Asn)	g.94508402C>A	0	Missense	VUS	Mild/Moderate$		0	0	0	0	0	0	0	0	0	1	0	1	0	0	0	0	0	0	0	1	0	0	0				3	3	0	0	0	0	0	0
c.3251T>C	22	r.(?)	p.(Ile1084Thr)	g.94508394A>G	0	Missense	VUS	Uncertain		0	0	0	0	0	0	0	0	0	1	0	0	0	0	0	0	0	0	1	0	0	0	0				3	1	1	0	0	0	0	0
c.3259G>A	22	r.(?)	p.(Glu1087Lys)	g.94508386C>T	3.97625e-06	Missense	Pathogenic	Severe		0	0	0	0	0	1	0	0	1	0	0	0	0	0	1	0	0	1	1	0	0	0	0				18	0	3	1	1	0	0	0
c.3259G>T	22	r.(?)	p.(Glu1087*)	g.94508386C>A	0	Null	Pathogenic	Severe		1	0	0	0	0	0	0	0	0	1	0	0	0	0	0	0	0	0	1	0	0	0	0				11	1	1	0	1	0	0	0
c.3260A>G	22	r.(?)	p.(Glu1087Gly)	g.94508385T>C	4.3971e-05	Missense	VUS	Severe		0	0	0	0	0	0	0	0	0	1	0	0	0	0	0	0	0	1	1	0	0	0	0				5	1	2	0	0	0	0	0
c.3261A>C	22	r.(?)	p.(Glu1087Asp)	g.94508384T>G	0	Missense	Pathogenic	Severe$		0	0	0	0	0	1	0	0	1	0	0	1	0	0	0	0	0	1	1	0	0	0	0				11	1	3	1	0	0	0	0
c.3262C>A	22	r.(?)	p.(Pro1088Thr)	g.94508383G>T	0	Missense	Likely pathogenic	Mild/Moderate		0	0	0	0	0	0	0	0	1	0	0	0	1	0	0	0	0	0	1	0	0	0	0				8	0	2	1	0	0	0	0
c.3262C>T	22	r.(?)	p.(Pro1088Ser)	g.94508383G>A	0	Missense	VUS	Severe		0	0	0	0	0	0	0	0	0	1	0	0	0	0	0	0	0	1	1	0	0	0	0				5	1	2	0	0	0	0	0
c.3266C>T	22	r.(?)	p.(Thr1089Ile)	g.94508379G>A	0	Missense	Likely pathogenic	Severe		0	0	0	0	0	0	0	0	1	0	0	0	0	0	0	0	0	0	1	0	0	0	0				6	0	1	1	0	0	0	0
c.3272G>A	22	r.(?)	p.(Gly1091Glu)	g.94508373C>T	0	Missense	Likely pathogenic	Severe		0	0	0	0	0	1	0	0	1	0	0	0	0	0	0	0	0	0	1	0	0	0	0				8	0	2	1	0	0	0	0
c.3274G>T	22	r.(?)	p.(Val1092Leu)	g.94508371C>A	4.37608e-05	Missense	VUS	Not assessed		0	0	0	0	0	0	0	0	0	0	0	0	0	0	0	0	0	0	0	1	0	0	0				1	1	0	0	0	0	0	0
c.3277G>A	22	r.(?)	p.(Asp1093Asn)	g.94508368C>T	0	Missense	Pathogenic	Mild/Moderate		0	0	0	0	0	0	0	0	1	0	0	0	1	0	0	0	0	1	1	0	0	0	0				10	0	3	1	0	0	0	0
c.3278A>C	22	r.(?)	p.(Asp1093Ala)	g.94508367T>G	0	Missense	VUS	Not assessed		0	0	0	0	0	0	0	0	0	1	0	0	0	0	0	0	0	1	1	0	0	0	0				5	1	2	0	0	0	0	0
c.3278A>G	22	r.(?)	p.(Asp1093Gly)	g.94508367T>C	0	Missense	Likely pathogenic	Not assessed		0	0	0	0	0	0	0	0	0	1	0	0	1	0	0	0	0	1	1	0	0	0	0				7	1	3	0	0	0	0	0
c.3279C>A	22	r.(?)	p.(Asp1093Glu)	g.94508366G>T	0	Missense	Pathogenic	Moderate		0	0	0	0	0	0	0	0	1	0	0	0	1	0	0	0	0	1	1	0	0	0	0				10	0	3	1	0	0	0	0
c.3281del	22	r.(?)	p.(Pro1094Leufs*12)	g.94508366del	0	Null	Pathogenic	Severe		1	0	0	0	0	0	0	0	0	1	0	0	0	0	0	0	0	0	1	0	0	0	0				11	1	1	0	1	0	0	0
c.3280C>A	22	r.(?)	p.(Pro1094Thr)	g.94508365G>T	0	Missense	VUS	Uncertain		0	0	0	0	0	0	0	0	0	1	0	0	0	0	0	0	0	0	1	0	0	0	0				3	1	1	0	0	0	0	0
c.3281C>G	22	r.(?)	p.(Pro1094Arg)	g.94508364G>C	0	Missense	VUS	Mild/Moderate$		0	0	0	0	0	0	0	0	0	1	0	1	0	0	0	0	0	0	1	0	0	0	0				4	2	1	0	0	0	0	0
c.3285C>T	22	r.(?)	p.(Tyr1095=)	g.94508360G>A	0.000110527	Synonymous	Likely benign	Not assessed		0	0	0	0	0	0	0	0	0	0	0	0	0	0	0	0	0	0	0	0	0	1	1				-3	0	0	0	0	1	1	0
c.3287C>T	22	r.(?)	p.(Ser1096Leu)	g.94508358G>A	1.32542e-06	Missense	Pathogenic	Mild/Moderate		0	0	0	0	0	0	0	0	1	0	0	0	0	0	1	0	0	0	1	0	0	0	0				14	0	1	1	1	0	0	0
c.3289A>T	22	r.(?)	p.(Arg1097*)	g.94508356T>A	0	Null	Pathogenic	Severe		1	0	0	0	0	0	0	0	1	0	0	0	1	0	0	0	0	0	1	0	0	0	0				16	0	2	1	1	0	0	0
c.3291A>T	22	r.(?)	p.(Arg1097Ser)	g.94508354T>A	0	Missense	VUS	Uncertain		0	0	0	0	0	0	0	0	0	1	0	1	0	0	0	0	0	0	1	0	0	0	0				4	2	1	0	0	0	0	0
c.3292C>T	22	r.(?)	p.(Arg1098Cys)	g.94508353G>A	2.25754e-05	Missense	Pathogenic	Mild/Moderate		0	0	0	0	0	0	0	0	1	0	0	0	0	0	1	0	0	0	1	0	0	0	0				14	0	1	1	1	0	0	0
c.3295T>C	22	r.(?)	p.(Ser1099Pro)	g.94508350A>G	0	Missense	Likely pathogenic	Mild/Moderate		0	0	0	0	0	0	0	0	1	0	0	0	1	0	0	0	0	0	1	0	0	0	0				8	0	2	1	0	0	0	0
c.3296C>R	22	r.(?)	p.(Ser1099*)	g.94508349G>Y	0	Null	Likely pathogenic	Not assessed		1	0	0	0	0	0	0	0	0	1	0	0	0	0	0	0	0	0	0	0	0	0	0				9	1	0	0	1	0	0	0
c.3296C>G	22	r.(?)	p.(Ser1099*)	g.94508349G>C	0	Null	Pathogenic	Severe		1	0	0	0	0	0	0	0	1	0	0	0	1	0	0	0	0	0	1	0	0	0	0				16	0	2	1	1	0	0	0
c.3299T>A	22	r.(?)	p.(Ile1100Asn)	g.94508346A>T	0	Missense	Likely pathogenic	Mild/Moderate		0	0	0	0	0	0	0	0	1	0	0	1	0	0	0	0	0	0	1	0	0	0	0				7	1	1	1	0	0	0	0
c.3299T>C	22	r.(?)	p.(Ile1100Thr)	g.94508346A>G	0	Missense	VUS	Not assessed		0	0	0	0	0	0	0	0	0	1	0	0	0	0	0	0	0	1	1	0	0	0	0				5	1	2	0	0	0	0	0
c.3302G>A	22	r.(?)	p.(Trp1101*)	g.94508343C>T	0	Null	Pathogenic	Severe		1	0	0	0	0	0	0	0	0	1	0	0	0	0	0	0	0	0	1	0	0	0	0				11	1	1	0	1	0	0	0
c.3303G>A	22	r.(?)	p.(Trp1101*)	g.94508342C>T	0	Null	Pathogenic	Severe		1	0	0	0	0	0	0	0	1	0	0	0	0	0	0	0	0	0	1	0	0	0	0				14	0	1	1	1	0	0	0
c.3304G>T	22	r.(?)	p.(Asp1102Tyr)	g.94508341C>A	2.91738e-05	Missense	Pathogenic	Mild/Moderate		0	0	0	0	0	0	0	0	1	0	0	0	1	0	0	0	0	1	1	0	0	0	0				10	0	3	1	0	0	0	0
c.3305A>C	22	r.(?)	p.(Asp1102Ala)	g.94508340T>G	0	Missense	VUS	Not assessed		0	0	0	0	0	0	0	0	0	1	0	0	0	0	0	0	0	1	1	0	0	0	0				5	1	2	0	0	0	0	0
c.3305A>T	22	r.(?)	p.(Asp1102Val)	g.94508340T>A	5.96479e-06	Missense	Likely pathogenic	Severe		0	0	0	0	0	0	0	0	1	0	0	0	0	0	0	0	0	1	1	0	0	0	0				8	0	2	1	0	0	0	0
c.3308T>C	22	r.(?)	p.(Leu1103Pro)	g.94508337A>G	0	Missense	VUS	Uncertain		0	0	0	0	0	0	0	0	0	1	0	0	1	0	0	0	0	0	1	0	0	0	0				5	1	2	0	0	0	0	0
c.3311T>C	22	r.(?)	p.(Leu1104Pro)	g.94508334A>G	0	Missense	Likely pathogenic	Severe$		0	0	0	0	0	0	0	0	1	0	0	1	0	0	0	0	0	0	1	0	0	0	0				7	1	1	1	0	0	0	0
c.3315del	22	r.(?)	p.(Lys1106Serfs*42)	g.94508330del	0	Null	Pathogenic	Severe		1	0	0	0	0	0	0	0	1	0	0	0	0	0	0	0	0	0	1	0	0	0	0				14	0	1	1	1	0	0	0
c.3322C>T	22	r.(?)	p.(Arg1108Cys)	g.94508323G>A	0.00016042	Missense	Pathogenic	Moderate		0	0	0	0	0	1	0	0	1	0	0	0	0	0	1	0	0	1	1	0	0	0	0				18	0	3	1	1	0	0	0
c.3323del	22	r.(?)	p.(Arg1108Profs*40)	g.94508322del	0	Null	Pathogenic	Not assessed		1	0	0	0	0	0	0	0	0	1	0	0	0	0	0	0	0	0	1	0	0	0	0				11	1	1	0	1	0	0	0
c.3323G>A	22	r.(?)	p.(Arg1108His)	g.94508322C>T	2.38734e-05	Missense	Pathogenic	Mild/Moderate		0	0	0	0	0	0	0	0	1	0	0	0	0	0	1	0	0	1	1	0	0	0	0				16	0	2	1	1	0	0	0
c.3323G>T	22	r.(?)	p.(Arg1108Leu)	g.94508322C>A	0	Missense	Pathogenic	Causative variant of unknown severity		0	0	0	0	0	0	0	0	1	0	0	0	1	0	0	0	0	1	1	0	0	0	0				10	0	3	1	0	0	0	0
c.3328+1G>A	22i	r.spl	p.(?)	g.94508316C>T	0	Null	Pathogenic	Severe		1	0	0	0	0	0	0	0	1	0	0	0	0	0	0	0	0	0	0	0	0	0	0				12	0	0	1	1	0	0	0
c.3328+1G>C	22i	r.spl	p.(?)	g.94508316C>G	0	Null	Pathogenic	Severe		1	0	0	0	0	0	0	0	1	0	0	0	0	0	0	0	0	0	0	0	0	0	0				12	0	0	1	1	0	0	0
c.3328_3328+1delinsAA	22_22i	r.(?)	p.(?)	g.94508316_94508317delinsTT	0	Null	Pathogenic	Not assessed		1	0	0	0	0	0	0	0	0	1	0	0	0	0	0	0	0	0	1	0	0	0	0				11	1	1	0	1	0	0	0
c.3328+2T>A	22i	r.spl	p.(?)	g.94508315A>T	0	Null	Pathogenic	Severe		1	0	0	0	0	0	0	0	1	0	0	0	0	0	0	0	0	0	0	0	0	0	0				12	0	0	1	1	0	0	0
c.2999_3328+610del	20	r.(?)	p.(?)	g.94507707_94510220del	0	Null	Likely pathogenic	Severe		1	0	0	0	0	0	0	0	0	1	0	0	0	0	0	0	0	0	0	0	0	0	0				9	1	0	0	1	0	0	0
c.(2918+765_2918+775)_(3328+618_3328+662)del	19i_22i	r.(?)	p.(?)	g.94507699_94511700del	0	Null	Likely pathogenic	Not assessed		1	0	0	0	0	0	0	0	0	1	0	0	0	0	0	0	0	0	0	0	0	0	0				9	1	0	0	1	0	0	0
c.2918+775_3328+640del	19i_22i	r.(?)	p.(?)	g.94507682_94511705del	0	Null	Likely pathogenic	Severe		1	0	0	0	0	0	0	0	0	1	0	0	0	0	0	0	0	0	0	0	0	0	0				9	1	0	0	1	0	0	0
c.3329-17T>G	22i	r.(spl?)	p.(?)	g.94506975A>C	1.32559e-06	NCSS/DI	Likely benign	Severe		0	0	0	0	0	0	0	0	0	1	0	0	0	0	0	0	0	0	0	0	0	1	0				-1	1	0	0	0	0	1	0
c.3329-11C>T	22i	r.(spl?)	p.(?)	g.94506969G>A	0.000104537	NCSS/DI	VUS	Not assessed		0	0	0	0	0	0	0	0	0	0	0	0	0	0	0	0	0	0	0	1	0	0	0				1	1	0	0	0	0	0	0
c.3329-3C>G	22i	r.(spl?)	p.(?)	g.94506961G>C	0	NCSS/DI	VUS	Mild/Moderate$		0	0	0	0	0	0	0	0	0	1	0	1	0	0	0	0	0	0	0	1	0	0	0				3	3	0	0	0	0	0	0
c.3329-2A>G	22i	r.spl	p.(?)	g.94506960T>C	0	Null	Likely pathogenic	Severe		0	0	1	0	0	0	0	0	1	0	0	1	0	0	0	0	0	0	0	0	0	0	0				7	1	1	1	0	0	0	0
c.3329-2A>T	22i	r.spl	p.(?)	g.94506960T>A	1.19289e-05	Null	VUS	Severe		0	0	1	0	0	0	0	0	0	1	0	0	1	0	0	0	0	0	0	0	0	0	0				5	1	2	0	0	0	0	0
c.3329-1G>A	22i	r.spl	p.(?)	g.94506959C>T	1.01749e-05	Null	Likely pathogenic	Severe		0	0	1	0	0	0	0	0	1	0	0	0	1	0	0	0	0	0	0	0	0	0	0				8	0	2	1	0	0	0	0
c.3329G>T	23	r.(spl?)	p.(Gly1110Val)	g.94506958C>A	0	Missense	VUS	Uncertain		0	0	0	0	0	0	0	0	0	1	0	0	0	0	0	0	0	0	1	0	0	0	0				3	1	1	0	0	0	0	0
c.3330C>A	23	r.(spl?)	p.(Gly1110=)	g.94506957G>T	1.61398e-05	Synonymous	Likely benign	Severe		0	0	0	0	0	0	0	0	0	1	0	0	0	0	0	0	0	0	0	0	0	1	0				-1	1	0	0	0	0	1	0
c.3334A>G	23	r.(?)	p.(Thr1112Ala)	g.94506953T>C	0	Missense	VUS	Not assessed		0	0	0	0	0	0	0	0	0	1	0	0	0	0	0	0	0	0	1	0	0	0	0				3	1	1	0	0	0	0	0
c.3335C>A	23	r.(?)	p.(Thr1112Asn)	g.94506952G>T	0	Missense	Likely pathogenic	Severe		0	0	0	0	0	0	0	0	1	0	0	0	1	0	0	0	0	0	1	0	0	0	0				8	0	2	1	0	0	0	0
c.3342del	23	r.(?)	p.(Met1115Cysfs*33)	g.94506945del	0	Null	Pathogenic	Severe		1	0	0	0	0	0	0	0	1	0	0	0	0	0	0	0	0	0	1	0	0	0	0				14	0	1	1	1	0	0	0
c.3344T>C	23	r.(?)	p.(Met1115Thr)	g.94506943A>G	4.21061e-06	Missense	VUS	Uncertain		0	0	0	0	0	0	0	0	0	1	0	0	0	0	0	0	0	0	1	0	0	0	0				3	1	1	0	0	0	0	0
c.3342_3344del	23	r.(?)	p.(Ile1114del)	g.94506943_94506945del	0	Insertion/Deletion	VUS	Uncertain		0	0	0	0	0	0	0	0	0	1	0	1	0	0	0	0	0	0	0	0	0	0	0				2	2	0	0	0	0	0	0
c.3334_3346del	23	r.(?)	p.(Thr1112Profs*32)	g.94506941_94506953del	0	Null	Pathogenic	Severe		1	0	0	0	0	0	0	0	0	1	0	0	1	0	0	0	0	0	1	0	0	0	0				13	1	2	0	1	0	0	0
c.3347C>T	23	r.(?)	p.(Ser1116Phe)	g.94506940G>A	0	Missense	VUS	Uncertain		0	0	0	0	0	0	0	0	0	1	0	0	0	0	0	0	0	0	1	0	0	0	0				3	1	1	0	0	0	0	0
c.3349A>G	23	r.(?)	p.(Thr1117Ala)	g.94506938T>C	0	Missense	VUS	Mild/Moderate$		0	0	0	0	0	0	0	0	0	1	0	1	0	0	0	0	0	0	1	0	0	0	0				4	2	1	0	0	0	0	0
c.3350C>T	23	r.(?)	p.(Thr1117Ile)	g.94506937G>A	0	Missense	VUS	Uncertain		0	0	0	0	0	0	0	0	0	1	0	0	1	0	0	0	0	0	1	0	0	0	0				5	1	2	0	0	0	0	0
c.3352C>G	23	r.(?)	p.(His1118Asp)	g.94506935G>C	0	Missense	VUS	Mild/Moderate$		0	0	0	0	0	0	0	0	0	1	0	0	0	0	0	0	0	1	1	0	0	0	0				5	1	2	0	0	0	0	0
c.3352C>T	23	r.(?)	p.(His1118Tyr)	g.94506935G>A	0	Missense	Likely pathogenic	Severe$		0	0	0	0	0	0	0	0	1	0	0	1	0	0	0	0	0	0	1	0	0	0	0				7	1	1	1	0	0	0	0
c.3364G>A	23	r.(?)	p.(Glu1122Lys)	g.94506923C>T	2.27511e-05	Missense	Pathogenic	Severe		0	0	0	0	0	0	0	0	1	0	0	0	0	0	1	0	0	0	1	0	0	0	0				14	0	1	1	1	0	0	0
c.3364G>T	23	r.(?)	p.(Glu1122*)	g.94506923C>A	0	Null	Pathogenic	Severe		1	0	0	0	0	0	0	0	0	1	0	1	0	0	0	0	0	0	1	0	0	0	0				12	2	1	0	1	0	0	0
c.3370G>T	23	r.(?)	p.(Asp1124Tyr)	g.94506917C>A	0	Missense	VUS	Uncertain		0	0	0	0	0	0	0	0	0	1	0	0	0	0	0	0	0	0	1	0	0	0	0				3	1	1	0	0	0	0	0
c.3377T>A	23	r.(?)	p.(Leu1126His)	g.94506910A>T	0	Missense	Likely pathogenic	Mild/Moderate$		0	0	0	0	0	0	0	0	0	1	0	1	0	0	0	0	0	1	1	0	0	0	0				6	2	2	0	0	0	0	0
c.3377T>C	23	r.(?)	p.(Leu1126Pro)	g.94506910A>G	2.03292e-06	Missense	Likely pathogenic	Severe$		0	0	0	0	0	0	0	0	1	0	0	1	0	0	0	0	0	0	1	0	0	0	0				7	1	1	1	0	0	0	0
c.3377T>G	23	r.(?)	p.(Leu1126Arg)	g.94506910A>C	0	Missense	Likely pathogenic	Mild/Moderate$		0	0	0	0	0	0	0	0	0	1	0	1	0	0	0	0	0	1	1	0	0	0	0				6	2	2	0	0	0	0	0
c.3379G>A	23	r.(?)	p.(Gly1127Arg)	g.94506908C>T	0	Missense	Likely pathogenic	Uncertain		0	0	0	0	0	0	0	0	1	0	0	1	0	0	0	0	0	1	1	0	0	0	0				9	1	2	1	0	0	0	0
c.3380G>A	23	r.(?)	p.(Gly1127Glu)	g.94506907C>T	0	Missense	Likely pathogenic	Severe		0	0	0	0	0	0	0	0	1	0	0	1	0	0	0	0	0	1	1	0	0	0	0				9	1	2	1	0	0	0	0
c.3383A>G	23	r.(?)	p.(Asp1128Gly)	g.94506904T>C	0	Missense	Likely pathogenic	Moderate		0	0	0	0	0	0	0	0	1	0	0	0	1	0	0	0	0	0	1	0	0	0	0				8	0	2	1	0	0	0	0
c.3385C>T	23	r.(?)	p.(Arg1129Cys)	g.94506902G>A	9.32134e-06	Missense	Pathogenic	Mild/Moderate		0	0	0	0	0	0	0	0	1	0	0	0	0	0	1	0	0	1	1	0	0	0	0				16	0	2	1	1	0	0	0
c.3386G>A	23	r.(?)	p.(Arg1129His)	g.94506901C>T	4.21061e-06	Missense	Pathogenic	Mild/Moderate		0	0	0	0	0	0	0	0	1	0	0	0	1	0	0	0	0	1	1	0	0	0	0				10	0	3	1	0	0	0	0
c.3386G>T	23	r.(?)	p.(Arg1129Leu)	g.94506901C>A	0.000254343	Missense	Pathogenic	Moderate		0	0	0	0	0	1	0	0	1	0	0	0	0	0	1	0	0	1	1	0	0	0	0				18	0	3	1	1	0	0	0
c.3389T>C	23	r.(?)	p.(Ile1130Thr)	g.94506898A>G	0	Missense	Likely pathogenic	Causative variant of unknown severity$		0	0	0	0	0	0	0	0	1	0	0	0	0	0	0	0	0	0	1	0	0	0	0				6	0	1	1	0	0	0	0
c.3393del	23	r.(?)	p.(Ile1132Serfs*16	g.94506895del	0	Null	Pathogenic	Not assessed		1	0	0	0	0	0	0	0	0	1	0	0	0	0	0	0	0	0	1	0	0	0	0				11	1	1	0	1	0	0	0
c.3392_3393delinsG	23	r.(?)	p.(Ala1131Glyfs*17)	g.94506894_94506895delinsC	0	Null	Pathogenic	Severe		1	0	0	0	0	0	0	0	1	0	0	0	0	0	0	0	0	0	1	0	0	0	0				14	0	1	1	1	0	0	0
c.3395T>C	23	r.(?)	p.(Ile1132Thr)	g.94506892A>G	0	Missense	VUS	Not assessed		0	0	0	0	0	0	0	0	0	1	0	0	0	0	0	0	0	0	1	0	0	0	0				3	1	1	0	0	0	0	0
c.3398T>C	23	r.(?)	p.(Ile1133Thr)	g.94506889A>G	1.32542e-06	Missense	Likely pathogenic	Mild/Moderate		0	0	0	0	0	0	0	0	1	0	0	1	0	0	0	0	0	0	1	0	0	0	0				7	1	1	1	0	0	0	0
c.3403C>T	23	r.(?)	p.(Gln1135*)	g.94506884G>A	4.40567e-05	Null	Pathogenic	Severe		1	0	0	0	0	0	0	0	0	1	0	0	0	0	0	0	0	0	1	0	0	0	0				11	1	1	0	1	0	0	0
c.3407G>A	23	r.(?)	p.(Gly1136Glu)	g.94506880C>T	0	Missense	Likely pathogenic	Severe		0	0	0	0	0	0	0	0	1	0	0	1	0	0	0	0	0	0	1	0	0	0	0				7	1	1	1	0	0	0	0
c.3407G>T	23	r.(?)	p.(Gly1136Val)	g.94506880C>A	0	Missense	VUS	Severe		0	0	0	0	0	0	0	0	0	1	0	0	0	0	0	0	0	1	1	0	0	0	0				5	1	2	0	0	0	0	0
c.3409A>G	23	r.(?)	p.(Arg1137Gly)	g.94506878T>C	5.96196e-06	Missense	VUS	Mild/Moderate$		0	0	0	0	0	0	0	0	0	1	0	0	0	0	0	0	0	0	0	0	1	0	0				0	1	0	0	0	1	0	0
c.3413T>A	23	r.(?)	p.(Leu1138His)	g.94506874A>T	0	Missense	Pathogenic	Mild/Moderate		0	0	0	0	0	0	0	0	1	0	0	0	0	1	0	0	0	0	1	0	0	0	0				10	0	1	2	0	0	0	0
c.3413T>C	23	r.(?)	p.(Leu1138Pro)	g.94506874A>G	7.86657e-06	Missense	Likely pathogenic	Mild/Moderate		0	0	0	0	0	0	0	0	0	0	0	0	1	0	0	0	0	1	1	0	0	0	0				6	0	3	0	0	0	0	0
c.3414C>G	23	r.(?)	p.(Leu1138=)	g.94506873G>C	4.06812e-06	Synonymous	Likely benign	Uncertain		0	0	0	0	0	0	0	0	0	1	0	0	0	0	0	0	0	0	0	0	0	1	1				-2	1	0	0	0	1	1	0
c.3416A>G	23	r.(?)	p.(Tyr1139Cys)	g.94506871T>C	8.56013e-05	Missense	Likely benign	Not assessed		0	0	0	0	0	0	0	0	0	0	0	0	0	0	0	0	0	0	0	0	1	0	0				-1	0	0	0	0	1	0	0
c.3420C>G	23	r.(?)	p.(Cys1140Trp)	g.94506867G>C	0	Missense	Pathogenic	Causative variant of unknown severity		0	0	0	0	0	0	0	0	1	0	0	0	0	0	1	0	0	0	1	0	0	0	0				14	0	1	1	1	0	0	0
c.3428C>A	23	r.(?)	p.(Thr1143Asn)	g.94506859G>T	1.53648e-05	Missense	VUS	Not assessed		0	0	0	0	0	0	0	0	0	1	0	0	0	0	0	0	0	0	0	0	0	0	0				1	1	0	0	0	0	0	0
c.3434T>A	23	r.(?)	p.(Leu1145His)	g.94506853A>T	0	Missense	VUS	Not assessed		0	0	0	0	0	0	0	0	0	1	0	0	0	0	0	0	0	0	1	0	0	0	0				3	1	1	0	0	0	0	0
c.3443A>C	23	r.(?)	p.(Lys1148Thr)	g.94506844T>G	0	Missense	VUS	Uncertain		0	0	0	0	0	0	0	0	0	1	0	0	1	0	0	0	0	0	0	1	0	0	0				4	2	1	0	0	0	0	0
c.3449G>A	23	r.(?)	p.(Cys1150Tyr)	g.94506838C>T	1.68424e-05	Missense	VUS	Uncertain		0	0	0	0	0	0	0	0	1	0	0	1	0	0	0	0	0	0	0	0	0	0	0				5	1	0	1	0	0	0	0
c.3449_3451del	23	r.(?)	p.(Cys1150del)	g.94506836_94506838del	0	Insertion/Deletion	VUS	Mild/Moderate$		0	0	0	0	0	0	0	0	0	1	0	1	0	0	0	0	0	0	0	0	0	0	0				2	2	0	0	0	0	0	0
c.3462C>T	23	r.(?)	p.(Gly1154=)	g.94506825G>A	0	Synonymous	VUS	Severe$		0	0	0	0	0	0	0	0	1	0	0	0	0	0	0	0	0	0	0	1	0	0	0				5	1	0	1	0	0	0	0
c.3468C>G	23	r.(?)	p.(Tyr1156*)	g.94506819G>C	0	Null	Pathogenic	Severe		1	0	0	0	0	0	0	0	1	0	0	1	0	0	0	0	0	0	1	0	0	0	0				15	1	1	1	1	0	0	0
c.3468C>T	23	r.(?)	p.(Tyr1156=)	g.94506819G>A	0.000127156	Synonymous	Likely benign	Mild$		0	0	0	0	0	0	0	0	0	0	0	0	0	0	0	0	0	0	0	0	0	1	1				-3	0	0	0	0	1	1	0
c.3470T>G	23	r.(?)	p.(Leu1157*)	g.94506817A>C	0	Null	Pathogenic	Severe		1	0	0	0	0	0	0	0	1	0	0	0	1	0	0	0	0	0	1	0	0	0	0				16	0	2	1	1	0	0	0
c.3476T>C	23	r.(?)	p.(Leu1159Ser)	g.94506811A>G	0	Missense	Likely pathogenic	Moderate		0	0	0	0	0	0	0	0	1	0	0	0	0	1	0	0	0	0	0	0	0	0	0				8	0	0	2	0	0	0	0
c.3481C>A	23	r.(?)	p.(Arg1161Ser)	g.94506806G>T	0	Missense	VUS	Not assessed		0	0	0	0	0	0	0	0	0	1	0	0	0	0	0	0	0	1	0	1	0	0	0				4	2	1	0	0	0	0	0
c.3481C>T	23	r.(?)	p.(Arg1161Cys)	g.94506806G>A	2.31888e-05	Missense	VUS	Not assessed		0	0	0	0	0	0	0	0	0	0	0	0	0	0	0	0	0	1	1	0	0	0	0				4	0	2	0	0	0	0	0
c.3482G>A	23	r.(?)	p.(Arg1161His)	g.94506805C>T	2.44872e-05	Missense	Likely pathogenic	Moderate		0	0	0	0	0	0	0	0	1	0	0	0	0	1	0	0	0	0	0	1	0	0	0				9	1	0	2	0	0	0	0
c.3482G>T	23	r.(?)	p.(Arg1161Leu)	g.94506805C>A	0	Missense	VUS	Not assessed		0	0	0	0	0	0	0	0	0	1	0	0	0	0	0	0	0	1	0	0	0	0	0				3	1	1	0	0	0	0	0
c.3499del	23	r.(?)	p.(Gln1167Argfs*29)	g.94506789del	0	Null	Pathogenic	Severe		1	0	0	0	0	0	0	0	0	1	0	0	0	0	0	0	0	0	1	0	0	0	0				11	1	1	0	1	0	0	0
c.3522+1G>A	23i	r.spl	p.(?)	g.94506764C>T	0	Null	Pathogenic	Severe		1	0	0	0	0	0	0	0	1	0	0	1	0	0	0	0	0	0	0	0	0	0	0				13	1	0	1	1	0	0	0
c.3522+1G>T	23i	r.spl	p.(?)	g.94506764C>A	4.06608e-06	Null	Likely pathogenic	Severe		1	0	0	0	0	0	0	0	0	1	0	0	0	0	0	0	0	0	0	0	0	0	0				9	1	0	0	1	0	0	0
c.3522+5del	23i	r.[=,3329_3522del]	p.[=,Arg1111Aspfs*7]	g.94506761del	0	NCSS/DI	VUS	Mild$		0	0	0	0	0	0	0	0	1	0	0	0	0	0	0	0	0	0	0	1	0	0	0				5	1	0	1	0	0	0	0
c.3522+6T>C	23i	r.(?)	p.(?)	g.94506759A>G	0	NCSS/DI	VUS	Mild/Moderate$		0	0	0	0	0	0	0	0	0	1	0	1	0	0	0	0	0	0	0	0	0	1	0				0	2	0	0	0	0	1	0
c.3523-28T>C	23i	r.(?)	p.(=)	g.94505711A>G	0.00528278	NCSS/DI	Likely benign	Not assessed		0	0	0	0	0	0	0	0	0	0	0	0	0	0	0	0	0	0	0	0	0	1	0				-2	0	0	0	0	0	1	0
c.3523-2A>G	23i	r.spl	p.(?)	g.94505685T>C	6.22675e-05	Null	Pathogenic	Severe		1	0	0	0	0	0	0	0	0	0	0	0	1	0	0	0	0	0	0	0	0	0	0				10	0	1	0	1	0	0	0
c.3523-2A>T	23i	r.spl	p.(?)	g.94505685T>A	0	Null	Pathogenic	Severe		1	0	0	0	0	0	0	0	0	1	0	0	0	1	0	0	0	0	0	0	0	0	0				13	1	0	1	1	0	0	0
c.3525del	24	r.(?)	p.(Thr1176Profs*20)	g.94505684del	0	Null	Pathogenic	Severe		1	0	0	0	0	0	0	0	1	0	0	1	0	0	0	0	0	0	0	1	0	0	0				14	2	0	1	1	0	0	0
c.3523-1G>A	23i	r.spl	p.(?)	g.94505684C>T	2.89663e-05	Null	Likely pathogenic	Severe		1	0	0	0	0	0	0	0	0	0	0	0	0	0	0	0	0	0	0	0	0	0	0				8	0	0	0	1	0	0	0
c.(?_1)_3525del	1_24	r.(?)	p.(?)	g.94505681_(94586602_?)del	0	Null	Likely pathogenic	Not assessed		1	0	0	0	0	0	0	0	0	1	0	0	0	0	0	0	0	0	0	0	0	0	0				9	1	0	0	1	0	0	0
c.3531C>A	24	r.(?)	p.(Cys1177*)	g.94505675G>T	0	Null	Pathogenic	Severe		1	0	0	0	0	0	0	0	1	0	0	1	0	0	0	0	0	0	1	0	0	0	0				15	1	1	1	1	0	0	0
c.3531del	24	r.(?)	p.(Cys1177*)	g.94505675del	0	Null	Pathogenic	Not assessed		1	0	0	0	0	0	0	0	0	1	0	0	0	0	0	0	0	0	1	0	0	0	0				11	1	1	0	1	0	0	0
c.3529_3532dup	24	r.(?)	p.(Ser1178Metfs*6)	g.94505674_94505677dup	0	Null	Pathogenic	Severe		1	0	0	0	0	0	0	0	1	0	0	0	0	0	0	0	0	0	0	1	0	0	0				13	1	0	1	1	0	0	0
c.3540G>A	24	r.(?)	p.(Ser1180=)	g.94505666C>T	2.81443e-05	Synonymous	Likely benign	Uncertain		0	0	0	0	0	0	0	0	0	0	0	0	1	0	0	0	0	0	0	0	0	1	1				-1	0	1	0	0	1	1	0
c.3543del	24	r.(?)	p.(Lys1182Argfs*14)	g.94505663del	0	Null	Pathogenic	Not assessed		1	0	0	0	0	0	0	0	0	1	0	0	1	0	0	0	0	0	0	0	1	0	0				10	1	1	0	1	1	0	0
c.3547G>T	24	r.(?)	p.(Gly1183Cys)	g.94505659C>A	0.00131682	Missense	Likely benign	Benign		0	0	0	0	0	0	0	0	0	0	0	0	0	0	0	0	0	0	0	0	1	0	0				-1	0	0	0	0	1	0	0
c.3540_3555del	24	r.(?)	p.(Ser1181Profs*10)	g.94505652_94505667del	0	Null	Pathogenic	Severe		1	0	0	0	0	0	0	0	0	1	0	0	0	0	0	0	0	0	1	0	0	0	0				11	1	1	0	1	0	0	0
c.3554_3555delinsGA	24	r.(?)	p.(Ser1185*)	g.94505651_94505652delinsTC	0	Null	Pathogenic	Severe		1	0	0	0	0	0	0	0	0	1	0	1	0	0	0	0	0	0	1	0	0	0	0				12	2	1	0	1	0	0	0
c.3582C>A	24	r.(?)	p.(Asp1194Glu)	g.94505624G>T	0	Missense	Likely benign	Not assessed		0	0	0	0	0	0	0	0	0	1	0	0	0	0	0	0	0	0	0	0	0	1	0				-1	1	0	0	0	0	1	0
c.3583_3584insNN	24	r.(?)	p.(Leu1195Argfs*2)	g.94505622_94505623insNN	0	Null	Likely pathogenic	Not assessed		1	0	0	0	0	0	0	0	0	1	0	0	0	0	0	0	0	0	0	0	0	0	0				9	1	0	0	1	0	0	0
c.3584_3585insGT	24	r.(?)	p.(Thr1196*)	g.94505622_94505623insCA	0	Null	Pathogenic	Severe		1	0	0	0	0	0	0	0	0	1	0	1	0	0	0	0	0	0	0	0	0	0	0				10	2	0	0	1	0	0	0
c.3583_3584insGT	24	r.(?)	p.(Leu1195Argfs*2)	g.94505622_94505623insAC	0	Null	Likely pathogenic	Severe		1	0	0	0	0	0	0	0	0	1	0	0	0	0	0	0	0	0	0	0	0	0	0				9	1	0	0	1	0	0	0
c.3595C>T	24	r.(?)	p.(Gln1199*)	g.94505611G>A	0	Null	Pathogenic	Not assessed		1	0	0	0	0	0	0	0	0	1	0	0	0	0	0	0	0	0	1	0	0	0	0				11	1	1	0	1	0	0	0
c.3602T>G	24	r.(?)	p.(Leu1201Arg)	g.94505604A>C	0.00708487	Missense	Likely benign	Benign		0	0	0	0	0	0	0	0	0	0	1	0	0	0	0	0	0	0	0	0	0	0	0				-4	0	0	0	0	0	0	1
c.3604G>A	24	r.(?)	p.(Asp1202Asn)	g.94505602C>T	5.43002e-06	Missense	VUS	Not assessed		0	0	0	0	0	0	0	0	0	1	0	0	0	0	0	0	0	0	0	0	0	0	0				1	1	0	0	0	0	0	0
c.3606T>A	24	r.(spl?)	p.(Asp1202Glu)	g.94505600A>T	0	Missense	VUS	Uncertain		0	0	0	0	0	0	0	0	0	1	0	1	0	0	0	0	0	0	0	0	0	0	0				2	2	0	0	0	0	0	0
c.3606T>C	24	r.(spl?)	p.(Asp1202=)	g.94505600A>G	0	Synonymous	Likely benign	Not assessed		0	0	0	0	0	0	0	0	0	1	0	0	0	0	0	0	0	0	0	0	0	1	0				-1	1	0	0	0	0	1	0
c.3607G>A	24	r.3523_3607del	p.(Thr1176Metfs*2)	g.94505599C>T	0	Null	Pathogenic	Severe		1	0	0	0	0	1	0	0	1	0	0	1	0	0	0	0	0	0	0	1	0	0	0				16	2	1	1	1	0	0	0
c.3607G>T	24	r.(spl?)	p.(Gly1203Trp)	g.94505599C>A	0	Missense	VUS	Uncertain		0	0	0	0	0	0	0	0	0	1	0	0	1	0	0	0	0	0	0	1	0	0	0				4	2	1	0	0	0	0	0
c.3607+3A>T	24i	r.3523_3607del	p.(Thr1176Metfs*2)	g.94505596T>A	0	NCSS/DI	VUS	Severe		0	0	0	0	0	1	0	0	0	1	0	0	0	0	0	0	0	0	0	1	0	0	0				4	2	1	0	0	0	0	0
c.3608-7G>A	24i	r.=	p.(=)	g.94502913C>T	7.36651e-06	NCSS/DI	Likely benign	Not assessed		0	0	0	0	0	0	0	1	0	0	0	0	0	0	0	0	0	0	0	0	0	1	0				-3	0	0	0	0	1	1	0
c.3608-1G>C	24i	r.spl	p.(?)	g.94502907C>G	0	Null	Pathogenic	Severe		1	0	0	0	0	0	0	0	1	0	0	0	1	0	0	0	0	0	0	0	0	0	0				14	0	1	1	1	0	0	0
c.3608G>A	25	r.[3608g>a,3608_3813del]	p.[Gly1203Glu,Gly1203Aspfs*10]	g.94502906C>T	0.000429231	NCSS/DI	VUS	Not assessed		0	0	0	0	0	0	0	0	0	0	0	0	0	0	0	1	0	0	0	1	0	0	0				0	1	0	0	0	1	0	0
c.3610G>A	25	r.(spl?)	p.(Asp1204Asn)	g.94502904C>T	3.30061e-05	Missense	VUS	Moderate/Severe		0	0	0	0	0	0	0	0	1	0	0	0	0	0	0	0	0	0	0	0	0	0	0				4	0	0	1	0	0	0	0
c.3623T>G	25	r.(?)	p.(Leu1208Arg)	g.94502891A>C	0	Missense	VUS	Not assessed		0	0	0	0	0	0	0	0	0	1	0	0	0	0	0	0	0	0	1	0	0	0	0				3	1	1	0	0	0	0	0
c.3625A>C	25	r.(?)	p.(Met1209Leu)	g.94502889T>G	7.3569e-06	Missense	Likely benign	Not assessed		0	0	0	0	0	0	0	0	0	0	0	0	0	0	0	0	0	0	0	0	0	1	0				-2	0	0	0	0	0	1	0
c.3626T>C	25	r.(?)	p.(Met1209Thr)	g.94502888A>G	0.00331338	Missense	Likely benign	Benign		0	0	0	0	0	0	0	0	0	0	1	0	0	0	0	0	0	0	0	0	0	1	0				-6	0	0	0	0	0	1	1
c.3634G>T	25	r.(?)	p.(Val1212Phe)	g.94502880C>A	0	Missense	VUS	Moderate/Severe		0	0	0	0	0	0	0	0	1	0	0	0	0	0	0	0	0	0	0	1	0	0	0				5	1	0	1	0	0	0	0
c.3642_3644del	25	r.(?)	p.(His1215del)	g.94502873_94502875del	0	Insertion/Deletion	Likely pathogenic	Moderate		0	0	0	0	0	0	0	0	1	0	0	1	0	0	0	0	0	0	0	1	0	0	0				6	2	0	1	0	0	0	0
c.3655G>C	25	r.(?)	p.(Ala1219Pro)	g.94502859C>G	1.05517e-05	Missense	Likely pathogenic	Causative variant of unknown severity		0	0	0	0	0	0	0	0	1	0	0	0	0	0	0	0	0	0	1	0	0	0	0				6	0	1	1	0	0	0	0
c.3667dup	25	r.(?)	p.(Glu1223Glyfs*14)	g.94502848dup	0	Null	Pathogenic	Severe		1	0	0	0	0	0	0	0	0	1	0	0	0	0	0	0	0	0	1	0	0	0	0				11	1	1	0	1	0	0	0
c.3670T>G	25	r.(?)	p.(Cys1224Gly)	g.94502844A>C	1.7918e-05	Missense	VUS	Severe		0	0	0	0	0	0	0	0	0	1	0	0	0	0	0	0	0	0	0	0	0	0	0				1	1	0	0	0	0	0	0
c.3682G>A	25	r.(?)	p.(Glu1228Lys)	g.94502832C>T	0	Missense	VUS	Uncertain		0	0	0	0	0	0	0	0	0	1	0	0	0	0	0	0	0	0	1	0	0	0	0				3	1	1	0	0	0	0	0
c.3682G>T	25	r.(?)	p.(Glu1228*)	g.94502832C>A	0	Null	Pathogenic	Severe		1	0	0	0	0	0	0	0	1	0	0	1	0	0	0	0	0	0	1	0	0	0	0				15	1	1	1	1	0	0	0
c.3701C>T	25	r.(?)	p.(Pro1234Leu)	g.94502813G>A	1.32559e-06	Missense	Likely pathogenic	Moderate/Severe		0	0	0	0	0	0	0	0	1	0	0	0	0	0	0	0	0	0	1	0	0	0	0				6	0	1	1	0	0	0	0
c.3703A>G	25	r.(?)	p.(Asn1235Asp)	g.94502811T>C	0	Missense	VUS	Mild/Moderate		0	0	0	0	0	0	0	0	1	0	0	0	0	0	0	0	0	0	0	1	0	0	0				5	1	0	1	0	0	0	0
c.3727T>G	25	r.(?)	p.(Tyr1243Asp)	g.94502787A>C	0	Missense	VUS	Not assessed		0	0	0	0	0	0	0	0	0	1	0	0	0	0	0	0	0	0	1	0	0	0	0				3	1	1	0	0	0	0	0
c.3730G>A	25	r.(?)	p.(Ala1244Thr)	g.94502784C>T	1.37065e-05	Missense	VUS	Not assessed		0	0	0	0	0	0	0	0	0	0	0	0	0	0	0	0	0	0	0	0	0	0	0				0	0	0	0	0	0	0	0
c.3734G>A	25	r.(?)	p.(Ser1245Asn)	g.94502780C>T	5.96836e-06	Missense	VUS	Not assessed		0	0	0	0	0	0	0	0	0	1	0	0	0	0	0	0	0	0	0	0	1	0	0				0	1	0	0	0	1	0	0
c.3736C>G	25	r.(?)	p.(Leu1246Val)	g.94502778G>C	0	Missense	VUS	Uncertain		0	0	0	0	0	0	0	0	0	1	0	1	0	0	0	0	0	0	1	0	0	0	0				4	2	1	0	0	0	0	0
c.3749T>C	25	r.(?)	p.(Leu1250Pro)	g.94502765A>G	0	Missense	VUS	Uncertain		0	0	0	0	0	0	0	0	0	1	0	1	0	0	0	0	0	0	1	0	0	0	0				4	2	1	0	0	0	0	0
c.3752del	25	r.(?)	p.(Glu1251Glyfs*24)	g.94502762del	0	Null	Pathogenic	Not assessed		1	0	0	0	0	0	0	0	0	1	0	0	0	0	0	0	0	0	1	0	0	0	0				11	1	1	0	1	0	0	0
c.3754G>T	25	r.(?)	p.(Glu1252*)	g.94502760C>A	1.3255e-06	Null	Pathogenic	Severe		1	0	0	0	0	0	0	0	1	0	0	1	0	0	0	0	0	0	1	0	0	0	0				15	1	1	1	1	0	0	0
c.3755A>T	25	r.(?)	p.(Glu1252Val)	g.94502759T>A	2.34367e-05	Missense	VUS	Not assessed		0	0	0	0	0	0	0	0	0	1	0	0	0	0	0	0	0	0	0	0	0	0	0				1	1	0	0	0	0	0	0
c.3758C>T	25	r.(?)	p.(Thr1253Met)	g.94502756G>A	9.88296e-05	Missense	VUS	Causative variant of unknown severity$		0	0	0	0	0	0	0	0	1	0	0	0	0	0	0	0	0	0	0	1	0	0	0				5	1	0	1	0	0	0	0
c.3759G>A	25	r.(?)	p.(Thr1253=)	g.94502755C>T	0.000522871	Synonymous	Likely benign	Not assessed		0	0	0	0	0	0	0	0	0	0	0	0	0	0	0	0	0	0	0	0	0	1	1				-3	0	0	0	0	1	1	0
c.3765_3766dup	25	r.(?)	p.(Asp1256Valfs*20)	g.94502748_94502749dup	0	Null	Pathogenic	Not assessed		1	0	0	0	0	0	0	0	0	1	0	0	0	0	0	0	0	0	1	0	0	0	0				11	1	1	0	1	0	0	0
c.3767_3768dup	25	r.(?)	p.(Leu1257Thrfs*19)	g.94502746_94502747dup	0	Null	Pathogenic	Severe		1	0	0	0	0	0	0	0	0	1	0	0	0	0	0	0	0	0	1	0	0	0	0				11	1	1	0	1	0	0	0
c.3777C>G	25	r.(?)	p.(Leu1259=)	g.94502737G>C	0	Synonymous	VUS	Causative variant of unknown severity		0	0	0	0	0	0	0	0	1	0	0	0	1	0	0	0	0	0	0	0	0	1	1				3	0	1	1	0	1	1	0
c.3785T>C	25	r.(?)	p.(Phe1262Ser)	g.94502729A>G	0	Missense	VUS	Not assessed		0	0	0	0	0	0	0	0	0	1	0	0	0	0	0	0	0	0	1	0	0	0	0				3	1	1	0	0	0	0	0
c.3794C>G	25	r.(?)	p.(Ser1265Cys)	g.94502720G>C	0	Missense	VUS	Not assessed		0	0	0	0	0	0	0	0	0	1	0	0	0	0	0	0	0	0	1	0	0	0	0				3	1	1	0	0	0	0	0
c.3799A>G	25	r.(?)	p.(Thr1267Ala)	g.94502715T>C	0	Missense	VUS	Not assessed		0	0	0	0	0	0	0	0	0	1	0	0	0	0	0	0	0	0	1	0	0	0	0				3	1	1	0	0	0	0	0
c.3806T>C	25	r.(?)	p.(Leu1269Pro)	g.94502708A>G	0	Missense	VUS	Mild/Moderate$		0	0	0	0	0	0	0	0	0	1	0	1	0	0	0	0	0	0	1	0	0	0	0				4	2	1	0	0	0	0	0
c.3808G>T	25	r.(?)	p.(Glu1270*)	g.94502706C>A	0	Null	Pathogenic	Severe		1	0	0	0	0	0	0	0	0	1	0	0	0	0	0	0	0	0	1	0	0	0	0				11	1	1	0	1	0	0	0
c.3811G>C	25	r.(spl?)	p.(Glu1271Gln)	g.94502703C>G	0	Missense	Likely pathogenic	Severe		0	0	0	0	0	0	0	0	1	0	0	0	0	0	0	0	0	0	1	0	0	0	0				6	0	1	1	0	0	0	0
c.3812A>G	25	r.3608_3813del	p.(Gly1203Aspfs*10)	g.94502702T>C	0	Null	Pathogenic	Severe		1	0	0	0	0	1	0	0	1	0	0	0	0	0	0	0	0	0	1	0	0	0	0				16	0	2	1	1	0	0	0
c.3812del	25	r.(spl?)	p.(Glu1271Glyfs*4)	g.94502702del	0	Null	Pathogenic	Severe		1	0	0	0	0	0	0	0	1	0	0	0	1	0	0	0	0	0	1	0	0	0	0				16	0	2	1	1	0	0	0
c.3813G>A	25	r.(spl?)	p.(Glu1271=)	g.94502701C>T	0	Synonymous	VUS	Not assessed		0	0	0	0	0	0	0	0	0	1	0	0	0	0	0	0	0	0	0	1	0	0	0				2	2	0	0	0	0	0	0
c.3813G>C	25	r.3608_3813del	p.(Gly1203Aspfs*10)	g.94502701C>G	0	Null	Pathogenic	Severe		1	0	0	0	0	1	0	0	0	1	0	1	0	0	0	0	0	0	1	0	0	0	0				14	2	2	0	1	0	0	0
c.3813G>T	25	r.(spl?)	p.(Glu1271Asp)	g.94502701C>A	0	Missense	VUS	Severe		0	0	0	0	0	0	0	0	0	1	0	0	0	0	0	0	0	1	1	0	0	0	0				5	1	2	0	0	0	0	0
c.3813+1G>A	25i	r.spl	p.(?)	g.94502700C>T	0	Null	Pathogenic	Severe		1	0	0	0	0	0	0	0	0	1	0	0	1	0	0	0	0	0	0	0	0	0	0				11	1	1	0	1	0	0	0
c.3813+1G>T	25i	r.spl	p.(?)	g.94502700C>A	0	Null	Likely pathogenic	Severe		1	0	0	0	0	0	0	0	0	1	0	0	0	0	0	0	0	0	0	0	0	0	0				9	1	0	0	1	0	0	0
c.3814-2A>G	25i	r.spl	p.(?)	g.94502346T>C	0	Null	Likely pathogenic	Severe		0	1	0	0	0	0	0	0	1	0	0	0	0	0	0	0	0	0	0	0	0	0	0				8	0	0	2	0	0	0	0
c.3819dup	26	r.(spl?)	p.(Leu1274Serfs*8)	g.94502343dup	0	Null	Pathogenic	Severe		1	0	0	0	0	0	0	0	1	0	0	0	1	0	0	0	0	0	1	0	0	0	0				16	0	2	1	1	0	0	0
c.3815T>C	26	r.(spl?)	p.(Ile1272Thr)	g.94502343A>G	0	Missense	VUS	Not assessed		0	0	0	0	0	0	0	0	0	1	0	0	0	0	0	0	0	0	1	0	0	0	0				3	1	1	0	0	0	0	0
c.3825G>C	26	r.(?)	p.(Lys1275Asn)	g.94502333C>G	0	Missense	VUS	Not assessed		0	0	0	0	0	0	0	0	0	1	0	0	0	0	0	0	0	0	0	0	0	0	0				1	1	0	0	0	0	0	0
c.3830C>T	26	r.(?)	p.(Thr1277Met)	g.94502328G>A	0.000134938	Missense	VUS	Benign		0	0	0	0	0	0	0	0	0	0	0	0	0	0	0	1	0	0	1	0	0	0	0				1	0	1	0	0	1	0	0
c.3832G>T	26	r.(?)	p.(Glu1278*)	g.94502326C>A	0	Null	Pathogenic	Severe		1	0	0	0	0	0	0	0	0	1	0	0	0	0	0	0	0	0	1	0	0	0	0				11	1	1	0	1	0	0	0
c.3840_3845del	26	r.(?)	p.(Asp1281_Ser1282del)	g.94502318_94502323del	0.00035051	Insertion/Deletion	VUS	Benign		0	0	0	0	0	0	0	0	0	0	0	0	0	0	0	0	1	0	0	0	1	0	0				1	0	1	0	0	1	0	0
c.3846del	26	r.(?)	p.(Gly1283Aspfs*106)	g.94502312del	0	Null	Likely pathogenic	Severe		1	0	0	0	0	0	0	0	0	1	0	0	0	0	0	0	0	0	0	0	0	0	0				9	1	0	0	1	0	0	0
c.3862G>A	26	r.[3863g>a,3814_3862del]	p.[=,Gly1288Ser,Ile1272Valfs*101]	g.94502296C>T	1.32542e-06	NCSS/DI	Likely pathogenic	Mild$		0	0	0	0	0	0	0	0	1	0	0	0	1	0	0	0	0	0	0	1	0	0	0				7	1	1	1	0	0	0	0
c.3862+1G>A	26i	r.spl	p.(?)	g.94502295C>T	0	Null	Pathogenic	Severe		0	1	0	0	0	0	0	0	1	0	0	0	0	1	0	0	0	0	0	0	0	0	0				12	0	0	3	0	0	0	0
c.3862+3A>G	26i	r.[=,3814_3862del]	p.[=,Ile1272Valfs*101]	g.94502293T>C	0	NCSS/DI	VUS	Mild$		0	0	0	0	0	0	0	0	0	1	0	1	0	0	0	0	0	0	0	1	0	0	0				3	3	0	0	0	0	0	0
c.3863-1064A>G	26i	r.spl	p.(?)	g.94498663T>C	0.000805075	NCSS/DI	Likely benign	Not assessed		0	0	0	0	0	0	0	0	0	0	0	0	0	0	0	0	0	0	0	0	0	1	0				-2	0	0	0	0	0	1	0
c.3863-14A>G	26i	r.(?)	p.(?)	g.94497613T>C	0.000143573	NCSS/DI	VUS	Benign/Mild$		0	0	0	0	0	0	0	0	0	0	0	0	0	0	0	0	0	0	0	1	0	0	0				1	1	0	0	0	0	0	0
c.3871C>T	27	r.(?)	p.(Gln1291*)	g.94497591G>A	6.09702e-06	Null	Pathogenic	Severe		1	0	0	0	0	0	0	0	1	0	0	0	1	0	0	0	0	0	1	0	0	0	0				16	0	2	1	1	0	0	0
c.3874C>T	27	r.(?)	p.(Gln1292*)	g.94497588G>A	1.06975e-05	Null	Pathogenic	Severe		1	0	0	0	0	0	0	0	1	0	0	0	0	1	0	0	0	0	1	0	0	0	0				18	0	1	2	1	0	0	0
c.3876G>C	27	r.(?)	p.(Gln1292His)	g.94497586C>G	1.2223e-05	Missense	VUS	Mild/Moderate$		0	0	0	0	0	0	0	0	0	0	0	1	0	0	0	0	0	0	0	0	1	0	0				0	1	0	0	0	1	0	0
c.3883_3884del	27	r.(?)	p.(Glu1295Lysfs*126)	g.94497581_94497582del	0	Null	Pathogenic	Severe		1	0	0	0	0	0	0	0	0	1	0	1	0	0	0	0	0	0	0	0	0	0	0				10	2	0	0	1	0	0	0
c.3883G>A	27	r.(?)	p.(Glu1295Lys)	g.94497579C>T	1.32698e-06	Missense	VUS	Not assessed		0	0	0	0	0	0	0	0	0	1	0	0	0	0	0	0	0	0	0	0	0	0	0				1	1	0	0	0	0	0	0
c.3881_3885del	27	r.(?)	p.(Arg1294Lysfs*126)	g.94497579_94497583del	0	Null	Pathogenic	Severe		1	0	0	0	0	0	0	0	0	1	0	0	1	0	0	0	0	0	0	1	0	0	0				12	2	1	0	1	0	0	0
c.3898C>T	27	r.(?)	p.(Arg1300*)	g.94497564G>A	6.72265e-06	Null	Pathogenic	Severe		1	0	0	0	0	0	0	0	1	0	0	0	0	1	0	0	0	0	1	0	0	0	0				18	0	1	2	1	0	0	0
c.3899G>A	27	r.(?)	p.(Arg1300Gln)	g.94497563C>T	0.00539261	Missense	Likely benign	Benign		0	0	0	0	0	0	0	0	0	0	1	0	0	0	0	0	0	0	0	0	1	0	0				-5	0	0	0	0	1	0	1
c.3900A>G	27	r.(?)	p.(Arg1300=)	g.94497562T>C	0	Synonymous	Likely benign	Not assessed		0	0	0	0	0	0	0	0	0	1	0	0	0	0	0	0	0	0	0	0	0	1	1				-2	1	0	0	0	1	1	0
c.3911T>A	27	r.(?)	p.(Leu1304*)	g.94497551A>T	0	Null	Pathogenic	Severe		1	0	0	0	0	0	0	0	1	0	0	0	0	0	0	0	0	0	1	0	0	0	0				14	0	1	1	1	0	0	0
c.3943C>T	27	r.(?)	p.(Gln1315*)	g.94497519G>A	0	Null	Pathogenic	Severe		1	0	0	0	0	0	0	0	1	0	0	0	1	0	0	0	0	0	1	0	0	0	0				16	0	2	1	1	0	0	0
c.3938_3948delinsGGG	27	r.(?)	p.(Thr1313Argfs*106)	g.94497514_94497524delinsCCC	0	Null	Pathogenic	Not assessed		1	0	0	0	0	0	0	0	0	1	0	0	0	0	0	0	0	0	0	1	0	0	0				10	2	0	0	1	0	0	0
c.3966del	27	r.(?)	p.(Ala1324Argfs*65)	g.94497496del	0	Null	Pathogenic	Not assessed		1	0	0	0	0	0	0	0	1	0	0	0	0	0	0	0	0	0	0	0	0	1	0				10	0	0	1	1	0	1	0
c.3970del	27	r.(?)	p.(Ala1324Argfs*65)	g.94497495del	0	Null	Pathogenic	Severe		1	0	0	0	0	0	0	0	1	0	0	0	0	0	0	0	0	0	0	0	0	0	0				12	0	0	1	1	0	0	0
c.3986del	27	r.(?)	p.(Pro1329Glnfs*60)	g.94497478del	0	Null	Likely pathogenic	Severe		1	0	0	0	0	0	0	0	0	1	0	0	0	0	0	0	0	0	0	0	0	0	0				9	1	0	0	1	0	0	0
c.3984_3987del	27	r.(?)	p.(His1328Glnfs*60)	g.94497477_94497480del	0	Null	Likely pathogenic	Severe		1	0	0	0	0	0	0	0	0	1	0	0	0	0	0	0	0	0	0	0	0	0	0				9	1	0	0	1	0	0	0
c.3988G>T	27	r.(?)	p.(Glu1330*)	g.94497474C>A	0	Null	Pathogenic	Severe		1	0	0	0	0	0	0	0	1	0	0	0	1	0	0	0	0	0	1	0	0	0	0				16	0	2	1	1	0	0	0
c.3994C>T	27	r.(?)	p.(Gln1332*)	g.94497468G>A	0	Null	Pathogenic	Severe		1	0	0	0	0	0	0	0	1	0	0	1	0	0	0	0	0	0	1	0	0	0	0				15	1	1	1	1	0	0	0
c.4003_4004del	27	r.(?)	p.(Pro1335Argfs*86)	g.94497461_94497462del	0	Null	Pathogenic	Severe		1	0	0	0	0	0	0	0	1	0	0	0	0	0	0	0	0	0	0	0	0	0	0				12	0	0	1	1	0	0	0
c.3995_4018dup	27	r.(?)	p.(Gln1332_Cys1339dup)	g.94497447_94497470dup	0	Insertion/Deletion	VUS	Severe		0	0	0	0	0	0	0	0	1	0	0	0	0	0	0	0	0	0	0	0	0	1	0				2	0	0	1	0	0	1	0
c.4016_4017insN[24]	27	r.(?)	p.(?)	g.94497445_94497446insN[24]	0	Insertion/Deletion	VUS	Not assessed		0	0	0	0	0	0	0	0	0	1	0	0	0	0	0	0	0	0	0	0	0	0	0				1	1	0	0	0	0	0	0
c.4017_4018insN[24]	27	r.(?)	p.(?)	g.94497444_94497445ins[24]	0	Insertion/Deletion	VUS	Not assessed		0	0	0	0	0	0	0	0	0	1	0	0	0	0	0	0	0	0	0	0	0	0	0				1	1	0	0	0	0	0	0
c.4020_4021insN[24]	27	r.(?)	p.(?)	g.94497441_94497442insN[24]	0	Insertion/Deletion	VUS	Not assessed		0	0	0	0	0	0	0	0	0	1	0	0	0	0	0	0	0	0	0	0	0	0	0				1	1	0	0	0	0	0	0
c.4021_4022insN[24]	27	r.(?)	p.(?)	g.94497440_94497441ins[24]	0	Insertion/Deletion	VUS	Not assessed		0	0	0	0	0	0	0	0	0	1	0	0	0	0	0	0	0	0	0	0	0	0	0				1	1	0	0	0	0	0	0
c.4030C>G	27	r.(?)	p.(Leu1344Val)	g.94497432G>C	7.91209e-05	Missense	VUS	Not assessed		0	0	0	0	0	0	0	0	0	0	0	0	0	0	0	0	0	0	0	0	0	0	0				0	0	0	0	0	0	0	0
c.4034A>G	27	r.(?)	p.(Asn1345Ser)	g.94497428T>C	1.12683e-05	Missense	VUS	Not assessed		0	0	0	0	0	0	0	0	0	1	0	0	0	0	0	0	0	0	0	0	0	0	0				1	1	0	0	0	0	0	0
c.4036_4037dup	27	r.(?)	p.(Gly1347Argfs*43)	g.94497427_94497428dup	0	Null	Pathogenic	Severe		1	0	0	0	0	0	0	0	0	1	0	1	0	0	0	0	0	0	0	0	0	0	0				10	2	0	0	1	0	0	0
c.4036_4037del	27	r.(?)	p.(Thr1346Glyfs*75)	g.94497427_94497428del	0	Null	Pathogenic	Severe		1	0	0	0	0	0	0	0	1	0	0	1	0	0	0	0	0	0	0	0	0	0	0				13	1	0	1	1	0	0	0
c.4044dup	27	r.(?)	p.(Gln1349Thrfs*73)	g.94497418dup	7.85754e-06	Null	Likely pathogenic	Severe		1	0	0	0	0	0	0	0	0	0	0	0	0	0	0	0	0	0	0	0	0	0	0				8	0	0	0	1	0	0	0
c.4045C>T	27	r.(?)	p.(Gln1349*)	g.94497417G>A	0	Null	Pathogenic	Severe		1	0	0	0	0	0	0	0	0	1	0	1	0	0	0	0	0	0	1	0	0	0	0				12	2	1	0	1	0	0	0
c.4059G>C	27	r.(?)	p.(Gln1353His)	g.94497403C>G	0	Missense	VUS	Not assessed		0	0	0	0	0	0	0	0	0	1	0	0	0	0	0	0	0	0	0	1	0	0	0				2	2	0	0	0	0	0	0
c.4061A>C	27	r.(?)	p.(His1354Pro)	g.94497401T>G	0	Missense	VUS	Not assessed		0	0	0	0	0	0	0	0	0	1	0	0	0	0	0	0	0	0	0	1	0	0	0				2	2	0	0	0	0	0	0
c.4066C>T	27	r.(?)	p.(Gln1356*)	g.94497396G>A	0	Null	Pathogenic	Severe		1	0	0	0	0	0	0	0	1	0	0	0	0	0	0	0	0	0	1	0	0	0	0				14	0	1	1	1	0	0	0
c.4069G>A	27	r.(?)	p.(Ala1357Thr)	g.94497393C>T	3.714e-05	Missense	Pathogenic	Severe		0	0	0	0	0	0	1	0	1	0	0	0	1	0	0	0	0	1	1	0	0	0	0				11	1	3	1	0	0	0	0
c.4070C>A	27	r.(?)	p.(Ala1357Glu)	g.94497392G>T	0	Missense	Likely pathogenic	Causative variant of unknown severity		0	0	0	0	0	0	0	0	1	0	0	1	0	0	0	0	0	1	1	0	0	0	0				9	1	2	1	0	0	0	0
c.4070C>T	27	r.(?)	p.(Ala1357Val)	g.94497392G>A	0	Missense	Pathogenic	Severe$		0	0	0	0	0	0	0	0	1	0	0	0	0	1	0	0	0	1	1	0	0	0	0				12	0	2	2	0	0	0	0
c.4076T>C	27	r.(?)	p.(Leu1359Pro)	g.94497386A>G	0	Missense	VUS	Not assessed		0	0	0	0	0	0	0	0	0	1	0	0	0	0	0	0	0	0	1	0	0	0	0				3	1	1	0	0	0	0	0
c.4079T>C	27	r.(?)	p.(Val1360Ala)	g.94497383A>G	0	Missense	VUS	Not assessed		0	0	0	0	0	0	0	0	0	1	0	0	0	0	0	0	0	0	0	0	0	0	0				1	1	0	0	0	0	0	0
c.4092A>C	27	r.(?)	p.(Gln1364His)	g.94497370T>G	0	Missense	VUS	Not assessed		0	0	0	0	0	0	0	0	0	1	0	0	0	0	0	0	0	0	0	0	1	0	0				0	1	0	0	0	1	0	0
c.4102C>T	27	r.(?)	p.(Arg1368Cys)	g.94497360G>A	6.06996e-06	Missense	Pathogenic	Mild/Moderate		0	0	0	0	0	0	0	0	1	0	0	0	0	1	0	0	0	0	1	0	0	0	0				10	0	1	2	0	0	0	0
c.4111A>T	27	r.(?)	p.(Lys1371*)	g.94497351T>A	0	Null	Pathogenic	Severe		1	0	0	0	0	0	0	0	0	1	0	1	0	0	0	0	0	0	1	0	0	0	0				12	2	1	0	1	0	0	0
c.4113G>T	27	r.(?)	p.(Lys1371Asn)	g.94497349C>A	0	Missense	VUS	Mild/Moderate$		0	0	0	0	0	0	0	0	0	1	0	0	1	0	0	0	0	0	0	1	0	0	0				4	2	1	0	0	0	0	0
c.4124C>A	27	r.(?)	p.(Ala1375Glu)	g.94497338G>T	5.27415e-06	Missense	Likely pathogenic	Mild/Moderate		0	0	0	0	0	0	0	0	1	0	0	1	0	0	0	0	0	0	1	0	0	0	0				7	1	1	1	0	0	0	0
c.4126C>T	27	r.(spl?)	p.(Gln1376*)	g.94497336G>A	0	Null	Pathogenic	Severe		1	0	0	0	0	0	0	0	1	0	0	0	0	0	0	0	0	0	1	0	0	0	0				14	0	1	1	1	0	0	0
c.4128G>A	27	r.4128_4129ins4128+1_4128+12	p.(Gln1376_Ile1377insValLeuLeuSer)	g.94497334C>T	0	NCSS/DI	Likely pathogenic	Severe		0	0	0	0	0	1	0	0	1	0	0	0	1	0	0	0	0	0	0	1	0	0	0				9	1	2	1	0	0	0	0
c.4128G>C	27	r.4128_4129ins4128+1_4128+12	p.(Gln1376_Ile1377insValLeuLeuSer)	g.94497334C>G	0	NCSS/DI	Likely pathogenic	Severe		0	0	0	0	0	1	0	0	1	0	0	0	0	0	0	0	0	0	0	1	0	0	0				7	1	1	1	0	0	0	0
c.4128+1G>A	27i	r.spl	p.(?)	g.94497333C>T	0	Null	Likely pathogenic	Severe		0	0	1	0	0	0	0	0	1	0	0	1	0	0	0	0	0	0	0	0	0	0	0				7	1	1	1	0	0	0	0
c.4128+1G>T	27i	r.spl	p.(?)	g.94497333C>A	0	Null	VUS	Severe		0	0	1	0	0	0	0	0	0	1	0	0	1	0	0	0	0	0	0	0	0	0	0				5	1	2	0	0	0	0	0
c.4128+16G>A	27i	r.(?)	p.(?)	g.94497318C>T	0.000432158	NCSS/DI	VUS	Not assessed		0	0	0	0	0	0	0	1	0	0	0	0	0	0	0	0	0	0	0	1	0	0	0				0	1	0	0	0	1	0	0
c.4129-17C>T	27i	r.(?)	p.(?)	g.94496693G>A	0.000168458	NCSS/DI	Likely benign	Benign		0	0	0	0	0	0	0	0	0	0	0	0	0	0	0	0	0	0	0	0	0	1	0				-2	0	0	0	0	0	1	0
c.4129-3C>A	27i	r.(?)	p.(?)	g.94496679G>T	0	NCSS/DI	VUS	Mild/Moderate$		0	0	0	0	0	0	0	0	0	1	0	0	1	0	0	0	0	0	0	1	0	0	0				4	2	1	0	0	0	0	0
c.4129-3C>T	27i	r.[=,3864_4128del,4129_4253del,3864_4253del]	p.[=,Ile1377Hisfs*3,Gly1288Aspfs*45]	g.94496679G>A	0	NCSS/DI	VUS	Mild		0	0	0	0	0	0	0	0	0	1	0	0	0	0	0	0	0	0	0	1	0	0	0				2	2	0	0	0	0	0	0
c.4129-1G>A	27i	r.spl	p.(?)	g.94496677C>T	0	Null	Likely pathogenic	Severe		1	0	0	0	0	0	0	0	0	1	0	0	0	0	0	0	0	0	0	0	0	0	0				9	1	0	0	1	0	0	0
c.4139C>T	28	r.(?)	p.(Pro1380Leu)	g.94496666G>A	0.000201832	Missense	Pathogenic	Moderate		0	0	0	0	0	0	1	0	1	0	0	0	0	0	1	0	0	0	1	0	0	0	0				15	1	1	1	1	0	0	0
c.4140G>A	28	r.(?)	p.(Pro1380=)	g.94496665C>T	2.41307e-05	Synonymous	Likely benign	Not assessed		0	0	0	0	0	0	0	0	0	0	0	0	0	0	0	0	0	0	0	0	0	1	1				-3	0	0	0	0	1	1	0
c.4157del	28	r.(?)	p.(Leu1386Trpfs*3)	g.94496648del	0	Null	Pathogenic	Severe		1	0	0	0	0	0	0	0	1	0	0	0	0	0	0	0	0	0	1	0	0	0	0				14	0	1	1	1	0	0	0
c.4163T>C	28	r.(?)	p.(Leu1388Pro)	g.94496642A>G	5.96773e-06	Missense	Pathogenic	Moderate		0	0	0	0	0	0	0	0	1	0	0	0	0	1	0	0	0	0	1	0	0	0	0				10	0	1	2	0	0	0	0
c.4169T>C	28	r.(?)	p.(Leu1390Pro)	g.94496636A>G	1.09749e-05	Missense	Likely pathogenic	Uncertain		0	0	0	0	0	0	0	0	1	0	0	1	0	0	0	0	0	0	1	0	0	0	0				7	1	1	1	0	0	0	0
c.4177G>A	28	r.(?)	p.(Val1393Ile)	g.94496628C>T	5.96794e-06	Missense	VUS	Not assessed		0	0	0	0	0	0	0	0	0	1	0	0	1	0	0	0	0	0	0	0	0	0	0				3	1	1	0	0	0	0	0
c.4179del	28	r.(?)	p.(Ile1394Serfs*10)	g.94496627del	0	Null	Likely pathogenic	Not assessed		1	0	0	0	0	0	0	0	0	1	0	0	0	0	0	0	0	0	0	0	0	0	0				9	1	0	0	1	0	0	0
c.4178T>C	28	r.(?)	p.(Val1393Ala)	g.94496627A>G	9.72851e-06	Missense	VUS	Not assessed		0	0	0	0	0	0	0	0	0	0	0	0	0	0	0	0	0	0	0	0	0	0	0				0	0	0	0	0	0	0	0
c.4178_4192del	28	r.(?)	p.(Val1393_Phe1397del)	g.94496616_94496630del	0	Insertion/Deletion	VUS	Not assessed		0	0	0	0	0	0	0	0	0	1	0	0	0	0	0	0	1	0	0	0	0	0	0				3	1	1	0	0	0	0	0
c.4193del	28	r.(?)	p.(Gly1398Alafs*6)	g.94496613del	0	Null	Pathogenic	Not assessed		1	0	0	0	0	0	0	0	0	1	0	0	0	0	0	0	0	0	1	0	0	0	0				11	1	1	0	1	0	0	0
c.4195G>A	28	r.(?)	p.(Glu1399Lys)	g.94496610C>T	2.74364e-05	Missense	Pathogenic	Mild		0	0	0	0	0	0	0	0	1	0	0	0	0	0	1	0	0	0	0	1	0	0	0				13	1	0	1	1	0	0	0
c.4195G>T	28	r.(?)	p.(Glu1399*)	g.94496610C>A	1.58293e-05	Null	Pathogenic	Severe		1	0	0	0	0	0	0	0	0	0	0	0	0	0	0	0	0	0	1	0	0	0	0				10	0	1	0	1	0	0	0
c.4200C>A	28	r.(?)	p.(Tyr1400*)	g.94496605G>T	0	Null	Pathogenic	Severe		1	0	0	0	0	0	0	0	1	0	0	0	1	0	0	0	0	0	1	0	0	0	0				16	0	2	1	1	0	0	0
c.4203del	28	r.(?)	p.(Ala1402Leufs*2)	g.94496605del	0	Null	Likely pathogenic	Not assessed		1	0	0	0	0	0	0	0	0	1	0	0	0	0	0	0	0	0	0	0	1	0	0				8	1	0	0	1	1	0	0
c.4203C>A	28	r.(?)	p.(Pro1401=)	g.94496602G>T	0.0272899	Synonymous	Benign	Benign		0	0	0	0	0	0	0	0	0	0	1	0	0	0	0	0	0	0	0	0	0	1	1				-7	0	0	0	0	1	1	1
c.4204del	28	r.(?)	p.(Ala1402Leufs*2)	g.94496601del	0	Null	Pathogenic	Severe		1	0	0	0	0	0	0	0	0	1	0	0	1	0	0	0	0	0	1	0	0	0	0				13	1	2	0	1	0	0	0
c.4216C>G	28	r.(?)	p.(His1406Asp)	g.94496589G>C	0	Missense	VUS	Not assessed		0	0	0	0	0	0	0	0	0	1	0	0	0	0	0	0	0	1	0	0	0	0	0				3	1	1	0	0	0	0	0
c.4216C>T	28	r.(?)	p.(His1406Tyr)	g.94496589G>A	0	Missense	Likely pathogenic	Severe		0	0	0	0	0	0	0	0	1	0	0	0	0	0	0	0	0	1	0	1	0	0	0				7	1	1	1	0	0	0	0
c.4216del	28	r.(?)	p.(His1406Thrfs*30)	g.94496589del	0	Null	Pathogenic	Severe		1	0	0	0	0	0	0	0	0	1	0	0	0	0	0	0	0	0	1	0	0	0	0				11	1	1	0	1	0	0	0
c.4217A>G	28	r.(?)	p.(His1406Arg)	g.94496588T>C	0	Missense	Likely pathogenic	Mild/Moderate		0	0	0	0	0	0	0	0	1	0	0	0	1	0	0	0	0	0	0	1	0	0	0				7	1	1	1	0	0	0	0
c.4222del	28	r.(?)	p.(Trp1408Glyfs*28)	g.94496583del	0	Null	Pathogenic	Not assessed		1	0	0	0	0	0	0	0	0	1	0	0	0	0	0	0	0	0	1	0	0	0	0				11	1	1	0	1	0	0	0
c.4222T>C	28	r.(?)	p.(Trp1408Arg)	g.94496583A>G	1.99271e-05	Missense	Pathogenic	Severe$		0	0	0	0	0	0	0	0	1	0	0	0	0	0	1	0	0	1	1	0	0	0	0				16	0	2	1	1	0	0	0
c.4223G>T	28	r.(?)	p.(Trp1408Leu)	g.94496582C>A	0	Missense	Likely pathogenic	Severe		0	0	0	0	0	0	0	0	1	0	0	0	0	0	0	0	0	1	1	0	0	0	0				8	0	2	1	0	0	0	0
c.4224G>A	28	r.(?)	p.(Trp1408*)	g.94496581C>T	0	Null	Pathogenic	Severe		1	0	0	0	0	0	0	0	0	1	0	0	0	0	0	0	0	0	1	0	0	0	0				11	1	1	0	1	0	0	0
c.4224G>T	28	r.(?)	p.(Trp1408Cys)	g.94496581C>A	0	Missense	Likely pathogenic	Not assessed		0	0	0	0	0	0	0	0	1	0	0	0	0	0	0	0	0	1	1	0	0	0	0				8	0	2	1	0	0	0	0
c.4225A>G	28	r.(?)	p.(Ile1409Val)	g.94496580T>C	0	Missense	Likely pathogenic	Severe$		0	0	0	0	0	0	0	0	1	0	0	0	0	1	0	0	0	0	0	1	0	0	0				9	1	0	2	0	0	0	0
c.4231G>A	28	r.(?)	p.(Gly1411Arg)	g.94496574C>T	0	Missense	VUS	Mild/Moderate$		0	0	0	0	0	0	0	0	0	1	0	0	0	0	0	0	0	0	1	0	0	0	0				3	1	1	0	0	0	0	0
c.4228_4231dup	28	r.(?)	p.(Gly1411Valfs*12)	g.94496574_94496577dup	0	Null	Pathogenic	Not assessed		1	0	0	0	0	0	0	0	0	1	0	0	0	0	0	0	0	0	1	0	0	0	0				11	1	1	0	1	0	0	0
c.4232_4233insTATG	28	r.(?)	p.(Gln1412Metfs*11)	g.94496573_94496574insATAC	0	Null	Pathogenic	Severe		1	0	0	0	0	0	0	0	1	0	0	0	1	0	0	0	0	0	1	0	0	0	0				16	0	2	1	1	0	0	0
c.4234C>T	28	r.(?)	p.(Gln1412*)	g.94496571G>A	1.05049e-05	Null	Pathogenic	Severe		1	0	0	0	0	0	0	0	1	0	0	0	0	0	1	0	0	0	1	0	0	0	0				22	0	1	1	2	0	0	0
c.4237C>T	28	r.(?)	p.(Gln1413*)	g.94496568G>A	0	Null	Pathogenic	Severe		1	0	0	0	0	0	0	0	0	1	0	0	1	0	0	0	0	0	1	0	0	0	0				13	1	2	0	1	0	0	0
c.4243A>C	28	r.(?)	p.(Thr1415Pro)	g.94496562T>G	0	Missense	VUS	Mild/Moderate$		0	0	0	0	0	0	0	0	0	1	0	1	0	0	0	0	0	0	1	0	0	0	0				4	2	1	0	0	0	0	0
c.4249_4251del	28	r.(?)	p.(Phe1417del)	g.94496558_94496560del	0	Insertion/Deletion	Likely pathogenic	Mild/Moderate		0	0	0	0	0	0	0	0	1	0	0	0	0	1	0	0	0	0	0	0	0	0	0				8	0	0	2	0	0	0	0
c.4248C>A	28	r.(?)	p.(Phe1416Leu)	g.94496557G>T	1.78972e-05	Missense	VUS	Severe$		0	0	0	0	0	0	0	0	0	1	0	0	0	0	0	0	0	0	0	1	0	0	0				2	2	0	0	0	0	0	0
c.4253+4C>T	28i	r.4129_4253del	p.(Ile1377Hisfs*3)	g.94496548G>A	2.18988e-05	NCSS/DI	Pathogenic	Severe		0	0	0	0	1	1	0	0	1	0	0	0	0	0	1	0	0	0	0	0	0	1	0				13	1	1	1	1	0	1	0
c.4253+5G>A	28i	r.4129_4253del	p.(Ile1377Hisfs*3)	g.94496547C>T	9.32946e-06	NCSS/DI	Pathogenic	Severe		0	0	0	0	0	1	0	0	1	0	0	0	0	0	1	0	0	0	0	1	0	0	0				15	1	1	1	1	0	0	0
c.4253+5G>T	28i	r.[4129_4253del,=]	p.[Ile1377Hisfs*3,=]	g.94496547C>A	0	NCSS/DI	Pathogenic	Severe		0	0	0	0	0	1	0	0	1	0	0	0	0	1	0	0	0	0	0	1	0	0	0				11	1	1	2	0	0	0	0
c.4253+43G>A	28i	r.[=,4129_4253del]	p.[=,Ile1377Hisfs*3]	g.94496509C>T	0.00450917	NCSS/DI	VUS#	Mild	yes, (36-43%)	0	0	0	0	0	0	0	0	1	0	0	0	0	0	0	0	0	0	0	0	0	1	0				2	0	0	1	0	0	1	0
c.4254-41C>T	28i	r.(?)	p.(?)	g.94496123G>A	9.9594e-06	NCSS/DI	Likely benign	Not assessed		0	0	0	0	0	0	0	0	0	1	0	0	0	0	0	0	0	0	0	0	0	1	0				-1	1	0	0	0	0	1	0
c.4254-15del	28i	r.spl?	p.(?)	g.94496097del	0	NCSS/DI	VUS	Not assessed		0	0	0	0	0	0	0	0	0	1	0	0	0	0	0	0	0	0	0	1	0	0	0				2	2	0	0	0	0	0	0
c.4254-36_4254-14del	28i	r.spl	p.(=)	g.94496097_94496119del	0	NCSS/DI	VUS	Not assessed		0	0	0	0	0	0	0	0	0	1	0	0	0	0	0	0	0	0	0	1	0	0	0				2	2	0	0	0	0	0	0
c.4254-2A>G	28i	r.spl	p.(?)	g.94496084T>C	0	Null	Likely pathogenic	Severe		0	1	0	0	0	0	0	0	1	0	0	1	0	0	0	0	0	0	0	0	0	0	0				9	1	0	2	0	0	0	0
c.4254-1G>A	28i	r.spl	p.(?)	g.94496083C>T	0	Null	VUS	Not assessed		0	1	0	0	0	0	0	0	0	1	0	0	0	0	0	0	0	0	0	0	0	0	0				5	1	0	1	0	0	0	0
c.4254-1G>C	28i	r.spl	p.(?)	g.94496083C>G	0	Null	Likely pathogenic	Severe		0	1	0	0	0	0	0	0	1	0	0	0	0	0	0	0	0	0	0	0	0	0	0				8	0	0	2	0	0	0	0
c.4254-1G>T	28i	r.spl	p.(?)	g.94496083C>A	0	Null	Likely pathogenic	Not assessed		1	0	0	0	0	0	0	0	0	1	0	0	0	0	0	0	0	0	0	0	0	0	0				9	1	0	0	1	0	0	0
c.4254C>A	28i	r.(spl?)	p.(Ser1418Arg)	g.94496082G>T	0	Missense	Likely pathogenic	Moderate/Severe		0	0	0	0	0	0	0	0	1	0	0	1	0	0	0	0	0	0	1	0	0	0	0				7	1	1	1	0	0	0	0
c.4256T>C	28i	r.(spl?)	p.(Met1419Thr)	g.94496080A>G	0.000366283	Missense	VUS	Benign		0	0	0	0	0	0	0	0	0	0	0	0	0	0	0	0	0	0	0	0	0	0	0				0	0	0	0	0	0	0	0
c.4254-15_4261del	28i	r.(?)	p.(?)	g.94496078_94496100del	0	Null	Pathogenic	Severe		0	1	0	0	0	0	0	0	1	0	0	0	0	0	0	0	0	0	1	0	0	0	0				10	0	1	2	0	0	0	0
c.4269C>T	29	r.(?)	p.(Gly1423=)	g.94496067G>A	5.96185e-06	Synonymous	VUS	Mild/Moderate$		0	0	0	0	0	0	0	0	0	1	0	1	0	0	0	0	0	0	0	1	0	0	0				3	3	0	0	0	0	0	0
c.4276C>T	29	r.(?)	p.(Gln1426*)	g.94496060G>A	0	Null	Pathogenic	Severe		1	0	0	0	0	0	0	0	0	1	0	0	0	0	0	0	0	0	1	0	0	0	0				11	1	1	0	1	0	0	0
c.4283C>T	29	r.(?)	p.(Thr1428Met)	g.94496053G>A	0.00566804	Missense	Likely benign	Benign		0	0	0	0	0	0	0	0	0	0	1	0	0	0	0	0	0	0	0	0	1	0	0				-5	0	0	0	0	1	0	1
c.4286T>C	29	r.(?)	p.(Val1429Ala)	g.94496050A>G	0	Missense	VUS	Not assessed		0	0	0	0	0	0	0	0	0	1	0	0	0	0	0	0	0	0	0	0	0	0	0				1	1	0	0	0	0	0	0
c.4290del	29	r.(?)	p.(Ala1431Glnfs*5)	g.94496047del	2.65083e-06	Null	Pathogenic	Severe		1	0	0	0	0	0	0	0	1	0	0	0	0	0	0	0	0	0	1	0	0	0	0				14	0	1	1	1	0	0	0
c.4289T>C	29	r.(?)	p.(Leu1430Pro)	g.94496047A>G	0	Missense	Likely pathogenic	Moderate/Severe		0	0	0	0	0	1	0	0	1	0	0	0	0	0	0	0	0	0	1	0	0	0	0				8	0	2	1	0	0	0	0
c.4288_4294del	29	r.(?)	p.(Leu1430Thrfs*4)	g.94496042_94496048del	0	Null	Pathogenic	Severe		1	0	0	0	0	0	0	0	0	1	0	0	0	0	0	0	0	0	1	0	0	0	0				11	1	1	0	1	0	0	0
c.4297G>A	29	r.(?)	p.(Val1433Ile)	g.94496039C>T	0.0021123	Missense	VUS	Benign		0	0	0	0	0	0	0	0	0	0	0	0	0	0	0	0	0	0	0	0	0	0	0				0	0	0	0	0	0	0	0
c.4307A>T	29	r.(?)	p.(Asn1436Ile)	g.94496029T>A	0	Missense	VUS	Uncertain		0	0	0	0	0	0	0	0	0	1	0	1	0	0	0	0	0	0	0	1	0	0	0				3	3	0	0	0	0	0	0
c.4313C>G	29	r.(?)	p.(Pro1438Arg)	g.94496023G>C	0	Missense	VUS	Uncertain		0	0	0	0	0	0	0	0	0	1	0	1	0	0	0	0	0	0	1	0	0	0	0				4	2	1	0	0	0	0	0
c.4316G>A	29	r.(?)	p.(Gly1439Asp)	g.94496020C>T	5.96143e-06	Missense	Pathogenic	Severe		0	0	0	0	0	1	0	0	1	0	0	0	0	0	0	0	0	1	1	0	0	0	0				10	0	3	1	0	0	0	0
c.4316G>T	29	r.(?)	p.(Gly1439Val)	g.94496020C>A	0	Missense	Likely pathogenic	Causative variant of unknown severity		0	0	0	0	0	0	0	0	1	0	0	1	0	0	0	0	0	1	1	0	0	0	0				9	1	2	1	0	0	0	0
c.4320del	29	r.(?)	p.(Phe1440Leufs*6)	g.94496018del	0	Null	Pathogenic	Severe		1	0	0	0	0	0	0	0	1	0	0	1	0	0	0	0	0	0	1	0	0	0	0				15	1	1	1	1	0	0	0
c.4318T>G	29	r.(?)	p.(Phe1440Val)	g.94496018A>C	0	Missense	Likely pathogenic	Causative variant of unknown severity		0	0	0	0	0	0	0	0	1	0	0	1	0	0	0	0	0	1	0	1	0	0	0				8	2	1	1	0	0	0	0
c.4319T>C	29	r.(?)	p.(Phe1440Ser)	g.94496017A>G	1.32542e-06	Missense	Pathogenic	Mild/Moderate		0	0	0	0	0	0	0	0	1	0	0	0	0	1	0	0	0	1	1	0	0	0	0				12	0	2	2	0	0	0	0
c.4322del	29	r.(?)	p.(Gly1441Alafs*5)	g.94496015del	0	Null	Pathogenic	Severe		1	0	0	0	0	0	0	0	0	1	0	0	0	0	0	0	0	0	1	0	0	0	0				11	1	1	0	1	0	0	0
c.4322G>A	29	r.(?)	p.(Gly1441Asp)	g.94496014C>T	0	Missense	Likely pathogenic	Severe		0	0	0	0	0	0	0	0	1	0	0	1	0	0	0	0	0	0	0	1	0	0	0				6	2	0	1	0	0	0	0
c.4324A>G	29	r.(?)	p.(Asn1442Asp)	g.94496012T>C	0	Missense	VUS	Uncertain		0	0	0	0	0	0	0	0	0	1	0	1	0	0	0	0	0	1	0	0	0	0	0				4	2	1	0	0	0	0	0
c.4326C>A	29	r.(?)	p.(Asn1442Lys)	g.94496010G>T	2.37394e-05	Missense	Likely pathogenic	Severe		0	0	0	0	0	0	0	0	1	0	0	0	0	1	0	0	0	0	0	0	0	0	0				8	0	0	2	0	0	0	0
c.4327C>T	29	r.(?)	p.(Arg1443Cys)	g.94496009G>A	2.97904e-05	Missense	VUS	Uncertain		0	0	0	0	0	0	0	0	0	0	0	1	0	0	0	0	0	1	1	0	0	0	0				5	1	2	0	0	0	0	0
c.4328G>A	29	r.(?)	p.(Arg1443His)	g.94496008C>T	2.75755e-05	Missense	Pathogenic	Mild/Moderate		0	0	0	0	0	0	0	0	1	0	0	0	0	1	0	0	0	0	1	0	0	0	0				10	0	1	2	0	0	0	0
c.4340A>T	29	r.(?)	p.(Glu1447Val)	g.94495996T>A	0	Missense	VUS	Not assessed		0	0	0	0	0	0	0	0	0	1	0	0	0	0	0	0	0	0	0	1	0	0	0				2	2	0	0	0	0	0	0
c.4342G>A	29	r.(?)	p.(Gly1448Arg)	g.94495994C>T	0.000190857	Missense	VUS	Benign		0	0	0	0	0	0	0	0	0	0	0	0	0	0	0	0	0	0	0	0	0	0	0				0	0	0	0	0	0	0	0
c.4342_4343delinsAA	29	r.(?)	p.(Gly1448Lys)	g.94495993_94495994delinsTT	0	Missense	VUS	Mild/Moderate$		0	0	0	0	0	0	0	0	0	1	0	1	0	0	0	0	0	0	0	0	0	0	0				2	2	0	0	0	0	0	0
c.4346G>A	29	r.(?)	p.(Trp1449*)	g.94495990C>T	0	Null	Pathogenic	Severe		1	0	0	0	0	0	0	0	1	0	0	0	0	0	0	0	0	0	1	0	0	0	0				14	0	1	1	1	0	0	0
c.4347G>T	29	r.(?)	p.(Trp1449Cys)	g.94495989C>A	1.01723e-05	Missense	Likely pathogenic	Mild/Moderate		0	0	0	0	0	0	0	0	1	0	0	0	1	0	0	0	0	0	0	0	0	0	0				6	0	1	1	0	0	0	0
c.4352+1G>A	29i	r.spl	p.(?)	g.94495983C>T	1.61361e-05	Null	Pathogenic	Severe		0	1	0	0	0	0	0	0	1	0	0	0	0	0	1	0	0	0	0	0	0	0	0				16	0	0	2	1	0	0	0
c.4352+1G>T	29i	r.(?)	p.(?)	g.94495983C>A	0	Null	VUS	Severe		0	1	0	0	0	0	0	0	0	1	0	0	0	0	0	0	0	0	0	0	0	0	0				5	1	0	1	0	0	0	0
c.4352+4A>C	29i	r.(?)	p.(?)	g.94495980T>G	0	NCSS/DI	VUS	Uncertain		0	0	0	0	0	0	0	0	0	1	0	1	0	0	0	0	0	0	0	1	0	0	0				3	3	0	0	0	0	0	0
c.4352+5G>A	29i	r.(?)	p.(?)	g.94495979C>T	0	NCSS/DI	Likely pathogenic	Uncertain		0	0	0	0	0	1	0	0	0	1	0	0	1	0	0	0	0	0	0	1	0	0	0				6	2	2	0	0	0	0	0
c.4352+13G>A	29i	r.(?)	p.(?)	g.94495971C>T	0.000579716	NCSS/DI	Likely benign	Not assessed		0	0	0	0	0	0	0	0	0	0	0	0	0	0	0	0	0	0	0	0	0	1	0				-2	0	0	0	0	0	1	0
c.4352+61G>A	29i	r.[4352_4353ins4352+1_4352+57,=]	p.[Glu1452*,=]	g.94495923C>T	0	NCSS/DI	Likely pathogenic	Severe		0	0	0	0	0	1	0	0	1	0	0	0	1	0	0	0	0	0	0	1	0	0	0				9	1	2	1	0	0	0	0
c.4353-4T>C	29i	r.(?)	p.(?)	g.94495191A>G	0.000589854	NCSS/DI	Likely benign	Not assessed		0	0	0	0	0	0	0	0	0	0	0	0	0	0	0	0	0	0	0	0	0	1	0				-2	0	0	0	0	0	1	0
c.4353-1G>A	29i	r.(?)	p.(?)	g.94495188C>T	0	Null	Likely pathogenic	Severe		1	0	0	0	0	0	0	0	0	1	0	0	0	0	0	0	0	0	0	0	0	0	0				9	1	0	0	1	0	0	0
c.4353-1G>T	29i	r.spl	p.(?)	g.94495188C>A	0	Null	Likely pathogenic	Not assessed		1	0	0	0	0	0	0	0	0	1	0	0	0	0	0	0	0	0	0	0	0	0	0				9	1	0	0	1	0	0	0
c.4354G>T	30	r.(spl?)	p.(Glu1452*)	g.94495186C>A	0	Null	Pathogenic	Not assessed		1	0	0	0	0	0	0	0	0	1	0	0	0	0	0	0	0	0	1	0	0	0	0				11	1	1	0	1	0	0	0
c.4359C>A	30	r.(?)	p.(Tyr1453*)	g.94495181G>T	0	Null	Pathogenic	Severe		1	0	0	0	0	0	0	0	0	1	0	0	1	0	0	0	0	0	1	0	0	0	0				13	1	2	0	1	0	0	0
c.4363del	30	r.(?)	p.(Cys1455Valfs*71)	g.94495177del	0	Null	Pathogenic	Not assessed		1	0	0	0	0	0	0	0	0	1	0	0	0	0	0	0	0	0	1	0	0	0	0				11	1	1	0	1	0	0	0
c.4363T>C	30	r.(?)	p.(Cys1455Arg)	g.94495177A>G	2.39387e-05	Missense	Pathogenic	Severe		0	0	0	0	0	0	0	0	1	0	0	0	0	1	0	0	0	0	1	0	0	0	0				10	0	1	2	0	0	0	0
c.4383G>A	30	r.(?)	p.(Trp1461*)	g.94495157C>T	0	Null	Pathogenic	Severe		1	0	0	0	0	0	0	0	1	0	0	0	0	1	0	0	0	0	1	0	0	0	0				18	0	1	2	1	0	0	0
c.4383G>C	30	r.(?)	p.(Trp1461Cys)	g.94495157C>G	2.03622e-06	Missense	Likely pathogenic	Severe		0	0	0	0	0	0	0	0	1	0	0	1	0	0	0	0	0	0	1	0	0	0	0				7	1	1	1	0	0	0	0
c.4387del	30	r.(?)	p.(Thr1463Leufs*63)	g.94495153del	0	Null	Pathogenic	Severe		1	0	0	0	0	0	0	0	1	0	0	0	0	0	0	0	0	0	1	0	0	0	0				14	0	1	1	1	0	0	0
c.4402C>G	30	r.(?)	p.(Pro1468Ala)	g.94495138G>C	4.20464e-05	Missense	VUS	Not assessed		0	0	0	0	0	0	0	0	0	1	0	0	0	0	0	0	0	0	0	0	0	0	0				1	1	0	0	0	0	0	0
c.4407C>T	30	r.(?)	p.(Asn1469=)	g.94495133G>A	0	Synonymous	Likely benign	Not assessed		0	0	0	0	0	0	0	0	0	1	0	0	0	0	0	0	0	0	0	0	0	1	1				-2	1	0	0	0	1	1	0
c.4417C>A	30	r.(?)	p.(Leu1473Met)	g.94495123G>T	8.22146e-05	Missense	VUS	Mild/Moderate$		0	0	0	0	0	0	0	0	0	0	0	0	1	0	0	0	0	0	0	1	0	0	0				3	1	1	0	0	0	0	0
c.4426A>G	30	r.(?)	p.(Lys1476Glu)	g.94495114T>C	0	Missense	VUS	Not assessed		0	0	0	0	0	0	0	0	0	1	0	0	0	0	0	0	0	0	0	0	0	0	0				1	1	0	0	0	0	0	0
c.4429C>T	30	r.(?)	p.(Gln1477*)	g.94495111G>A	0	Null	Pathogenic	Severe		1	0	0	0	0	0	0	0	0	1	0	0	1	0	0	0	0	0	1	0	0	0	0				13	1	2	0	1	0	0	0
c.4436G>A	30	r.(?)	p.(Trp1479*)	g.94495104C>T	0	Null	Pathogenic	Severe		1	0	0	0	0	0	0	0	1	0	0	0	0	0	0	0	0	0	1	0	0	0	0				14	0	1	1	1	0	0	0
c.4437G>A	30	r.(?)	p.(Trp1479*)	g.94495103C>T	0	Null	Pathogenic	Severe		1	0	0	0	0	0	0	0	1	0	0	0	0	1	0	0	0	0	1	0	0	0	0				18	0	1	2	1	0	0	0
c.4446C>A	30	r.(?)	p.(Val1482=)	g.94495094G>T	0	Synonymous	VUS	Severe$		0	0	0	0	0	0	0	0	0	1	0	1	0	0	0	0	0	0	0	1	0	0	0				3	3	0	0	0	0	0	0
c.4450C>T	30	r.(?)	p.(Pro1484Ser)	g.94495090G>A	0	Missense	VUS	Not assessed		0	0	0	0	0	0	0	0	1	0	0	0	0	0	0	0	0	0	0	1	0	0	0				5	1	0	1	0	0	0	0
c.4454C>T	30	r.(?)	p.(Ser1485Leu)	g.94495086G>A	0	Missense	VUS	Uncertain		0	0	0	0	0	0	0	0	0	1	0	0	0	0	0	0	0	0	0	1	0	0	0				2	2	0	0	0	0	0	0
c.4457C>T	30	r.(?)	p.(Pro1486Leu)	g.94495083G>A	8.41043e-05	Missense	Pathogenic	Moderate		0	0	0	0	0	0	1	0	1	0	0	0	0	0	1	0	0	0	1	0	0	0	0				15	1	1	1	1	0	0	0
c.4458del	30	r.(?)	p.(Ser1487Profs*39)	g.94495082del	0	Null	Likely pathogenic	Not assessed		1	0	0	0	0	0	0	0	0	1	0	0	0	0	0	0	0	0	0	0	0	1	0				7	1	0	0	1	0	1	0
c.4462T>C	30	r.(?)	p.(Cys1488Arg)	g.94495078A>G	1.23078e-05	Missense	Pathogenic	Severe		0	0	0	0	0	0	0	0	1	0	0	0	0	0	1	0	0	1	1	0	0	0	0				16	0	2	1	1	0	0	0
c.4463G>A	30	r.(?)	p.(Cys1488Tyr)	g.94495077C>T	0	Missense	Pathogenic	Mild/Moderate		0	0	0	0	0	0	0	0	1	0	0	0	1	0	0	0	0	1	1	0	0	0	0				10	0	3	1	0	0	0	0
c.4463G>T	30	r.(?)	p.(Cys1488Phe)	g.94495077C>A	1.2351e-05	Missense	Likely pathogenic	Mild/Moderate		0	0	0	0	0	0	0	0	1	0	0	1	0	0	0	0	0	1	1	0	0	0	0				9	1	2	1	0	0	0	0
c.4466G>A	30	r.(?)	p.(Arg1489Lys)	g.94495074C>T	3.52201e-05	Missense	Likely benign	Not assessed		0	0	0	0	0	0	0	0	0	0	0	0	0	0	0	0	0	0	0	0	1	0	0				-1	0	0	0	0	1	0	0
c.4467G>T	30	r.(?)	p.(Arg1489Ser)	g.94495073C>A	0.000234815	Missense	VUS	Not assessed		0	0	0	0	0	0	0	0	0	0	0	0	0	0	0	0	0	0	0	0	0	0	0				0	0	0	0	0	0	0	0
c.4468T>C	30	r.(?)	p.(Cys1490Arg)	g.94495072A>G	0	Missense	VUS	Uncertain		0	0	0	0	0	0	0	0	0	1	0	1	0	0	0	0	0	0	1	0	0	0	0				4	2	1	0	0	0	0	0
c.4469G>A	30	r.(?)	p.(Cys1490Tyr)	g.94495071C>T	8.80662e-05	Missense	Pathogenic	Severe		0	0	0	0	0	0	0	0	1	0	0	0	0	0	1	0	0	0	1	0	0	0	0				14	0	1	1	1	0	0	0
c.4480G>A	30	r.(?)	p.(Glu1494Lys)	g.94495060C>T	0	Missense	VUS	Not assessed		0	0	0	0	0	0	0	0	0	1	0	0	0	0	0	0	0	0	0	0	1	0	0				0	1	0	0	0	1	0	0
c.4496T>C	30	r.(?)	p.(Leu1499Pro)	g.94495044A>G	0	Missense	VUS	Not assessed		0	0	0	0	0	0	0	0	0	1	0	0	0	0	0	0	0	0	1	0	0	0	0				3	1	1	0	0	0	0	0
c.4500A>G	30	r.(?)	p.(Pro1500=)	g.94495040T>C	0	Synonymous	Likely benign	Not assessed		0	0	0	0	0	0	0	0	0	1	0	0	0	0	0	0	0	0	0	0	0	1	1				-2	1	0	0	0	1	1	0
c.4501G>T	30	r.(?)	p.(Glu1501*)	g.94495039C>A	0	Null	Pathogenic	Severe		1	0	0	0	0	0	0	0	0	1	0	0	0	0	0	0	0	0	1	0	0	0	0				11	1	1	0	1	0	0	0
c.4503G>C	30	r.(?)	p.(Glu1501Asp)	g.94495037C>G	0.000836891	Missense	Likely benign	Not assessed		0	0	0	0	0	0	0	0	0	0	0	0	0	0	0	0	0	0	0	0	1	0	0				-1	0	0	0	0	1	0	0
c.4504T>G	30	r.(?)	p.(Cys1502Gly)	g.94495036A>C	0	Missense	VUS	Causative variant of unknown severity		0	0	0	0	0	0	0	0	0	1	0	0	0	0	0	0	0	0	1	0	0	0	0				3	1	1	0	0	0	0	0
c.4505G>A	30	r.(?)	p.(Cys1502Tyr)	g.94495035C>T	0	Missense	VUS	Uncertain		0	0	0	0	0	0	0	0	0	1	0	1	0	0	0	0	0	0	1	0	0	0	0				4	2	1	0	0	0	0	0
c.4506C>A	30	r.(?)	p.(Cys1502*)	g.94495034G>T	8.34821e-06	Null	Pathogenic	Severe		1	0	0	0	0	0	0	0	0	1	0	1	0	0	0	0	0	0	1	0	0	0	0				12	2	1	0	1	0	0	0
c.4506C>T	30	r.(?)	p.(Cys1502=)	g.94495034G>A	2.50446e-05	Synonymous	VUS	Mild/Moderate$		0	0	0	0	0	0	0	0	1	0	0	1	0	0	0	0	0	0	0	0	0	1	1				2	1	0	1	0	1	1	0
c.4508C>T	30	r.(?)	p.(Pro1503Leu)	g.94495032G>A	0	Missense	Likely pathogenic	Uncertain		0	0	0	0	0	0	0	0	1	0	0	0	1	0	0	0	0	0	1	0	0	0	0				8	0	2	1	0	0	0	0
c.4516G>A	30	r.(?)	p.(Ala1506Thr)	g.94495024C>T	6.21877e-05	Missense	VUS	Not assessed		0	0	0	0	0	0	0	0	0	0	0	0	0	0	0	0	0	0	0	0	0	0	0				0	0	0	0	0	0	0	0
c.4516G>C	30	r.(?)	p.(Ala1506Pro)	g.94495024C>G	0	Missense	VUS	Not assessed		0	0	0	0	0	0	0	0	0	1	0	0	0	0	0	0	0	0	0	1	0	0	0				2	2	0	0	0	0	0	0
c.4519G>A	30	r.(?)	p.(Gly1507Arg)	g.94495021C>T	9.90705e-05	Missense	Pathogenic	Mild		0	0	0	0	0	0	0	0	1	0	0	0	0	0	1	0	0	0	1	0	0	0	0				14	0	1	1	1	0	0	0
c.4519G>T	30	r.(?)	p.(Gly1507Trp)	g.94495021C>A	0	Missense	Likely pathogenic	Uncertain		0	0	0	0	0	0	0	0	0	1	0	1	0	0	0	0	0	1	1	0	0	0	0				6	2	2	0	0	0	0	0
c.4522G>T	30	r.(?)	p.(Gly1508Cys)	g.94495018C>A	0	Missense	VUS	Not assessed		0	0	0	0	0	0	0	0	0	1	0	0	0	0	0	0	0	0	1	0	0	0	0				3	1	1	0	0	0	0	0
c.4510_4535del	30	r.(?)	p.(Glu1504Profs*42)	g.94495009_94495034del	0	Null	Pathogenic	Severe		1	0	0	0	0	0	0	0	0	1	0	0	0	0	0	0	0	0	1	0	0	0	0				11	1	1	0	1	0	0	0
c.4532C>A	30	r.(?)	p.(Pro1511His)	g.94495008G>T	6.22675e-05	Missense	Likely pathogenic	Causative variant of unknown severity		0	0	0	0	0	0	0	0	0	0	0	0	1	0	0	0	0	1	1	0	0	0	0				6	0	3	0	0	0	0	0
c.4532C>G	30	r.(?)	p.(Pro1511Arg)	g.94495008G>C	0	Missense	Likely pathogenic	Severe		0	0	0	0	0	0	0	0	1	0	0	0	0	0	0	0	0	0	1	0	0	0	0				6	0	1	1	0	0	0	0
c.4526_4536del	30	r.(?)	p.(Leu1509Profs*42)	g.94495006_94495016del	0	Null	Pathogenic	Severe		1	0	0	0	0	0	0	0	0	1	0	1	0	0	0	0	0	0	1	0	0	0	0				12	2	1	0	1	0	0	0
c.4535C>A	30	r.(?)	p.(Pro1512His)	g.94495005G>T	6.0823e-05	Missense	VUS	Not assessed		0	0	0	0	0	0	0	0	0	0	0	0	0	0	0	0	0	0	0	1	0	0	0				1	1	0	0	0	0	0	0
c.4535C>G	30	r.(?)	p.(Pro1512Arg)	g.94495005G>C	8.19918e-06	Missense	VUS	Not assessed		0	0	0	0	0	0	0	0	0	1	0	0	0	0	0	0	0	0	0	1	0	0	0				2	2	0	0	0	0	0	0
c.4535C>T	30	r.(?)	p.(Pro1512Leu)	g.94495005G>A	0	Missense	VUS	Not assessed		0	0	0	0	0	0	0	0	0	1	0	0	0	0	0	0	0	0	1	0	0	0	0				3	1	1	0	0	0	0	0
c.4537C>G	30	r.(spl?)	p.(Gln1513Glu)	g.94495003G>C	1.96898e-05	Missense	VUS	Not assessed		0	0	0	0	0	0	0	0	0	0	0	0	0	0	0	0	0	0	0	0	0	0	0				0	0	0	0	0	0	0	0
c.4537dup	30	r.(spl?)	p.(Gln1513Profs*42)	g.94495003dup	0	Null	Pathogenic	Severe		1	0	0	0	0	0	0	0	1	0	0	0	0	0	1	0	0	0	1	0	0	0	0				22	0	1	1	2	0	0	0
c.4537del	30	r.(spl?)	p.(Gln1513Argfs*13)	g.94495003del	0	Null	Pathogenic	Severe		1	0	0	0	0	0	0	0	1	0	0	0	0	1	0	0	0	0	1	0	0	0	0				18	0	1	2	1	0	0	0
c.4536_4537insC	30	r.(spl?)	p.(Gln1513Profs*42)	g.94495003_94495004insG	0	Null	Pathogenic	Not assessed		1	0	0	0	0	0	0	0	0	1	0	0	0	0	0	0	0	0	1	0	0	0	0				11	1	1	0	1	0	0	0
c.4538A>C	30	r.[4539_4540ins4540+1_4530+30,4467_4539del,4538a>c]	p.[Pro1513_Arg1514ins10,Cys1490Glufs*12,Gln1513Pro]	g.94495002T>G	0	NCSS/DI	Likely pathogenic	Severe		0	0	0	0	0	1	0	0	0	1	0	0	1	0	0	0	0	0	0	1	0	0	0				6	2	2	0	0	0	0	0
c.4538A>G	30	r.[4539_4540ins4540+1_4530+30,4467_4539del]	p.(Arg1513_Arg1514ins10,Cys1490Glufs*12)	g.94495002T>C	0	Null	Pathogenic	Severe		1	0	0	0	0	1	0	0	1	0	0	1	0	0	0	0	0	0	1	0	0	0	0				17	1	2	1	1	0	0	0
c.4539G>A	30	r.[4467_4539del,=]	p.[Cys1490Glufs*12,=]	g.94495001C>T	0	Synonymous	Likely pathogenic	Severe		0	0	0	0	0	1	0	0	1	0	0	0	1	0	0	0	0	0	0	1	0	0	0				9	1	2	1	0	0	0	0
c.4538_4539insC	30	r.(spl?)	p.(Gln1513Hisfs*42)	g.94495001_94495002insG	0	Null	Pathogenic	Severe		1	0	0	0	0	0	0	0	1	0	0	0	0	0	0	0	0	0	1	0	0	0	0				14	0	1	1	1	0	0	0
c.4539+1G>C	30i	r.spl	p.(?)	g.94495000C>G	0	Null	Likely pathogenic	Severe		1	0	0	0	0	0	0	0	0	1	0	0	0	0	0	0	0	0	0	0	0	0	0				9	1	0	0	1	0	0	0
c.4539+1G>T	30i	r.spl	p.(?)	g.94495000C>A	0	Null	Pathogenic	Severe		1	0	0	0	0	0	0	0	1	0	0	0	1	0	0	0	0	0	0	0	0	0	0				14	0	1	1	1	0	0	0
c.4539+2T>G	30i	r.spl	p.(?)	g.94494999A>C	0	Null	Likely pathogenic	Severe		1	0	0	0	0	0	0	0	0	1	0	0	0	0	0	0	0	0	0	0	0	0	0				9	1	0	0	1	0	0	0
c.4539+859C>T	30i	r.=	p.(=)	g.94494142G>A	0.00840268	NCSS/DI	Likely benign	Benign		0	0	0	0	0	0	0	1	0	0	0	0	0	0	0	0	0	0	0	0	0	1	0				-3	0	0	0	0	1	1	0
c.4539+1100A>G	30i	r.[4539_4540ins4539+1033_4539+1100,4539_4540ins4539+989_4539+1100,=]	p.[Arg1514Valfs*31,Arg1514Glyfs*3,=]	g.94493901T>C	0	NCSS/DI	VUS	Moderate$		0	0	0	0	0	0	1	0	0	1	0	0	0	0	0	0	0	0	0	1	0	0	0				3	3	0	0	0	0	0	0
c.4539+1106C>T	30i	r.[4539_4540ins4539+1033_4539+1100,4539_4540ins4539+989_4539+1100]	p.[Arg1514Glyfs*3,Arg1514Valfs*31]	g.94493895G>A	0	NCSS/DI	Likely pathogenic	Severe		0	0	0	0	0	1	0	0	1	0	0	0	0	0	0	0	0	0	0	1	0	0	0				7	1	1	1	0	0	0	0
c.4539+1321A>G	30	r.?	p.(?)	g.94493680T>C	0.00729442	NCSS/DI	Likely benign	Benign		0	0	0	0	0	0	0	1	0	0	0	0	0	0	0	0	0	0	0	0	0	1	0				-3	0	0	0	0	1	1	0
c.4539+1729G>T	30i	r.=	p.(=)	g.94493272C>A	0	NCSS/DI	Likely benign	Not assessed		0	0	0	0	0	0	0	1	0	1	0	0	0	0	0	0	0	0	0	0	0	1	0				-2	1	0	0	0	1	1	0
c.4539+1770C>A	30i	r.(?)	p.(?)	g.94493231G>T	0.0566674	NCSS/DI	Likely benign	Not assessed		0	0	0	0	0	0	0	0	0	0	1	0	0	0	0	0	0	0	0	0	0	1	0				-6	0	0	0	0	0	1	1
c.4539+1858dup	30i	r.(?)	p.(?)	g.94493145dup	0	NCSS/DI	Likely benign	Uncertain		0	0	0	0	0	0	0	0	0	1	0	0	0	0	0	0	0	0	0	0	0	1	0				-1	1	0	0	0	0	1	0
c.4539+2001G>A	30i	r.[=,4539_4540ins4539+1891_4540-2162]	p.[=,Arg1514Leufs*36]	g.94493000C>T	4.39653e-05	NCSS/DI	Pathogenic	Severe		0	0	0	0	0	0	0	0	1	0	0	0	0	0	1	0	0	0	0	0	0	1	0				10	0	0	1	1	0	1	0
c.4539+2028C>T	30i	r.[=,4539_4540ins4539+1891_4540-2162]	p.[=,Arg1514Leufs*36]	g.94492973G>A	4.40226e-05	NCSS/DI	Pathogenic	Moderate		0	0	0	0	0	0	0	0	1	0	0	0	0	0	1	0	0	0	0	0	0	1	0				10	0	0	1	1	0	1	0
c.4539+2064C>T	30i	r.[=,4539_4540ins4539+1891_4540-2162]	p.[=,Arg1514Leufs*36]	g.94492937G>A	0	NCSS/DI	Pathogenic	Mild$		0	0	0	0	0	0	1	0	1	0	0	0	0	0	1	0	0	0	0	1	0	0	0				14	2	0	1	1	0	0	0
c.4539+2065C>G	30i	r.[4539_4540ins4539+1891_4539+2060,=]	p.[Arg1514Lysfs*35,=]	g.94492936G>C	0	NCSS/DI	VUS	Mild$		0	0	0	0	0	0	0	0	0	1	0	1	0	0	0	0	0	0	0	1	0	0	0				3	3	0	0	0	0	0	0
c.4539+2066C>G	30i	r.(?)	p.(?)	g.94492935G>C	0	NCSS/DI	VUS	Uncertain		0	0	0	0	0	0	1	0	0	1	0	1	0	0	0	0	0	0	0	1	0	0	0				4	4	0	0	0	0	0	0
c.4539+2085G>A	30i	r.(?)	p.(?)	g.94492916C>T	0.000230061	NCSS/DI	Likely benign	Benign		0	0	0	0	0	0	0	0	0	0	0	0	0	0	0	0	0	0	0	0	0	1	0				-2	0	0	0	0	0	1	0
c.4540-2169A>G	30i	r.(?)	p.(?)	g.94492773T>C	0.506995	NCSS/DI	Likely benign	Not assessed		0	0	0	0	0	0	0	0	0	0	1	0	0	0	0	0	0	0	0	0	0	1	0				-6	0	0	0	0	0	1	1
c.4540-2077C>T	30i	r.(?)	p.(?)	g.94492681G>A	0.00607079	NCSS/DI	Likely benign	Not assessed		0	0	0	0	0	0	0	0	0	0	0	0	0	0	0	0	0	0	0	0	0	1	0				-2	0	0	0	0	0	1	0
c.4540-2036C>A	30i	r.(?)	p.(?)	g.94492640G>T	0	NCSS/DI	Likely benign	Not assessed		0	0	0	0	0	0	0	0	0	1	0	0	0	0	0	0	0	0	0	0	0	1	0				-1	1	0	0	0	0	1	0
c.4540-8T>A	30i	r.4539_4540ins4540-6_4540-1	p.(Gln1513insProGln)	g.94490612A>T	0	NCSS/DI	VUS	Severe		0	0	0	0	0	1	0	0	0	1	0	0	0	0	0	0	0	0	0	1	0	0	0				4	2	1	0	0	0	0	0
c.4540-8T>C	30i	r.(?)	p.(?)	g.94490612A>G	2.03292e-06	NCSS/DI	Likely benign	Not assessed		0	0	0	0	0	0	0	0	0	1	0	0	0	0	0	0	0	0	0	0	0	1	0				-1	1	0	0	0	0	1	0
c.4540-2A>G	30i	r.spl	p.(?)	g.94490606T>C	5.96196e-06	Null	Pathogenic	Severe		0	1	0	0	0	0	0	0	1	0	0	0	0	0	1	0	0	0	0	0	0	0	0				16	0	0	2	1	0	0	0
c.4540-1G>A	30i	r.spl	p.(?)	g.94490605C>T	0	Null	Pathogenic	Severe		1	0	0	0	0	0	0	0	1	0	0	1	0	0	0	0	0	0	0	0	0	0	0				13	1	0	1	1	0	0	0
c.4546_4547del	31	r.(?)	p.(Gln1516Alafs*38)	g.94490600_94490601del	0	Null	Pathogenic	Severe		1	0	0	0	0	0	0	0	0	1	0	1	0	0	0	0	0	0	1	0	0	0	0				12	2	1	0	1	0	0	0
c.4549C>A	31	r.(?)	p.(Arg1517Ser)	g.94490595G>T	5.96185e-06	Missense	VUS	Not assessed		0	0	0	0	0	0	0	0	0	1	0	0	0	0	0	0	0	0	0	0	0	0	0				1	1	0	0	0	0	0	0
c.4552A>C	31	r.(?)	p.(Ser1518Arg)	g.94490592T>G	0	Missense	VUS	Severe		0	0	0	0	0	0	0	0	0	1	0	0	0	0	0	0	0	0	0	1	0	0	0				2	2	0	0	0	0	0	0
c.4553G>A	31	r.(?)	p.(Ser1518Asn)	g.94490591C>T	0	Missense	VUS	Uncertain		0	0	0	0	0	0	0	0	0	1	0	0	0	0	0	0	0	0	0	0	0	0	0				1	1	0	0	0	0	0	0
c.4555del	31	r.(?)	p.(Thr1519Argfs*7)	g.94490589del	0	Null	Pathogenic	Severe		1	0	0	0	0	0	0	0	1	0	0	0	1	0	0	0	0	0	0	0	0	0	0				14	0	1	1	1	0	0	0
c.4556C>G	31	r.(?)	p.(Thr1519Arg)	g.94490588G>C	0	Missense	VUS	Not assessed		0	0	0	0	0	0	0	0	0	1	0	0	0	0	0	0	0	0	0	0	0	0	0				1	1	0	0	0	0	0	0
c.4556C>T	31	r.(?)	p.(Thr1519Met)	g.94490588G>A	9.20391e-05	Missense	Likely benign	Moderate/Severe		0	0	0	0	0	0	0	0	0	0	0	0	0	0	0	1	0	0	0	0	0	1	0				-3	0	0	0	0	1	1	0
c.4557G>A	31	r.(?)	p.(Thr1519=)	g.94490587C>T	2.07552e-05	Synonymous	Likely benign	Not assessed		0	0	0	0	0	0	0	0	0	1	0	0	0	0	0	0	0	0	0	0	0	1	1				-2	1	0	0	0	1	1	0
c.4558G>A	31	r.(?)	p.(Glu1520Lys)	g.94490586C>T	0	Missense	VUS	Uncertain		0	0	0	0	0	0	0	0	0	1	0	0	0	0	0	0	0	0	0	1	0	0	0				2	2	0	0	0	0	0	0
c.4559A>G	31	r.(?)	p.(Glu1520Gly)	g.94490585T>C	0	Missense	VUS	Severe		0	0	0	0	0	0	0	0	0	1	0	0	0	0	0	0	0	0	0	1	0	0	0				2	2	0	0	0	0	0	0
c.4561del	31	r.(?)	p.(Ile1521Phefs*5)	g.94490583del	0	Null	Pathogenic	Severe		1	0	0	0	1	0	0	0	0	1	0	0	0	0	0	0	0	0	1	0	0	0	0				12	2	1	0	1	0	0	0
c.4567C>T	31	r.(?)	p.(Gln1523*)	g.94490577G>A	0	Null	Pathogenic	Not assessed		1	0	0	0	0	0	0	0	0	1	0	0	0	0	0	0	0	0	1	0	0	0	0				11	1	1	0	1	0	0	0
c.4568A>G	31	r.(?)	p.(Gln1523Arg)	g.94490576T>C	0	Missense	VUS	Severe		0	0	0	0	0	0	0	0	0	1	0	0	0	0	0	0	0	0	0	0	0	0	0				1	1	0	0	0	0	0	0
c.4571A>G	31	r.(?)	p.(Asp1524Gly)	g.94490573T>C	0	Missense	Likely pathogenic	Moderate/Severe		0	0	0	0	0	0	0	0	1	0	0	0	0	0	0	0	0	0	1	0	0	0	0				6	0	1	1	0	0	0	0
c.4573C>G	31	r.(?)	p.(Leu1525Val)	g.94490571G>C	0	Missense	VUS	Not assessed		0	0	0	0	0	0	0	0	0	1	0	0	0	0	0	0	0	0	0	0	0	0	0				1	1	0	0	0	0	0	0
c.4574T>C	31	r.(?)	p.(Leu1525Pro)	g.94490570A>G	0	Missense	VUS	Uncertain		0	0	0	0	0	0	0	0	0	1	0	0	0	0	0	0	0	0	1	0	0	0	0				3	1	1	0	0	0	0	0
c.4576A>G	31	r.(?)	p.(Thr1526Ala)	g.94490568T>C	0	Missense	VUS	Mild/Moderate$		0	0	0	0	0	0	0	0	0	1	0	1	0	0	0	0	0	1	0	1	0	0	0				5	3	1	0	0	0	0	0
c.4577C>T	31	r.(?)	p.(Thr1526Met)	g.94490567G>A	8.80653e-05	Missense	Pathogenic	Severe$		0	0	0	0	0	0	0	0	1	0	0	0	0	0	1	0	0	0	1	0	0	0	0				14	0	1	1	1	0	0	0
c.4578G>A	31	r.(?)	p.(Thr1526=)	g.94490566C>T	0.000220574	Synonymous	Likely benign	Not assessed		0	0	0	0	0	0	0	0	0	0	0	0	0	0	0	0	0	0	0	0	0	1	1				-3	0	0	0	0	1	1	0
c.4588A>T	31	r.(?)	p.(Ile1530Phe)	g.94490556T>A	0	Missense	VUS	Mild/Moderate$		0	0	0	0	0	0	0	0	0	1	0	1	0	0	0	0	0	0	1	0	0	0	0				4	2	1	0	0	0	0	0
c.4594G>A	31	r.(?)	p.(Asp1532Asn)	g.94490550C>T	3.52231e-05	Missense	Pathogenic	Severe$		0	0	0	0	0	0	0	0	1	0	0	0	0	0	1	0	0	0	0	1	0	0	0				13	1	0	1	1	0	0	0
c.4594G>T	31	r.(?)	p.(Asp1532Tyr)	g.94490550C>A	0	Missense	Likely pathogenic	Mild/Moderate$		0	0	0	0	0	0	0	0	0	1	0	1	0	0	0	0	0	1	1	0	0	0	0				6	2	2	0	0	0	0	0
c.4596C>G	31	r.(?)	p.(Asp1532Glu)	g.94490548G>C	0	Missense	VUS	Not assessed		0	0	0	0	0	0	0	0	0	1	0	0	0	0	0	0	0	1	0	1	0	0	0				4	2	1	0	0	0	0	0
c.4598T>C	31	r.(?)	p.(Phe1533Ser)	g.94490546A>G	0	Missense	VUS	Mild/Moderate$		0	0	0	0	0	0	0	0	0	1	0	1	0	0	0	0	0	0	1	0	0	0	0				4	2	1	0	0	0	0	0
c.4604dup	31	r.(?)	p.(Thr1537Asnfs*18)	g.94490540dup	0	Null	Pathogenic	Severe		1	0	0	0	0	0	0	0	0	1	0	0	1	0	0	0	0	0	1	0	0	0	0				13	1	2	0	1	0	0	0
c.4605_4606insT	31	r.(?)	p.(Lys1536*)	g.94490538_94490539insA	0	Null	Pathogenic	Severe		1	0	0	0	0	0	0	0	1	0	0	1	0	0	0	0	0	0	1	0	0	0	0				15	1	1	1	1	0	0	0
c.4609del	31	r.(?)	p.(Thr1537Argfs*6)	g.94490535del	0	Null	Pathogenic	Not assessed		1	0	0	0	0	0	0	0	0	1	0	0	0	0	0	0	0	0	1	0	0	0	0				11	1	1	0	1	0	0	0
c.4610C>T	31	r.(?)	p.(Thr1537Met)	g.94490534G>A	0.000157558	Missense	Likely pathogenic	Mild		0	0	0	0	0	0	0	0	1	0	0	0	1	0	0	0	0	0	1	0	0	0	0				8	0	2	1	0	0	0	0
c.4611G>A	31	r.(?)	p.(Thr1537=)	g.94490533C>T	0.00112227	Synonymous	Likely benign	Not assessed		0	0	0	0	0	0	0	0	0	0	0	0	0	0	0	0	0	0	0	0	0	1	1				-3	0	0	0	0	1	1	0
c.4622T>C	31	r.(?)	p.(Leu1541Pro)	g.94490522A>G	0	Missense	VUS	Uncertain		0	0	0	0	0	0	0	0	0	1	0	0	1	0	0	0	0	0	1	0	0	0	0				5	1	2	0	0	0	0	0
c.4625T>C	31	r.(?)	p.(Ile1542Thr)	g.94490519A>G	1.91831e-05	Missense	VUS	Uncertain		0	0	0	0	0	0	0	0	0	0	0	0	0	0	0	0	0	0	1	0	0	0	0				2	0	1	0	0	0	0	0
c.4612_4625del	31	r.(?)	p.(Tyr1538Lysfs*12)	g.94490519_94490532del	0	Null	Pathogenic	Severe		1	0	0	0	0	0	0	0	0	1	0	1	0	0	0	0	0	0	1	0	0	0	0				12	2	1	0	1	0	0	0
c.4633A>G	31	r.(spl?)	p.(Ser1545Gly)	g.94490511T>C	0	Missense	VUS	Not assessed		0	0	0	0	0	0	0	0	0	1	0	0	0	0	0	0	0	0	0	0	0	0	0				1	1	0	0	0	0	0	0
c.4634+1del	31	r.spl	p.(?)	g.94490510del	0	Null	Pathogenic	Severe		0	1	0	0	0	0	0	0	1	0	0	0	1	0	0	0	0	0	1	0	0	0	0				12	0	2	2	0	0	0	0
c.4634G>A	31	r.(spl?)	p.(Ser1545Asn)	g.94490510C>T	0	Missense	VUS	Mild/Moderate$		0	0	0	0	0	0	0	0	0	1	0	1	0	0	0	0	0	0	0	1	0	0	0				3	3	0	0	0	0	0	0
c.4634+1G>A	31i	r.spl	p.(?)	g.94490509C>T	2.48689e-08	Null	Likely pathogenic	Severe		1	0	0	0	0	0	0	0	0	0	0	0	0	0	0	0	0	0	0	0	0	0	0				8	0	0	0	1	0	0	0
c.4634+1G>T	31i	r.spl	p.(?)	g.94490509C>A	0	Null	Likely pathogenic	Severe		1	0	0	0	0	0	0	0	0	1	0	0	0	0	0	0	0	0	0	0	0	0	0				9	1	0	0	1	0	0	0
c.4634+2T>C	31i	r.spl	p.(?)	g.94490508A>G	0	Null	Pathogenic	Severe		1	0	0	0	0	0	0	0	0	1	0	1	0	0	0	0	0	0	0	0	0	0	0				10	2	0	0	1	0	0	0
c.4634+741A>G	31i	r.[4634_46354ins634+614_4634+740,=]	p.[Ser1545Serfs*51,=]	g.94489769T>C	0	NCSS/DI	VUS	Severe		0	0	0	0	0	1	0	0	0	1	0	0	0	0	0	0	0	0	0	1	0	0	0				4	2	1	0	0	0	0	0
c.4635-5T>C	31i	r.(spl?)	p.(?)	g.94488979A>G	0	NCSS/DI	VUS	Severe		0	0	0	0	0	1	0	0	0	1	0	0	0	0	0	0	0	0	0	1	0	0	0				4	2	1	0	0	0	0	0
c.4635-1G>T	31i	r.spl	p.(?)	g.94488975C>A	0	Null	Pathogenic	Severe		0	1	0	0	0	0	0	0	1	0	0	0	1	0	0	0	0	0	0	0	0	0	0				10	0	1	2	0	0	0	0
c.4635C>T	32	r.(spl?)	p.(Ser1545=)	g.94488974G>A	0	Synonymous	VUS	Not assessed		0	0	0	0	0	0	0	0	0	1	0	0	0	0	0	0	0	0	0	1	0	0	0				2	2	0	0	0	0	0	0
c.4635del	32	r.(spl?)	p.(Leu1546*)	g.94488974del	0	Null	Pathogenic	Severe		1	0	0	0	0	0	0	0	1	0	0	1	0	0	0	0	0	0	1	0	0	0	0				15	1	1	1	1	0	0	0
c.4637T>G	32	r.(spl?)	p.(Leu1546*)	g.94488972A>C	0	Null	Pathogenic	Severe		1	0	0	0	0	0	0	0	1	0	0	0	0	0	0	0	0	0	1	0	0	0	0				14	0	1	1	1	0	0	0
c.4640del	32	r.(?)	p.(Lys1547Argfs*34)	g.94488971del	0	Null	Pathogenic	Severe		1	0	0	0	0	0	0	0	0	1	0	0	0	0	0	0	0	0	1	0	0	0	0				11	1	1	0	1	0	0	0
c.4639A>T	32	r.(?)	p.(Lys1547*)	g.94488970T>A	0	Null	Pathogenic	Severe		1	0	0	0	0	0	0	0	1	0	0	0	0	0	0	0	0	0	1	0	0	0	0				14	0	1	1	1	0	0	0
c.4643G>A	32	r.(?)	p.(Ser1548Asn)	g.94488966C>T	1.60507e-05	Missense	VUS	Not assessed		0	0	0	0	0	0	0	0	0	0	0	0	0	0	0	0	0	0	0	0	0	0	0				0	0	0	0	0	0	0	0
c.4653G>A	32	r.(?)	p.(Trp1551*)	g.94488956C>T	0	Null	Pathogenic	Severe		1	0	0	0	0	0	0	0	1	0	0	1	0	0	0	0	0	0	1	0	0	0	0				15	1	1	1	1	0	0	0
c.4661A>G	32	r.(?)	p.(Glu1554Gly)	g.94488948T>C	0	Missense	Likely pathogenic	Mild/Moderate		0	0	0	0	0	0	0	0	1	0	0	0	1	0	0	0	0	0	1	0	0	0	0				8	0	2	1	0	0	0	0
c.4663_4664del	32	r.(?)	p.(Gln1555Glufs*41)	g.94488946_94488947del	0	Null	Pathogenic	Severe		1	0	0	0	0	0	0	0	1	0	0	0	0	0	0	0	0	0	1	0	0	0	0				14	0	1	1	1	0	0	0
c.4666del	32	r.(spl?)	p.(Arg1556Glyfs*25)	g.94488943del	0	Null	Pathogenic	Severe		1	0	0	0	0	0	0	0	1	0	0	1	0	0	0	0	0	0	1	0	0	0	0				15	1	1	1	1	0	0	0
c.4667G>A	32	r.4635_4667del	p.(Ser1545_Gln1555del)	g.94488942C>T	0	NCSS/DI	Likely pathogenic	Severe		0	0	0	0	0	1	0	0	1	0	0	0	0	0	0	0	0	0	1	0	0	0	0				8	0	2	1	0	0	0	0
c.4667G>C	32	r.4635_4667del	p.(Ser1545_Gln1555del)	g.94488942C>G	4.08284e-06	NCSS/DI	Likely pathogenic	Severe		0	0	0	0	0	1	0	0	1	0	0	1	0	0	0	0	0	0	1	0	0	0	0				9	1	2	1	0	0	0	0
c.4667+1G>A	32i	r.spl	p.(?)	g.94488941C>T	6.03625e-06	Null	Pathogenic	Severe		0	1	0	0	0	0	0	0	1	0	0	0	1	0	0	0	0	0	0	0	0	0	0				10	0	1	2	0	0	0	0
c.4667+1G>C	32i	r.spl	p.(?)	g.94488941C>G	0	Null	VUS	Not assessed		0	1	0	0	0	0	0	0	0	1	0	0	0	0	0	0	0	0	0	0	0	0	0				5	1	0	1	0	0	0	0
c.4667+1G>T	32i	r.spl	p.(?)	g.94488941C>A	0	Null	Pathogenic	Severe		0	1	0	0	0	0	0	0	1	0	0	0	0	1	0	0	0	0	0	0	0	0	0				12	0	0	3	0	0	0	0
c.4667+2T>C	32i	r.spl	p.(?)	g.94488940A>G	7.38236e-06	Null	Likely pathogenic	Severe		0	1	0	0	0	0	0	0	1	0	0	1	0	0	0	0	0	0	0	0	0	0	0				9	1	0	2	0	0	0	0
c.4667+2T>G	32i	r.spl	p.(?)	g.94488940A>C	0	Null	Likely pathogenic	Severe		0	1	0	0	0	0	0	0	0	1	0	1	0	0	0	0	0	0	0	0	0	0	0				6	2	0	1	0	0	0	0
c.4667+45T>C	32i	r.(?)	p.(?)	g.94488897A>G	0.000166725	NCSS/DI	Likely benign	Not assessed		0	0	0	0	0	0	0	0	0	0	0	0	0	0	0	0	0	0	0	0	0	1	0				-2	0	0	0	0	0	1	0
c.4668-2A>G	32i	r.spl	p.(?)	g.94487509T>C	0	Null	Likely pathogenic	Severe		1	0	0	0	0	0	0	0	0	1	0	0	0	0	0	0	0	0	0	0	0	0	0				9	1	0	0	1	0	0	0
c.4668-1G>A	32i	r.spl	p.(?)	g.94487508C>T	0	Null	Likely pathogenic	Severe		1	0	0	0	0	0	0	0	0	1	0	0	0	0	0	0	0	0	0	0	0	0	0				9	1	0	0	1	0	0	0
c.4670A>G	33	r.(spl?)	p.(Tyr1557Cys)	g.94487505T>C	5.96699e-06	Missense	Likely pathogenic	Severe		0	0	0	0	0	0	0	0	1	0	0	0	1	0	0	0	0	0	1	0	0	0	0				8	0	2	1	0	0	0	0
c.4672G>A	33	r.(?)	p.(Gly1558Arg)	g.94487503C>T	0	Missense	VUS	Mild/Moderate$		0	0	0	0	0	0	0	0	0	1	0	0	1	0	0	0	0	0	1	0	0	0	0				5	1	2	0	0	0	0	0
c.4254-197_4672delinsGCTTTT	28i_33	r.(?)	p.(?)	g.94487503_94496279delinsAAAAGC	0	Null	Likely pathogenic	Severe		1	0	0	0	0	0	0	0	0	1	0	0	0	0	0	0	0	0	0	0	0	0	0				9	1	0	0	1	0	0	0
c.4254-197_4672delinsGCTTTTT	28i_33	r.(?)	p.(?)	g.94487503_94496279delinsAAAAAGC	0	Null	Likely pathogenic	Severe		1	0	0	0	0	0	0	0	0	1	0	0	0	0	0	0	0	0	0	0	0	0	0				9	1	0	0	1	0	0	0
c.4676G>A	33	r.(?)	p.(Gly1559Glu)	g.94487499C>T	0	Missense	VUS	Uncertain		0	0	0	0	0	0	0	0	0	1	0	0	1	0	0	0	0	0	0	1	0	0	0				4	2	1	0	0	0	0	0
c.4685T>A	33	r.(?)	p.(Ile1562Asn)	g.94487490A>T	0	Missense	VUS	Not assessed		0	0	0	0	0	0	0	0	0	1	0	0	0	0	0	0	0	0	0	1	0	0	0				2	2	0	0	0	0	0	0
c.4685T>C	33	r.(?)	p.(Ile1562Thr)	g.94487490A>G	0.00161012	Missense	VUS	Benign/Mild		0	0	0	0	0	0	0	0	0	0	0	0	0	0	0	0	0	0	0	1	0	0	0				1	1	0	0	0	0	0	0
c.4687G>A	33	r.(?)	p.(Gly1563Arg)	g.94487488C>T	0	Missense	VUS	Mild/Moderate$		0	0	0	0	0	0	0	0	0	1	0	1	0	0	0	0	0	0	1	0	0	0	0				4	2	1	0	0	0	0	0
c.4689del	33	r.(?)	p.(Gly1564Glufs*17)	g.94487486del	0	Null	Pathogenic	Severe		1	0	0	0	0	0	0	0	1	0	0	1	0	0	0	0	0	0	1	0	0	0	0				15	1	1	1	1	0	0	0
c.4694A>G	33	r.(?)	p.(Lys1565Arg)	g.94487481T>C	0	Missense	VUS	Not assessed		0	0	0	0	0	0	0	0	0	1	0	0	0	0	0	0	0	0	0	0	0	0	0				1	1	0	0	0	0	0	0
c.4696C>T	33	r.(?)	p.(Leu1566Phe)	g.94487479G>A	5.96374e-06	Missense	VUS	Mild/Moderate$		0	0	0	0	0	0	0	0	1	0	0	0	0	0	0	0	0	0	0	0	0	0	0				4	0	0	1	0	0	0	0
c.4700C>T	33	r.(?)	p.(Pro1567Leu)	g.94487475G>A	5.27415e-06	Missense	VUS	Uncertain		0	0	0	0	0	0	0	0	0	1	0	0	0	0	0	0	0	0	0	0	0	0	0				1	1	0	0	0	0	0	0
c.4706del	33	r.(?)	p.(Val1569Alafs*12)	g.94487469del	0	Null	Likely pathogenic	Severe		1	0	0	0	0	0	0	0	0	1	0	0	0	0	0	0	0	0	0	0	0	0	0				9	1	0	0	1	0	0	0
c.4710del	33	r.(?)	p.(Ile1571Serfs*10)	g.94487468del	0	Null	Pathogenic	Severe		1	0	0	0	0	0	0	0	1	0	0	1	0	0	0	0	0	0	0	0	0	0	0				13	1	0	1	1	0	0	0
c.4709C>T	33	r.(?)	p.(Pro1570Leu)	g.94487466G>A	5.96322e-06	Missense	VUS	Not assessed		0	0	0	0	0	0	0	0	1	0	0	0	0	0	0	0	0	0	0	0	0	0	0				4	0	0	1	0	0	0	0
c.4711del	33	r.(?)	p.(Ile1571Serfs*10)	g.94487464del	0	Null	Likely pathogenic	Severe		1	0	0	0	0	0	0	0	0	1	0	0	0	0	0	0	0	0	0	0	0	1	0				7	1	0	0	1	0	1	0
c.4712T>A	33	r.(?)	p.(Ile1571Asn)	g.94487463A>T	1.19245e-05	Missense	VUS	Uncertain		0	0	0	0	0	0	0	0	0	1	0	1	0	0	0	0	0	0	0	0	0	0	0				2	2	0	0	0	0	0	0
c.4715C>T	33	r.(?)	p.(Thr1572Met)	g.94487460G>A	0.000181702	Missense	VUS	Not assessed		0	0	0	0	0	0	0	0	0	0	0	0	0	0	0	0	0	0	0	0	0	0	0				0	0	0	0	0	0	0	0
c.4720G>T	33	r.(?)	p.(Glu1574*)	g.94487455C>A	8.28734e-09	Null	Pathogenic	Severe		1	0	0	0	0	0	0	0	1	0	0	0	1	0	0	0	0	0	1	0	0	0	0				16	0	2	1	1	0	0	0
c.4727T>G	33	r.(?)	p.(Leu1576Arg)	g.94487448A>C	0	Missense	VUS	Mild/Moderate$		0	0	0	0	0	0	0	0	0	1	0	0	0	0	0	0	0	0	0	0	0	0	0				1	1	0	0	0	0	0	0
c.4734del	33	r.(?)	p.(Leu1580*)	g.94487443del	0	Null	Pathogenic	Severe		1	0	0	0	0	0	0	0	1	0	0	0	0	0	0	0	0	0	0	0	0	1	0				10	0	0	1	1	0	1	0
c.4732G>A	33	r.(?)	p.(Gly1578Arg)	g.94487443C>T	1.19252e-05	Missense	VUS	Not assessed		0	0	0	0	0	0	0	0	0	1	0	0	0	0	0	0	0	0	0	0	0	0	0				1	1	0	0	0	0	0	0
c.4739del	33	r.(?)	p.(Leu1580*)	g.94487440del	0	Null	Pathogenic	Severe		1	0	0	0	0	0	0	0	0	1	0	1	0	0	0	0	0	0	0	1	0	0	0				11	3	0	0	1	0	0	0
c.4738_4739del	33	r.(?)	p.(Leu1580Lysfs*16)	g.94487439_94487440del	0	Null	Pathogenic	Severe		1	0	0	0	0	0	0	0	0	1	0	0	0	0	0	0	0	0	1	0	0	0	0				11	1	1	0	1	0	0	0
c.4734_4737del	33	r.(?)	p.(Phe1579*)	g.94487438_94487441del	0	Null	Pathogenic	Not assessed		1	0	0	0	0	0	0	0	0	1	0	0	0	0	0	0	0	0	1	0	0	0	0				11	1	1	0	1	0	0	0
c.4739T>C	33	r.(?)	p.(Leu1580Ser)	g.94487436A>G	6.62708e-06	Missense	Likely pathogenic	Mild/Moderate		0	0	0	0	0	0	0	0	1	0	0	0	0	1	0	0	0	0	0	0	0	0	0				8	0	0	2	0	0	0	0
c.4734_4739delinsCC	33	r.(?)	p.(Phe1579Glnfs*8)	g.94487436_94487441delinsGG	0	Null	Pathogenic	Severe		1	0	0	0	0	0	0	0	1	0	0	0	0	0	0	0	0	0	1	0	0	0	0				14	0	1	1	1	0	0	0
c.4735_4739delinsCC	33	r.(?)	p.(Phe1579_Leu1580delinsPro)	g.94487436_94487440delinsGG	0	Insertion/Deletion	VUS	Severe		0	0	0	0	0	0	0	0	0	1	0	0	0	0	0	0	0	0	1	0	0	0	0				3	1	1	0	0	0	0	0
c.4736_4739del	33	r.(?)	p.(Phe1579*)	g.94487436_94487439del	0	Null	Pathogenic	Severe		1	0	0	0	0	0	0	0	1	0	0	0	0	0	0	0	0	0	1	0	0	0	0				14	0	1	1	1	0	0	0
c.4748T>C	33	r.(?)	p.(Leu1583Pro)	g.94487427A>G	1.05483e-05	Missense	Likely pathogenic	Causative variant of unknown severity		0	0	0	0	0	0	0	0	1	0	0	0	1	0	0	0	0	0	1	0	0	0	0				8	0	2	1	0	0	0	0
c.4762A>T	33	r.(?)	p.(Asn1588Tyr)	g.94487413T>A	0	Missense	Likely pathogenic	Mild/Moderate		0	0	0	0	0	0	0	0	1	0	0	0	1	0	0	0	0	0	0	1	0	0	0				7	1	1	1	0	0	0	0
c.4765G>A	33	r.(?)	p.(Val1589Met)	g.94487410C>T	3.86768e-05	Missense	VUS	Not assessed		0	0	0	0	0	0	0	0	0	0	0	0	0	0	0	0	0	0	0	1	0	0	0				1	1	0	0	0	0	0	0
c.4773+1del	33i	r.spl	p.(?)	g.94487404del	0	NCSS/DI	VUS	Severe		0	0	0	0	0	0	0	0	0	1	0	0	0	0	0	0	0	0	1	0	0	0	0				3	1	1	0	0	0	0	0
c.4771G>A	33	r.(spl?)	p.(Gly1591Arg)	g.94487404C>T	0.00277795	Missense	VUS	Benign		0	0	0	0	0	0	0	0	0	0	0	0	0	0	0	0	0	0	0	0	0	0	0				0	0	0	0	0	0	0	0
c.4773G>C	33	r.[4668_5018del,4668_4773del]	p.(Tyr1557_Val1673del,Tyr1557Alafs*18)	g.94487402C>G	0	Null	Pathogenic	Severe		1	0	0	0	0	1	0	0	1	0	0	0	1	0	0	0	0	0	0	1	0	0	0				17	1	2	1	1	0	0	0
c.4773+1G>A	33i	r.spl	p.(?)	g.94487401C>T	1.32542e-06	Null	Pathogenic	Severe		1	0	0	0	0	0	0	0	1	0	0	0	1	0	0	0	0	0	0	0	0	0	0				14	0	1	1	1	0	0	0
c.4773+1G>T	33i	r.spl	p.(?)	g.94487401C>A	0	Null	Pathogenic	Severe		1	0	0	0	0	0	0	0	1	0	0	0	0	0	1	0	0	0	0	0	0	0	0				20	0	0	1	2	0	0	0
c.4773+2T>C	33i	r.spl	p.(?)	g.94487400A>G	0	Null	Likely pathogenic	Not assessed		1	0	0	0	0	0	0	0	0	1	0	0	0	0	0	0	0	0	0	0	0	0	0				9	1	0	0	1	0	0	0
c.4773+3A>G	33i	r.[4668_4773del,=]	p.[Tyr1557Alafs*18,=]	g.94487399T>C	9.45522e-05	NCSS/DI	Pathogenic	Moderate$		0	0	0	0	0	0	1	0	1	0	0	0	0	0	1	0	0	0	0	1	0	0	0				14	2	0	1	1	0	0	0
c.4773+4T>G	33i	r.(?)	p.(?)	g.94487398A>C	0	NCSS/DI	Likely benign	Not assessed		0	0	0	0	0	0	0	0	0	1	0	0	0	0	0	0	0	0	0	0	0	1	0				-1	1	0	0	0	0	1	0
c.4773+5G>A	33i	r.[4668_4773del,4668_5018del]	p.[Tyr1557Alafs*18,Tyr1557_Val1673del]	g.94487397C>T	0	NCSS/DI	Likely pathogenic	Moderate		0	0	0	0	0	0	1	0	1	0	0	1	0	0	0	0	0	0	0	1	0	0	0				7	3	0	1	0	0	0	0
c.4773+48C>T	33i	r.(?)	p.(?)	g.94487354G>A	0.571566	NCSS/DI	Likely benign	Not assessed		0	0	0	0	0	0	0	0	0	0	1	0	0	0	0	0	0	0	0	0	0	1	0				-6	0	0	0	0	0	1	1
c.4774-30G>A	33i	r.(?)	p.(?)	g.94487300C>T	0.0014111	NCSS/DI	Likely benign	Not assessed		0	0	0	0	0	0	0	0	0	0	1	0	0	0	0	0	0	0	0	0	0	1	0				-6	0	0	0	0	0	1	1
c.4774-27T>C	33i	r.(?)	p.(?)	g.94487297A>G	2.11838e-05	NCSS/DI	VUS	Causative variant of unknown severity$		0	0	0	0	0	0	0	1	0	1	0	0	1	0	0	0	0	0	0	0	0	1	0				0	1	1	0	0	1	1	0
c.4774-9G>A	33i	r.spl	p.(?)	g.94487279C>T	0	NCSS/DI	Likely pathogenic	Mild/Moderate$		0	0	0	0	0	1	0	0	1	0	0	0	0	0	0	1	0	0	0	1	0	0	0				6	1	1	1	0	1	0	0
c.4774-2A>C	33i	r.spl	p.(?)	g.94487272T>G	0	Null	VUS	Not assessed		0	1	0	0	0	0	0	0	0	1	0	0	0	0	0	0	0	0	0	0	0	0	0				5	1	0	1	0	0	0	0
c.4774-2A>G	33i	r.spl	p.(?)	g.94487272T>C	0	Null	VUS	Not assessed		0	1	0	0	0	0	0	0	0	1	0	0	0	0	0	0	0	0	0	0	0	0	0				5	1	0	1	0	0	0	0
c.4775G>A	34	r.(spl?)	p.(Gly1592Asp)	g.94487269C>T	4.35696e-06	Missense	VUS	Mild/Moderate		0	0	0	0	0	0	0	0	1	0	0	1	0	0	0	0	0	0	0	0	0	0	0				5	1	0	1	0	0	0	0
c.4786dup	34	r.(?)	p.(Arg1596Lysfs*5)	g.94487258dup	0	Null	Pathogenic	Severe		1	0	0	0	0	0	0	0	0	1	0	0	0	0	0	0	0	0	1	0	0	0	0				11	1	1	0	1	0	0	0
c.4793C>A	34	r.(?)	p.(Ala1598Asp)	g.94487251G>T	2.40959e-05	Missense	Pathogenic	Severe		0	0	0	0	0	1	0	0	1	0	0	0	0	0	1	0	0	0	0	1	0	0	0				15	1	1	1	1	0	0	0
c.4793C>G	34	r.(?)	p.(Ala1598Gly)	g.94487251G>C	0	Missense	VUS	Uncertain		0	0	0	0	0	0	0	0	0	1	0	1	0	0	0	0	0	1	0	0	0	0	0				4	2	1	0	0	0	0	0
c.4804del	34	r.(?)	p.(Ile1602Tyrfs*8)	g.94487242del	0	Null	Pathogenic	Severe		1	0	0	0	0	0	0	0	0	1	0	0	0	0	0	0	0	0	0	1	0	0	0				10	2	0	0	1	0	0	0
c.4809del	34	r.(?)	p.(Asp1604Ilefs*6)	g.94487235del	0	Null	Pathogenic	Severe		1	0	0	0	0	0	0	0	0	1	0	0	0	0	0	0	0	0	0	1	0	0	0				10	2	0	0	1	0	0	0
c.4831del	34	r.(?)	p.(Thr1611Leufs*51)	g.94487213del	0	Null	Pathogenic	Not assessed		1	0	0	0	0	0	0	0	0	1	0	0	0	0	0	0	0	0	1	0	0	0	0				11	1	1	0	1	0	0	0
c.4832del	34	r.(?)	p.(Thr1611Metfs*51)	g.94487212del	0	Null	Pathogenic	Severe		1	0	0	0	0	0	0	0	0	1	0	0	0	0	0	0	0	0	1	0	0	0	0				11	1	1	0	1	0	0	0
c.4837G>A	34	r.(?)	p.(Asp1613Asn)	g.94487207C>T	0	Missense	VUS	Not assessed		0	0	0	0	0	0	0	0	0	1	0	0	0	0	0	1	0	0	0	0	0	0	0				0	1	0	0	0	1	0	0
c.4838del	34	r.(?)	p.(Asp1613Alafs*49)	g.94487206del	0	Null	Pathogenic	Severe		1	0	0	0	0	0	0	0	0	1	0	0	0	0	0	0	0	0	1	0	0	0	0				11	1	1	0	1	0	0	0
c.4842C>G	34	r.(?)	p.(Asn1614Lys)	g.94487202G>C	0	Missense	VUS	Causative variant of unknown severity		0	0	0	0	0	0	0	0	1	0	0	1	0	0	0	0	0	0	0	0	0	0	0				5	1	0	1	0	0	0	0
c.4845del	34	r.(?)	p.(Lys1616Argfs*46)	g.94487200del	0	Null	Pathogenic	Severe		1	0	0	0	0	0	0	0	1	0	0	1	0	0	0	0	0	0	1	0	0	0	0				15	1	1	1	1	0	0	0
c.4846_4847insT	34	r.(spl?)	p.(Lys1616Ilefs*5)	g.94487197_94487198insA	0	Null	Pathogenic	Severe		1	0	0	0	0	0	0	0	0	1	0	0	0	0	0	0	0	0	1	0	0	0	0				11	1	1	0	1	0	0	0
c.4848+1G>A	34i	r.spl	p.(?)	g.94487195C>T	0	Null	Likely pathogenic	Severe		0	1	0	0	0	0	0	0	1	0	0	0	0	0	0	0	0	0	0	0	0	0	0				8	0	0	2	0	0	0	0
c.4848+1G>T	34i	r.spl	p.(?)	g.94487195C>A	0	Null	Likely pathogenic	Severe		0	1	0	0	0	0	0	0	1	0	0	1	0	0	0	0	0	0	0	0	0	0	0				9	1	0	2	0	0	0	0
c.4848+2T>A	34i	r.spl	p.(?)	g.94487194A>T	0	Null	Likely pathogenic	Severe		0	1	0	0	0	0	0	0	0	1	0	1	0	0	0	0	0	0	0	0	0	0	0				6	2	0	1	0	0	0	0
c.4848+2T>C	34i	r.spl	p.(?)	g.94487194A>G	0	Null	Pathogenic	Severe		0	1	0	0	0	0	0	0	1	0	0	0	1	0	0	0	0	0	0	0	0	0	0				10	0	1	2	0	0	0	0
c.4848+3A>G	34i	r.4774_4848del	p.(Gly1592_Lys1616del)	g.94487193T>C	0	NCSS/DI	Likely pathogenic	Severe		0	0	0	0	0	1	0	0	1	0	0	0	1	0	0	0	0	0	0	1	0	0	0				9	1	2	1	0	0	0	0
c.4849-8C>G	34i	r.spl	p.(?)	g.94486973G>C	0	NCSS/DI	Likely pathogenic	Uncertain		0	0	0	0	0	1	0	0	1	0	0	0	0	0	0	0	0	0	0	1	0	0	0				7	1	1	1	0	0	0	0
c.4849del	35	r.(?)	p.(Val1617Cysfs*45)	g.94486966del	0	Null	Pathogenic	Severe		1	0	0	0	0	0	0	0	1	0	0	0	0	1	0	0	0	0	1	0	0	0	0				18	0	1	2	1	0	0	0
c.4849-1G>A	34i	r.spl	p.(?)	g.94486966C>T	2.7985e-05	Null	Pathogenic	Severe		1	0	0	0	0	0	0	0	1	0	0	0	1	0	0	0	0	0	0	0	0	0	0				14	0	1	1	1	0	0	0
c.4849-1G>C	34i	r.(?)	p.(?)	g.94486966C>G	0	Null	Likely pathogenic	Severe		1	0	0	0	0	0	0	0	0	1	0	0	0	0	0	0	0	0	0	0	0	0	0				9	1	0	0	1	0	0	0
c.4849G>A	35	r.[4849_5018del,4849_5109del,=]	p. [Val1617Alafs*113,Val1617Met,=]	g.94486965C>T	0	NCSS/DI	Likely pathogenic	Severe		0	0	0	0	0	1	0	0	0	1	0	0	1	0	0	0	0	0	1	0	0	0	0				7	1	3	0	0	0	0	0
c.4852T>A	35	r.(?)	p.(Trp1618Arg)	g.94486962A>T	0	Missense	VUS	Not assessed		0	0	0	0	0	0	0	0	0	1	0	0	0	0	0	0	0	1	1	0	0	0	0				5	1	2	0	0	0	0	0
c.4853G>A	35	r.(?)	p.(Trp1618*)	g.94486961C>T	0	Null	Pathogenic	Severe		1	0	0	0	0	0	0	0	1	0	0	1	0	0	0	0	0	0	1	0	0	0	0				15	1	1	1	1	0	0	0
c.4854G>A	35	r.(?)	p.(Trp1618*)	g.94486960C>T	4.06679e-06	Null	Pathogenic	Severe		1	0	0	0	0	0	0	0	0	1	0	0	0	0	0	0	0	0	1	0	0	0	0				11	1	1	0	1	0	0	0
c.4854G>C	35	r.(?)	p.(Trp1618Cys)	g.94486960C>G	7.4256e-06	Missense	Likely pathogenic	Not assessed		0	0	0	1	0	0	0	0	0	1	0	0	0	0	0	0	0	0	1	0	0	0	0				7	1	1	1	0	0	0	0
c.4854G>T	35	r.(?)	p.(Trp1618Cys)	g.94486960C>A	0	Missense	Likely pathogenic	Uncertain		0	0	0	0	0	0	0	0	1	0	0	0	0	0	0	0	0	0	1	0	0	0	0				6	0	1	1	0	0	0	0
c.4855T>C	35	r.(?)	p.(Phe1619Leu)	g.94486959A>G	0	Missense	Likely pathogenic	Causative variant of unknown severity		0	0	0	0	0	0	0	0	1	0	0	1	0	0	0	0	0	0	1	0	0	0	0				7	1	1	1	0	0	0	0
c.4861A>T	35	r.(?)	p.(Asn1621Tyr)	g.94486953T>A	5.97214e-06	Missense	VUS	Not assessed		0	0	0	0	0	0	0	0	0	1	0	0	0	0	0	0	0	0	1	0	0	0	0				3	1	1	0	0	0	0	0
c.4859_4864delinsTCCT	35	r.(?)	p.(Asn1620Ilefs*25)	g.94486950_94486955delinsAGGA	0	Null	Pathogenic	Severe		1	0	0	0	0	0	0	0	0	1	0	0	0	0	0	0	0	0	1	0	0	0	0				11	1	1	0	1	0	0	0
c.4867G>C	35	r.(?)	p.(Gly1623Arg)	g.94486947C>G	0	Missense	VUS	Not assessed		0	0	0	0	0	0	0	0	0	1	0	0	0	0	0	0	0	0	1	0	0	0	0				3	1	1	0	0	0	0	0
c.4868G>T	35	r.(?)	p.(Gly1623Val)	g.94486946C>A	0	Missense	VUS	Uncertain		0	0	0	0	0	0	0	0	0	1	0	1	0	0	0	0	0	0	1	0	0	0	0				4	2	1	0	0	0	0	0
c.4869C>G	35	r.(=)	p.(Gly1623=)	g.94486945G>C	0	Synonymous	Likely benign	Not assessed		0	0	0	0	0	0	0	0	0	1	0	0	0	0	0	0	0	0	0	0	0	1	1				-2	1	0	0	0	1	1	0
c.4870T>G	35	r.(?)	p.(Trp1624Gly)	g.94486944A>C	0	Missense	VUS	Mild/Moderate$		0	0	0	0	0	0	0	0	0	1	0	0	1	0	0	0	0	0	1	0	0	0	0				5	1	2	0	0	0	0	0
c.4872G>A	35	r.(?)	p.(Trp1624*)	g.94486942C>T	0	Null	Pathogenic	Severe		1	0	0	0	0	0	0	0	0	1	0	1	0	0	0	0	0	0	1	0	0	0	0				12	2	1	0	1	0	0	0
c.4873C>G	35	r.(?)	p.(His1625Asp)	g.94486941G>C	0	Missense	VUS	Uncertain		0	0	0	0	0	0	0	0	0	1	0	0	0	0	0	0	0	1	1	0	0	0	0				5	1	2	0	0	0	0	0
c.4873C>T	35	r.(?)	p.(His1625Tyr)	g.94486941G>A	0	Missense	Likely pathogenic	Severe$		0	0	0	0	0	0	0	0	1	0	0	1	0	0	0	0	0	1	1	0	0	0	0				9	1	2	1	0	0	0	0
c.4875T>A	35	r.(?)	p.(His1625Gln)	g.94486939A>T	0	Missense	Likely pathogenic	Causative variant of unknown severity		0	0	0	0	0	0	0	0	1	0	0	1	0	0	0	0	0	1	1	0	0	0	0				9	1	2	1	0	0	0	0
c.4880del	35	r.(?)	p.(Leu1627Argfs*35)	g.94486934del	1.2067e-05	Null	Pathogenic	Severe		1	0	0	0	0	0	0	0	0	1	0	0	0	0	0	0	0	0	1	0	0	0	0				11	1	1	0	1	0	0	0
c.4880T>C	35	r.(?)	p.(Leu1627Pro)	g.94486934A>G	0	Missense	VUS	Not assessed		0	0	0	0	0	0	0	0	0	1	0	0	0	0	0	0	0	0	0	1	0	0	0				2	2	0	0	0	0	0	0
c.4889T>C	35	r.(?)	p.(Phe1630Ser)	g.94486925A>G	0	Missense	Likely pathogenic	Uncertain		0	0	0	0	0	0	0	0	1	0	0	1	0	0	0	0	0	0	1	0	0	0	0				7	1	1	1	0	0	0	0
c.4892T>C	35	r.(?)	p.(Leu1631Pro)	g.94486922A>G	0	Missense	VUS	Uncertain		0	0	0	0	0	0	0	0	0	1	0	0	1	0	0	0	0	0	1	0	0	0	0				5	1	2	0	0	0	0	0
c.4895dup	35	r.(?)	p.(Asn1632Lysfs*14)	g.94486919dup	0	Null	Pathogenic	Not assessed		1	0	0	0	0	0	0	0	0	1	0	0	0	0	0	0	0	0	1	0	0	0	0				11	1	1	0	1	0	0	0
c.4880_4903dup	35	r.(?)	p.(Leu1627_Ala1634dup)	g.94486915_94486938dup	0	Insertion/Deletion	VUS	Uncertain		0	0	0	0	0	0	0	0	0	1	0	0	0	0	0	0	1	0	0	0	0	0	0				3	1	1	0	0	0	0	0
c.4897_4906del	35	r.(?)	p.(Val1633Thrfs*26)	g.94486908_94486917del	0	Null	Pathogenic	Not assessed		1	0	0	0	0	0	0	0	0	1	0	0	0	0	0	0	0	0	1	0	0	0	0				11	1	1	0	1	0	0	0
c.4909G>A	35	r.(?)	p.(Ala1637Thr)	g.94486905C>T	0.000145234	Missense	VUS	Not assessed		0	0	0	0	0	0	0	0	0	0	0	0	0	0	0	0	0	0	1	0	0	0	0				2	0	1	0	0	0	0	0
c.4916T>G	35	r.(?)	p.(Leu1639*)	g.94486898A>C	0	Null	Pathogenic	Not assessed		1	0	0	0	0	0	0	0	0	1	0	0	0	0	0	0	0	0	1	0	0	0	0				11	1	1	0	1	0	0	0
c.4918C>T	35	r.(?)	p.(Arg1640Trp)	g.94486896G>A	4.51643e-05	Missense	Pathogenic	Severe		0	0	0	0	0	0	0	0	1	0	0	0	0	0	1	0	0	0	1	0	0	0	0				14	0	1	1	1	0	0	0
c.4919G>A	35	r.(?)	p.(Arg1640Gln)	g.94486895C>T	2.66418e-05	Missense	Pathogenic	Severe		0	0	0	0	0	0	0	0	1	0	0	0	0	0	1	0	0	1	0	1	0	0	0				15	1	1	1	1	0	0	0
c.4924_4927del	35	r.(?)	p.(Ser1642Cysfs*19)	g.94486890_94486893del	2.65083e-06	Null	Pathogenic	Severe		1	0	0	0	0	0	0	0	0	1	0	0	0	0	0	0	0	0	1	0	0	0	0				11	1	1	0	1	0	0	0
c.4925G>T	35	r.(?)	p.(Ser1642Ile)	g.94486889C>A	0.00105395	Missense	VUS	Benign		0	0	0	0	0	0	0	0	0	0	0	0	0	0	0	0	0	1	0	0	0	0	0				2	0	1	0	0	0	0	0
c.4926C>G	35	r.(?)	p.(Ser1642Arg)	g.94486888G>C	3.32251e-05	Missense	Likely pathogenic	Moderate/Severe		0	0	0	0	0	0	0	0	1	0	0	0	0	1	0	0	0	0	0	0	0	0	0				8	0	0	2	0	0	0	0
c.4927del	35	r.(?)	p.(Leu1643Cysfs*19)	g.94486888del	0	Null	Pathogenic	Severe		1	0	0	0	0	0	0	0	0	1	0	0	0	0	0	0	0	0	1	0	0	0	0				11	1	1	0	1	0	0	0
c.4947del	35	r.(?)	p.(Glu1650Argfs*12)	g.94486870del	0	Null	Pathogenic	Severe		1	0	0	0	0	0	0	0	1	0	0	0	1	0	0	0	0	0	0	1	0	0	0				15	1	1	1	1	0	0	0
c.4948G>T	35	r.(?)	p.(Glu1650*)	g.94486866C>A	0	Null	Pathogenic	Severe		1	0	0	0	0	0	0	0	1	0	0	0	1	0	0	0	0	0	1	0	0	0	0				16	0	2	1	1	0	0	0
c.4954T>G	35	r.(?)	p.(Tyr1652Asp)	g.94486860A>C	0	Missense	Likely pathogenic	Severe		0	0	0	0	0	0	0	0	1	0	0	1	0	0	0	0	0	0	0	1	0	0	0				6	2	0	1	0	0	0	0
c.4956T>G	35	r.(?)	p.(Tyr1652*)	g.94486858A>C	0	Null	Pathogenic	Severe		1	0	0	0	0	0	0	0	1	0	0	0	1	0	0	0	0	0	1	0	0	0	0				16	0	2	1	1	0	0	0
c.4958G>A	35	r.(?)	p.(Gly1653Glu)	g.94486856C>T	0	Missense	VUS	Not assessed		0	0	0	0	0	0	0	0	0	1	0	0	0	0	0	0	0	0	1	0	0	0	0				3	1	1	0	0	0	0	0
c.4964C>T	35	r.(?)	p.(Thr1655Ile)	g.94486850G>A	0	Missense	VUS	Uncertain		0	0	0	0	0	0	0	0	0	1	0	0	0	0	0	0	0	0	1	0	0	0	0				3	1	1	0	0	0	0	0
c.4972A>C	35	r.(?)	p.(Ser1658Arg)	g.94486842T>G	1.58259e-05	Missense	VUS	Uncertain		0	0	0	0	0	0	0	0	0	0	0	0	0	0	0	0	0	0	0	1	0	0	0				1	1	0	0	0	0	0	0
c.4978C>T	35	r.(?)	p.(Pro1660Ser)	g.94486836G>A	1.19262e-05	Missense	Likely pathogenic	Severe$		0	0	0	0	0	0	0	0	1	0	0	0	0	0	0	0	0	1	1	0	0	0	0				8	0	2	1	0	0	0	0
c.4981del	35	r.(?)	p.(Leu1661*)	g.94486836del	0	Null	Pathogenic	Severe		1	0	0	0	0	0	0	0	0	1	0	0	0	0	0	0	0	0	1	0	0	0	0				11	1	1	0	1	0	0	0
c.4979C>T	35	r.(?)	p.(Pro1660Leu)	g.94486835G>A	0	Missense	Likely pathogenic	Moderate/Severe		0	0	0	0	0	0	0	0	1	0	0	0	0	0	0	0	0	1	1	0	0	0	0				8	0	2	1	0	0	0	0
c.4995G>C	35	r.(?)	p.(Lys1665Asn)	g.94486819C>G	0	Missense	VUS	Not assessed		0	0	0	0	0	0	0	0	0	1	0	0	0	0	0	0	0	0	0	0	0	0	0				1	1	0	0	0	0	0	0
c.4995G>T	35	r.(?)	p.(Lys1665Asn)	g.94486819C>A	0	Missense	VUS	Not assessed		0	0	0	0	0	0	0	0	0	1	0	0	0	0	0	0	0	0	0	0	0	0	0				1	1	0	0	0	0	0	0
c.4996G>A	35	r.(?)	p.(Glu1666Lys)	g.94486818C>T	5.47177e-05	Missense	VUS	Not assessed		0	0	0	0	0	0	0	0	0	0	0	0	0	0	0	0	0	0	0	1	0	0	0				1	1	0	0	0	0	0	0
c.4999C>A	35	r.(?)	p.(Gln1667Lys)	g.94486815G>T	0	Missense	VUS	Uncertain		0	0	0	0	0	0	0	0	0	1	0	0	0	0	0	0	0	0	1	0	0	0	0				3	1	1	0	0	0	0	0
c.5018+2T>A	35i	r.spl	p.(?)	g.94486794A>T	0	Null	Pathogenic	Severe		1	0	0	0	0	0	0	0	1	0	0	0	0	0	0	0	0	0	0	0	0	0	0				12	0	0	1	1	0	0	0
c.5018+2T>C	35i	r.spl	p.(?)	g.94486794A>G	0	Null	Pathogenic	Severe		1	0	0	0	0	0	0	0	1	0	0	0	0	0	1	0	0	0	0	0	0	0	0				20	0	0	1	2	0	0	0
c.5018+5G>A	35i	r.4849_5018del	p.(Val1617Alafs*113)	g.94486791C>T	0	NCSS/DI	Pathogenic	Severe		0	0	0	0	0	1	0	0	1	0	0	0	0	1	0	0	0	0	0	1	0	0	0				11	1	1	2	0	0	0	0
c.5018+8A>G	35i	r.(?)	p.(?)	g.94486788T>C	0.000790651	NCSS/DI	Likely benign	Benign		0	0	0	0	0	0	0	0	0	0	0	0	0	0	0	0	0	0	0	0	0	1	0				-2	0	0	0	0	0	1	0
c.5019del	36	r.(?)	p.(Leu1674*)	g.94485316del	0	Null	Pathogenic	Not assessed		1	0	0	0	0	0	0	0	0	1	0	0	0	0	0	0	0	0	1	0	0	0	0				11	1	1	0	1	0	0	0
c.5019-1G>A	35i	r.(?)	p.(?)	g.94485316C>T	0	Null	Pathogenic	Severe		1	0	0	0	0	0	0	0	0	1	0	1	0	0	0	0	0	0	0	0	0	0	0				10	2	0	0	1	0	0	0
c.5019-2_5020del	35i	r.(?)	p.(?)	g.94485316_94485319del	0	Null	Pathogenic	Severe		1	0	0	0	0	0	0	0	0	1	0	0	0	0	0	0	0	0	1	0	0	0	0				11	1	1	0	1	0	0	0
c.5026A>C	36	r.(?)	p.(Thr1676Pro)	g.94485308T>G	0	Missense	VUS	Not assessed		0	0	0	0	0	0	0	0	0	1	0	0	0	0	0	0	0	0	1	0	0	0	0				3	1	1	0	0	0	0	0
c.5050del	36	r.(?)	p.(Ile1684Serfs*3)	g.94485284del	0	Null	Pathogenic	Severe		1	0	0	0	0	0	0	0	1	0	0	0	1	0	0	0	0	0	1	0	0	0	0				16	0	2	1	1	0	0	0
c.5051T>A	36	r.(?)	p.(Ile1684Asn)	g.94485283A>T	2.23114e-05	Missense	VUS	Not assessed		0	0	0	0	0	0	0	0	0	1	0	0	0	0	0	0	0	0	1	0	0	0	0				3	1	1	0	0	0	0	0
c.5044_5058del	36	r.(?)	p.(Val1682_Val1686del)	g.94485279_94485293del	1.42833e-05	Insertion/Deletion	Pathogenic	Moderate		0	0	0	0	0	0	0	0	1	0	0	0	0	0	1	0	1	0	0	0	0	0	0				14	0	1	1	1	0	0	0
c.5056G>A	36	r.(?)	p.(Val1686Met)	g.94485278C>T	0.000266833	Missense	VUS	Mild		0	0	0	0	0	0	0	0	0	0	0	1	0	0	0	0	0	0	1	0	0	0	0				3	1	1	0	0	0	0	0
c.5059A>T	36	r.(?)	p.(Ile1687Phe)	g.94485275T>A	5.41028e-05	Missense	Likely pathogenic	Mild/Moderate		0	0	0	0	0	0	0	0	1	0	0	0	1	0	0	0	0	0	1	0	0	0	0				8	0	2	1	0	0	0	0
c.5059del	36	r.(?)	p.(Ile1687Phefs*15)	g.94485275del	0	Null	Pathogenic	Severe		1	0	0	0	0	0	0	0	1	0	0	0	0	0	0	0	0	0	1	0	0	0	0				14	0	1	1	1	0	0	0
c.5065T>C	36	r.(?)	p.(Ser1689Pro)	g.94485269A>G	7.37374e-06	Missense	VUS	Severe		0	0	0	0	0	0	0	0	1	0	0	1	0	0	0	0	0	0	0	0	0	0	0				5	1	0	1	0	0	0	0
c.5072C>T	36	r.(?)	p.(Ser1691Phe)	g.94485262G>A	0	Missense	VUS	Uncertain		0	0	0	0	0	0	0	0	0	1	0	0	0	0	0	0	0	0	1	0	0	0	0				3	1	1	0	0	0	0	0
c.5077G>A	36	r.(?)	p.(Val1693Ile)	g.94485257C>T	0.000183655	Missense	VUS	Mild		0	0	0	0	0	0	0	0	1	0	0	0	1	0	0	0	0	0	0	0	0	1	0				4	0	1	1	0	0	1	0
c.5084C>A	36	r.(?)	p.(Ala1695Asp)	g.94485250G>T	0	Missense	Likely pathogenic	Severe		0	0	0	0	0	0	0	0	1	0	0	0	0	0	0	0	0	0	1	0	0	0	0				6	0	1	1	0	0	0	0
c.5087G>A	36	r.(?)	p.(Ser1696Asn)	g.94485247C>T	3.17277e-05	Missense	Likely pathogenic	Mild		0	0	0	0	0	0	0	0	1	0	0	0	0	1	0	0	0	0	0	1	0	0	0				9	1	0	2	0	0	0	0
c.5088C>A	36	r.(?)	p.(Ser1696Arg)	g.94485246G>T	0	Missense	VUS	Not assessed		0	0	0	0	0	0	0	0	0	1	0	0	0	0	0	0	0	0	1	0	0	0	0				3	1	1	0	0	0	0	0
c.5088C>G	36	r.(?)	p.(Ser1696Arg)	g.94485246G>C	0	Missense	Likely pathogenic	Causative variant of unknown severity		0	0	0	0	0	0	0	0	1	0	0	0	1	0	0	0	0	0	1	0	0	0	0				8	0	2	1	0	0	0	0
c.5092G>T	36	r.(?)	p.(Val1698Phe)	g.94485242C>A	0	Missense	VUS	Uncertain		0	0	0	0	0	0	0	0	0	1	0	0	0	0	0	0	0	0	1	0	0	0	0				3	1	1	0	0	0	0	0
c.5095del	36	r.(?)	p.(Leu1699Phefs*3)	g.94485240del	0	Null	Pathogenic	Severe		1	0	0	0	0	0	0	0	0	1	0	0	1	0	0	0	0	0	1	0	0	0	0				13	1	2	0	1	0	0	0
c.5100T>G	36	r.(?)	p.(Tyr1700*)	g.94485234A>C	0	Null	Pathogenic	Severe		1	0	0	0	0	0	0	0	0	1	0	1	0	0	0	0	0	0	1	0	0	0	0				12	2	1	0	1	0	0	0
c.5107C>G	36	r.(?)	p.(Gln1703Glu)	g.94485227G>C	0	Missense	VUS	Severe		0	0	0	0	0	1	0	0	0	1	0	0	0	0	0	0	0	0	0	1	0	0	0				4	2	1	0	0	0	0	0
c.5110del	36	r.(?)	p.(Glu1704Serfs*3)	g.94485225del	0	Null	Pathogenic	Not assessed		1	0	0	0	0	0	0	0	0	1	0	0	0	0	0	0	0	0	1	0	0	0	0				11	1	1	0	1	0	0	0
c.5110G>A	36	r.(?)	p.(Glu1704Lys)	g.94485224C>T	0	Missense	VUS	Not assessed		0	0	0	0	0	0	0	0	0	1	0	0	0	0	0	0	0	0	1	0	0	0	0				3	1	1	0	0	0	0	0
c.5113C>T	36	r.(?)	p.(Arg1705Trp)	g.94485221G>A	1.0572e-05	Missense	Likely pathogenic	Severe$		0	0	0	0	0	0	0	0	1	0	0	0	1	0	0	0	0	0	1	0	0	0	0				8	0	2	1	0	0	0	0
c.5114G>A	36	r.(?)	p.(Arg1705Gln)	g.94485220C>T	7.72889e-05	Missense	Pathogenic	Mild/Moderate		0	0	0	0	0	0	0	0	1	0	0	0	1	0	0	0	0	1	1	0	0	0	0				10	0	3	1	0	0	0	0
c.5114G>T	36	r.(?)	p.(Arg1705Leu)	g.94485220C>A	1.0292e-05	Missense	Pathogenic	Severe		0	0	0	0	0	1	0	0	1	0	0	0	0	0	0	0	0	1	1	0	0	0	0				10	0	3	1	0	0	0	0
c.5128A>C	36	r.(?)	p.(Lys1710Gln)	g.94485206T>G	6.02648e-06	Missense	VUS	Mild/Moderate$		0	0	0	0	0	0	0	0	0	1	0	1	0	0	0	0	0	0	1	0	0	0	0				4	2	1	0	0	0	0	0
c.5137C>A	36	r.(?)	p.(Gln1713Lys)	g.94485197G>T	1.8155e-05	Missense	Likely pathogenic	Mild/Moderate$		0	0	0	0	0	0	0	0	0	1	0	1	0	0	0	0	0	1	1	0	0	0	0				6	2	2	0	0	0	0	0
c.5137C>G	36	r.(?)	p.(Gln1713Glu)	g.94485197G>C	0	Missense	VUS	Not assessed		0	0	0	0	0	0	0	0	0	1	0	0	0	0	0	0	0	1	1	0	0	0	0				5	1	2	0	0	0	0	0
c.5138A>G	36	r.(?)	p.(Gln1713Arg)	g.94485196T>C	4.10645e-06	Missense	Pathogenic	Causative variant of unknown severity		0	0	0	1	0	0	0	0	1	0	0	1	0	0	0	0	0	0	1	0	0	0	0				11	1	1	2	0	0	0	0
c.5137_5138delinsAG	36	r.(?)	p.(Gln1713Arg)	g.94485196_94485197delinsCT	0	Missense	Pathogenic	Moderate		0	0	0	1	0	0	0	0	1	0	0	1	0	0	0	0	1	0	0	1	0	0	0				12	2	1	2	0	0	0	0
c.5149G>T	36	r.(?)	p.(Gly1717*)	g.94485185C>A	0	Null	Pathogenic	Severe		1	0	0	0	0	0	0	0	0	1	0	0	0	0	0	0	0	0	1	0	0	0	0				11	1	1	0	1	0	0	0
c.5153T>G	36	r.(?)	p.(Val1718Gly)	g.94485181A>C	0	Missense	VUS	Not assessed		0	0	0	0	0	0	0	0	0	1	0	0	0	0	0	0	0	0	1	0	0	0	0				3	1	1	0	0	0	0	0
c.5161_5162del	36	r.(?)	p.(Thr1721Hisfs*65)	g.94485172_94485173del	1.22651e-05	Null	Pathogenic	Severe		1	0	0	0	0	0	0	0	1	0	0	0	1	0	0	0	0	0	1	0	0	0	0				16	0	2	1	1	0	0	0
c.5167T>C	36	r.(?)	p.(Tyr1723His)	g.94485167A>G	0	Missense	VUS	Uncertain		0	0	0	0	0	0	0	0	0	1	0	1	0	0	0	0	0	0	1	0	0	0	0				4	2	1	0	0	0	0	0
c.5169C>G	36	r.(?)	p.(Tyr1723*)	g.94485165G>C	0	Null	Pathogenic	Severe		1	0	0	0	0	0	0	0	0	1	0	0	0	0	0	0	0	0	1	0	0	0	0				11	1	1	0	1	0	0	0
c.5170T>C	36	r.(?)	p.(Trp1724Arg)	g.94485164A>G	0	Missense	Likely pathogenic	Moderate/Severe		0	0	0	0	0	0	0	0	1	0	0	0	0	0	0	0	0	0	1	0	0	0	0				6	0	1	1	0	0	0	0
c.5171G>T	36	r.(?)	p.(Trp1724Leu)	g.94485163C>A	0	Missense	Likely pathogenic	Uncertain		0	0	0	0	0	0	0	0	0	1	0	1	0	0	0	0	0	1	1	0	0	0	0				6	2	2	0	0	0	0	0
c.5172G>A	36	r.(?)	p.(Trp1724*)	g.94485162C>T	0	Null	Pathogenic	Severe		1	0	0	0	0	0	0	0	1	0	0	0	1	0	0	0	0	0	1	0	0	0	0				16	0	2	1	1	0	0	0
c.5172G>T	36	r.(?)	p.(Trp1724Cys)	g.94485162C>A	0	Missense	Likely pathogenic	Uncertain		0	0	0	0	0	0	0	0	0	1	0	0	1	0	0	0	0	1	1	0	0	0	0				7	1	3	0	0	0	0	0
c.5175dup	36	r.(?)	p.(Thr1726Aspfs*61)	g.94485159dup	6.20332e-06	Null	Pathogenic	Severe		1	0	0	0	0	0	0	0	1	0	0	1	0	0	0	0	0	0	1	0	0	0	0				15	1	1	1	1	0	0	0
c.5177C>A	36	r.(?)	p.(Thr1726Asn)	g.94485157G>T	4.39539e-05	Missense	VUS	Severe		0	0	0	0	0	0	0	0	0	1	0	0	0	0	0	0	0	0	0	0	0	0	0				1	1	0	0	0	0	0	0
c.5176_5177insG	36	r.(?)	p.(Thr1726Serfs*61)	g.94485157_94485158insC	0	Null	Pathogenic	Not assessed		1	0	0	0	0	0	0	0	0	1	0	0	0	0	0	0	0	0	1	0	0	0	0				11	1	1	0	1	0	0	0
c.5186T>C	36	r.(?)	p.(Leu1729Pro)	g.94485148A>G	4.59694e-06	Missense	Likely pathogenic	Severe		0	0	0	0	0	0	0	0	1	0	0	1	0	0	0	0	0	0	1	0	0	0	0				7	1	1	1	0	0	0	0
c.5189G>A	36	r.(?)	p.(Trp1730*)	g.94485145C>T	6.35134e-06	Null	Pathogenic	Severe		1	0	0	0	0	0	0	0	1	0	0	0	0	0	0	0	0	0	1	0	0	0	0				14	0	1	1	1	0	0	0
c.5196+1G>A	36i	r.spl	p.(?)	g.94485137C>T	3.07756e-05	Null	Pathogenic	Severe		1	0	0	0	0	0	0	0	1	0	0	0	0	0	1	0	0	0	0	0	0	0	0				20	0	0	1	2	0	0	0
c.5196+1G>T	36i	r.spl	p.(?)	g.94485137C>A	0	Null	Pathogenic	Severe		1	0	0	0	0	0	0	0	1	0	0	0	0	0	0	0	0	0	0	0	0	0	0				12	0	0	1	1	0	0	0
c.5196+2dup	36i	r.(spl?)	p.(?)	g.94485136dup	0	NCSS/DI	VUS	Severe		0	0	0	0	0	0	0	0	1	0	0	0	0	0	0	0	0	0	0	1	0	0	0				5	1	0	1	0	0	0	0
c.5196+2T>C	36i	r.spl	p.(?)	g.94485136A>G	0	Null	Pathogenic	Severe		1	0	0	0	0	0	0	0	1	0	0	0	0	0	0	0	0	0	0	0	0	0	0				12	0	0	1	1	0	0	0
c.5196+2T>G	36i	r.spl	p.(?)	g.94485136A>C	0	Null	Pathogenic	Severe		1	0	0	0	0	0	0	0	0	1	0	1	0	0	0	0	0	0	0	0	0	0	0				10	2	0	0	1	0	0	0
c.5196+3_5196+6del	36i	r.4849_5196del	p.(Val1617_Ile1732del)	g.94485134_94485137del	6.68977e-06	NCSS/DI	Likely pathogenic	Severe		0	0	0	0	0	1	0	0	1	0	0	1	0	0	0	0	0	0	0	1	0	0	0				8	2	1	1	0	0	0	0
c.5196+3_5196+8del	36i	r.(spl?)	p.(?)	g.94485132_94485137del	0	NCSS/DI	VUS	Uncertain		0	0	0	0	0	0	0	1	0	1	0	0	0	0	0	0	0	0	0	1	0	0	0				1	2	0	0	0	1	0	0
c.5196+899C>T	36i	r.=	p.(=)	g.94484239G>A	0.023544	NCSS/DI	Benign	Not assessed		0	0	0	0	0	0	0	1	0	0	1	0	0	0	0	0	0	0	0	0	0	1	0				-7	0	0	0	0	1	1	1
c.5196+1013A>G	36i	r.5196_5197ins5196+880_5196+1008	p.(Met1733Valfs*2)	g.94484125T>C	0	NCSS/DI	VUS	Severe		0	0	0	0	0	1	0	0	0	1	0	0	0	0	0	0	0	0	0	1	0	0	0				4	2	1	0	0	0	0	0
c.5196+1015A>G	36i	r.=	p.(=)	g.94484123T>C	0	NCSS/DI	Likely benign	Not assessed		0	0	0	0	0	0	0	1	0	1	0	0	0	0	0	0	0	0	0	0	0	1	0				-2	1	0	0	0	1	1	0
c.5196+1056A>G	36i	r.5196_5197ins5196+880_5196+1056	p.(Met1733Valfs*2)	g.94484082T>C	0	NCSS/DI	Pathogenic	Severe		0	0	0	0	0	1	0	0	1	0	0	0	0	0	1	0	0	0	0	1	0	0	0				15	1	1	1	1	0	0	0
c.5196+1078del	36i	r.(?)	p.(?)	g.94484061del	0.0444471	NCSS/DI	Likely benign	Not assessed		0	0	0	0	0	0	0	0	0	0	1	0	0	0	0	0	0	0	0	0	0	1	0				-6	0	0	0	0	0	1	1
c.5196+1136C>A	36i	r.=	p.(=)	g.94484002G>T	0.00301389	NCSS/DI	Benign	Benign		0	0	0	0	0	0	0	1	0	0	1	0	0	0	0	0	0	0	0	0	0	1	0				-7	0	0	0	0	1	1	1
c.5196+1137G>A	36i	r.[=,5196_5197ins5196+1140_5196+1212]	p.[=,Met1733Glufs*78]	g.94484001C>T	9.57917e-05	NCSS/DI	Pathogenic	Mild$		0	0	0	0	0	0	0	0	1	0	0	0	0	0	1	0	0	0	0	0	0	1	0				10	0	0	1	1	0	1	0
c.5196+1158C>T	36i	r.(?)	p.(?)	g.94483980G>A	5.1815e-05	NCSS/DI	Likely benign	Not assessed		0	0	0	0	0	0	0	0	0	0	0	0	0	0	0	0	0	0	0	0	0	1	0				-2	0	0	0	0	0	1	0
c.5196+1159G>A	36i	r.=	p.(=)	g.94483979C>T	0.00677831	NCSS/DI	Benign	Benign		0	0	0	0	0	0	0	1	0	0	1	0	0	0	0	0	0	0	0	0	0	1	0				-7	0	0	0	0	1	1	1
c.5196+1216C>A	36i	r.[=,5196_5197ins5196+1140_5196+1212]	p.[=,Met1733Glufs*78]	g.94483922G>T	0	NCSS/DI	Pathogenic	Moderate		0	0	0	0	0	0	1	0	1	0	0	0	0	1	0	0	0	0	0	1	0	0	0				10	2	0	2	0	0	0	0
c.5197-557G>T	36i	r.5196_5197ins5197-563_5197-750	p.(Met1733*)	g.94481967C>A	0	NCSS/DI	Likely pathogenic	Severe		0	0	0	0	0	1	0	0	0	1	0	0	1	0	0	0	0	0	0	1	0	0	0				6	2	2	0	0	0	0	0
c.5197-3G>C	36i	r.(?)	p.(?)	g.94481413C>G	0	NCSS/DI	Likely benign	Not assessed		0	0	0	0	0	0	0	0	0	1	0	0	0	0	0	0	0	0	0	0	0	1	0				-1	1	0	0	0	0	1	0
c.5197-1G>A	36i	r.spl	p.(?)	g.94481411C>T	0	Null	Likely pathogenic	Severe		1	0	0	0	0	0	0	0	0	1	0	0	0	0	0	0	0	0	0	0	0	0	0				9	1	0	0	1	0	0	0
c.5198T>C	37	r.(spl?)	p.(Met1733Thr)	g.94481409A>G	3.72472e-05	Missense	VUS	Mild/Moderate$		0	0	0	0	0	0	0	0	0	1	0	0	0	0	0	0	0	0	0	0	1	0	0				0	1	0	0	0	1	0	0
c.5201del	37	r.(?)	p.(Asn1734Ilefs*4)	g.94481407del	0	Null	Pathogenic	Not assessed		1	0	0	0	0	0	0	0	0	1	0	0	0	0	0	0	0	0	1	0	0	0	0				11	1	1	0	1	0	0	0
c.5206T>C	37	r.(?)	p.(Ser1736Pro)	g.94481401A>G	4.25617e-06	Missense	VUS	Severe		0	0	0	0	0	0	0	0	1	0	0	0	0	0	0	0	0	0	0	0	0	0	0				4	0	0	1	0	0	0	0
c.5214T>G	37	r.(?)	p.(Ser1738Arg)	g.94481393A>C	0	Missense	VUS	Severe		0	0	0	0	0	0	0	0	0	1	0	0	0	0	0	0	0	0	0	1	0	0	0				2	2	0	0	0	0	0	0
c.5216C>A	37	r.(?)	p.(Ala1739Asp)	g.94481391G>T	0	Missense	VUS	Uncertain		0	0	0	0	0	0	0	0	0	1	0	0	1	0	0	0	0	0	1	0	0	0	0				5	1	2	0	0	0	0	0
c.5216_5218dup	37	r.(?)	p.(Ala1739dup)	g.94481391_94481393dup	0	Insertion/Deletion	VUS	Not assessed		0	0	0	0	0	0	0	0	1	0	0	0	0	0	0	0	0	0	0	0	0	1	0				2	0	0	1	0	0	1	0
c.5219G>A	37	r.(?)	p.(Gly1740Glu)	g.94481388C>T	0	Missense	VUS	Not assessed		0	0	0	0	0	0	0	0	0	1	0	0	0	0	0	0	0	0	0	0	0	0	0				1	1	0	0	0	0	0	0
c.5222del	37	r.(?)	p.(Leu1741Argfs*37)	g.94481385del	0	Null	Pathogenic	Not assessed		1	0	0	0	0	0	0	0	0	1	0	0	0	0	0	0	0	0	1	0	0	0	0				11	1	1	0	1	0	0	0
c.5212_5222del	37	r.(?)	p.(Ser1738Glyfs*45)	g.94481385_94481395del	0	Null	Pathogenic	Severe		1	0	0	0	0	0	0	0	0	1	0	0	0	0	0	0	0	0	1	0	0	0	0				11	1	1	0	1	0	0	0
c.5227del	37	r.(?)	p.(Val1743Trpfs*35)	g.94481381del	0	Null	Pathogenic	Not assessed		1	0	0	0	0	0	0	0	0	1	0	0	0	0	0	0	0	0	1	0	0	0	0				11	1	1	0	1	0	0	0
c.5231G>A	37	r.(?)	p.(Gly1744Asp)	g.94481376C>T	0	Missense	VUS	Uncertain		0	0	0	0	0	0	0	0	0	1	0	0	0	0	0	0	0	0	0	0	0	0	0				1	1	0	0	0	0	0	0
c.5222_5232del	37	r.(?)	p.(Leu1741Hisfs*42)	g.94481375_94481385del	0	Null	Pathogenic	Severe		1	0	0	0	0	0	0	0	1	0	0	0	0	0	0	0	0	0	1	0	0	0	0				14	0	1	1	1	0	0	0
c.5224_5234del	37	r.(?)	p.(Val1742Leufs*41)	g.94481373_94481383del	0	Insertion/Deletion	VUS	Severe		0	0	0	0	0	0	0	0	0	1	0	0	0	0	0	0	0	0	1	0	0	0	0				3	1	1	0	0	0	0	0
c.5235C>G	37	r.(?)	p.(Ile1745Met)	g.94481372G>C	1.7906e-05	Missense	VUS	Severe		0	0	0	0	0	0	0	0	0	1	0	0	0	0	0	0	0	0	1	0	0	0	0				3	1	1	0	0	0	0	0
c.5242G>A	37	r.(?)	p.(Gly1748Arg)	g.94481365C>T	7.97303e-06	Missense	Likely pathogenic	Causative variant of unknown severity		0	0	0	0	0	0	0	0	1	0	0	0	1	0	0	0	0	1	0	0	0	0	0				8	0	2	1	0	0	0	0
c.5243G>A	37	r.(?)	p.(Gly1748Glu)	g.94481364C>T	0	Missense	Likely pathogenic	Causative variant of unknown severity		0	0	0	0	0	0	0	0	1	0	0	0	1	0	0	0	0	1	0	0	0	0	0				8	0	2	1	0	0	0	0
c.5248C>T	37	r.(?)	p.(Gln1750*)	g.94481359G>A	0	Null	Pathogenic	Severe		1	0	0	0	0	0	0	0	1	0	0	0	0	0	0	0	0	0	1	0	0	0	0				14	0	1	1	1	0	0	0
c.5260T>G	37	r.(?)	p.(Tyr1754Asp)	g.94481347A>C	0	Missense	VUS	Uncertain		0	0	0	0	0	0	0	0	0	1	0	1	0	0	0	0	0	0	1	0	0	0	0				4	2	1	0	0	0	0	0
c.5261A>G	37	r.(?)	p.(Tyr1754Cys)	g.94481346T>C	0	Missense	VUS	Not assessed		0	0	0	0	0	0	0	0	0	1	0	0	0	0	0	0	0	0	1	0	0	0	0				3	1	1	0	0	0	0	0
c.5282C>G	37	r.(?)	p.(Pro1761Arg)	g.94481325G>C	0	Missense	VUS	Severe		0	0	0	0	0	0	0	0	1	0	0	0	0	0	0	0	0	0	0	1	0	0	0				5	1	0	1	0	0	0	0
c.5285C>A	37	r.(?)	p.(Ala1762Asp)	g.94481322G>T	0	Missense	Likely pathogenic	Moderate		0	0	0	0	0	0	0	0	1	0	0	0	1	0	0	0	0	0	1	0	0	0	0				8	0	2	1	0	0	0	0
c.5281_5289del	37	r.(?)	p.(Pro1761_Leu1763del)	g.94481322_94481330del	5.96794e-06	Insertion/Deletion	Likely pathogenic	Severe		0	0	0	0	0	0	0	0	1	0	0	1	0	0	0	0	1	0	0	0	0	0	0				7	1	1	1	0	0	0	0
c.5289del	37	r.(?)	p.(Val1764Trpfs*14)	g.94481319del	0	Null	Pathogenic	Severe		1	0	0	0	0	0	0	0	1	0	0	0	0	0	0	0	0	0	0	0	0	0	0				12	0	0	1	1	0	0	0
c.5288T>C	37	r.(?)	p.(Leu1763Pro)	g.94481319A>G	0	Missense	VUS	Uncertain		0	0	0	0	0	0	0	0	0	1	0	0	0	0	0	0	0	0	1	0	0	0	0				3	1	1	0	0	0	0	0
c.5300T>C	37	r.(?)	p.(Leu1767Pro)	g.94481307A>G	0	Missense	VUS	Not assessed		0	0	0	0	0	0	0	0	0	1	0	0	0	0	0	0	0	0	1	0	0	0	0				3	1	1	0	0	0	0	0
c.5302_5303del	37	r.(?)	p.(Leu1768Alafs*18)	g.94481304_94481305del	0	Null	Pathogenic	Severe		1	0	0	0	0	0	0	0	1	0	0	1	0	0	0	0	0	0	1	0	0	0	0				15	1	1	1	1	0	0	0
c.5307G>C	37	r.(?)	p.(Leu1769=)	g.94481300C>G	0.000154921	Synonymous	Likely benign	Benign		0	0	0	0	0	0	0	0	0	0	0	0	0	0	0	0	0	0	0	0	0	1	1				-3	0	0	0	0	1	1	0
c.5308T>G	37	r.(?)	p.(Tyr1770Asp)	g.94481299A>C	0	Missense	Likely pathogenic	Uncertain		0	0	0	0	0	0	0	0	1	0	0	0	0	0	0	0	0	0	1	0	0	0	0				6	0	1	1	0	0	0	0
c.5311G>A	37	r.(spl?)	p.(Gly1771Arg)	g.94481296C>T	5.98226e-06	Missense	Likely pathogenic	Severe$		0	0	0	0	0	0	0	0	1	0	0	1	0	0	0	0	0	0	1	0	0	0	0				7	1	1	1	0	0	0	0
c.5312+1G>A	37i	r.spl	p.(?)	g.94481294C>T	4.40395e-05	Null	Pathogenic	Severe		1	0	0	0	0	0	0	0	1	0	0	0	0	0	1	0	0	0	0	0	0	0	0				20	0	0	1	2	0	0	0
c.5312+2T>G	37i	r.spl	p.(?)	g.94481293A>C	5.98363e-06	Null	Pathogenic	Severe		1	0	0	0	0	0	0	0	1	0	0	1	0	0	0	0	0	0	0	0	0	0	0				13	1	0	1	1	0	0	0
c.5312+3A>T	37i	r.5197_5312del	p.(Asn1734Glyfs*14)	g.94481292T>A	0	NCSS/DI	Likely pathogenic	Severe		0	0	0	0	0	1	0	0	0	1	0	0	1	0	0	0	0	0	0	1	0	0	0				6	2	2	0	0	0	0	0
c.5312+8G>A	37i	r.(?)	p.(?)	g.94481287C>T	0.000215934	NCSS/DI	Likely benign	Not assessed		0	0	0	0	0	0	0	0	0	0	0	0	0	0	0	0	0	0	0	0	0	1	0				-2	0	0	0	0	0	1	0
c.5196+1483_5313-89del	36i	r.(?)	p.(?)	g.94480338_94483658del	0	Null	Likely pathogenic	Not assessed		1	0	0	0	0	0	0	0	0	1	0	0	0	0	0	0	0	0	0	0	0	0	0				9	1	0	0	1	0	0	0
c.5313-10T>C	37i	r.(?)	p.(?)	g.94480256A>G	0	NCSS/DI	Likely benign	Mild/Moderate$		0	0	0	0	0	0	0	1	0	1	0	0	0	0	0	0	0	0	0	0	0	1	0				-2	1	0	0	0	1	1	0
c.5313-3C>G	37i	r.5312_5313ins5312-2_5312-1	p.(Trp1772Aspfs*7)	g.94480249G>C	0	NCSS/DI	VUS	Severe		0	0	0	0	0	1	0	0	0	1	0	0	0	0	0	0	0	0	0	1	0	0	0				4	2	1	0	0	0	0	0
c.5313-2del	37i	r.(spl?)	p.(?)	g.94480248del	0	Null	Pathogenic	Severe		1	0	0	0	0	0	0	0	1	0	0	0	0	0	0	0	0	0	1	0	0	0	0				14	0	1	1	1	0	0	0
c.5315G>A	38	r.(spl?)	p.(Trp1772*)	g.94480244C>T	5.96332e-06	Null	Pathogenic	Severe		1	0	0	0	0	0	0	0	0	1	0	1	0	0	0	0	0	0	1	0	0	0	0				12	2	1	0	1	0	0	0
c.5316G>A	38	r.(?)	p.(Trp1772*)	g.94480243C>T	5.96322e-06	Null	Pathogenic	Severe		1	0	0	0	0	0	0	0	1	0	0	0	1	0	0	0	0	0	1	0	0	0	0				16	0	2	1	1	0	0	0
c.5313-2_5316del	37i, 38	r.(?)	p.(?)	g.94480243_94480248del	0	Null	Pathogenic	Severe		1	0	0	0	0	0	0	0	0	1	0	1	0	0	0	0	0	0	1	0	0	0	0				12	2	1	0	1	0	0	0
c.5318C>A	38	r.(?)	p.(Ala1773Glu)	g.94480241G>T	0	Missense	Likely pathogenic	Severe		0	0	0	0	0	1	0	0	0	1	0	1	0	0	0	0	0	1	1	0	0	0	0				8	2	3	0	0	0	0	0
c.5318C>T	38	r.(?)	p.(Ala1773Val)	g.94480241G>A	4.04499e-05	Missense	Pathogenic	Severe		0	0	0	0	0	1	0	0	1	0	0	0	0	0	1	0	0	1	1	0	0	0	0				18	0	3	1	1	0	0	0
c.5317_5318insA	38	r.(?)	p.(Ala1773Aspfs*14)	g.94480241_94480242insT	0	Null	Pathogenic	Severe		1	0	0	0	0	0	0	0	0	1	0	0	0	0	0	0	0	0	1	0	0	0	0				11	1	1	0	1	0	0	0
c.5324T>A	38	r.(?)	p.(Ile1775Asn)	g.94480235A>T	4.06561e-06	Missense	Likely pathogenic	Moderate/Severe		0	0	0	0	0	0	0	0	1	0	0	1	0	0	0	0	0	0	0	1	0	0	0				6	2	0	1	0	0	0	0
c.5327C>T	38	r.(?)	p.(Pro1776Leu)	g.94480232G>A	0	Missense	Pathogenic	Severe$		0	0	0	0	0	0	0	0	1	0	0	0	0	1	0	0	0	0	1	0	0	0	0				10	0	1	2	0	0	0	0
c.5329A>T	38	r.(?)	p.(Met1777Leu)	g.94480230T>A	8.40231e-05	Missense	VUS	Severe$		0	0	0	0	0	0	0	0	1	0	0	1	0	0	0	0	0	0	0	0	0	0	0				5	1	0	1	0	0	0	0
c.5332A>G	38	r.(?)	p.(Met1778Val)	g.94480227T>C	0	Missense	Likely pathogenic	Mild/Moderate		0	0	0	0	0	0	0	0	1	0	0	1	0	0	0	0	0	1	1	0	0	0	0				9	1	2	1	0	0	0	0
c.5332A>T	38	r.(?)	p.(Met1778Leu)	g.94480227T>A	7.9956e-06	Missense	Likely pathogenic	Mild/Moderate		0	0	0	0	0	0	0	0	1	0	0	1	0	0	0	0	0	1	1	0	0	0	0				9	1	2	1	0	0	0	0
c.5333T>A	38	r.(?)	p.(Met1778Lys)	g.94480226A>T	0	Missense	Likely pathogenic	Mild/Moderate$		0	0	0	0	0	0	0	0	0	1	0	0	1	0	0	0	0	1	1	0	0	0	0				7	1	3	0	0	0	0	0
c.5335T>C	38	r.(?)	p.(Tyr1779His)	g.94480224A>G	0	Missense	Likely pathogenic	Moderate/Severe		0	0	0	0	0	0	0	0	1	0	0	0	0	0	0	0	0	0	1	0	0	0	0				6	0	1	1	0	0	0	0
c.5333_5336del	38	r.(?)	p.(Met1778Thrfs*51)	g.94480223_94480226del	0	Null	Pathogenic	Not assessed		1	0	0	0	0	0	0	0	0	1	0	0	0	0	0	0	0	0	1	0	0	0	0				11	1	1	0	1	0	0	0
c.5337C>A	38	r.(?)	p.(Tyr1779*)	g.94480222G>T	5.96311e-06	Null	Pathogenic	Severe		1	0	0	0	0	0	0	0	1	0	0	1	0	0	0	0	0	0	1	0	0	0	0				15	1	1	1	1	0	0	0
c.5337C>G	38	r.(?)	p.(Tyr1779*)	g.94480222G>C	0	Null	Pathogenic	Severe		1	0	0	0	0	0	0	0	1	0	0	0	0	0	0	0	0	0	1	0	0	0	0				14	0	1	1	1	0	0	0
c.5338C>G	38	r.(?)	p.(Pro1780Ala)	g.94480221G>C	0.000174506	Missense	VUS	Benign/Mild$		0	0	0	0	0	0	0	0	0	0	0	1	0	0	0	0	0	0	1	0	0	0	0				3	1	1	0	0	0	0	0
c.5342C>A	38	r.(?)	p.(Ala1781Glu)	g.94480217G>T	0	Missense	VUS	Uncertain		0	0	0	0	0	0	0	0	0	1	0	0	1	0	0	0	0	0	1	0	0	0	0				5	1	2	0	0	0	0	0
c.5351T>C	38	r.(?)	p.(Leu1784Pro)	g.94480208A>G	5.96311e-06	Missense	VUS	Mild/Moderate$		0	0	0	0	0	0	0	0	0	1	0	0	1	0	0	0	0	0	1	0	0	0	0				5	1	2	0	0	0	0	0
c.5351T>G	38	r.(?)	p.(Leu1784Arg)	g.94480208A>C	1.3308e-05	Missense	VUS	Mild/Moderate$		0	0	0	0	0	0	0	0	0	0	0	1	0	0	0	0	0	0	1	0	0	0	0				3	1	1	0	0	0	0	0
c.5350_5351insGA	38	r.(?)	p.(Leu1784Argfs*47)	g.94480208_94480209insTC	0	Null	Pathogenic	Severe		1	0	0	0	0	0	0	0	0	1	0	0	0	0	0	0	0	0	1	0	0	0	0				11	1	1	0	1	0	0	0
c.5363C>T	38	r.(?)	p.(Pro1788Leu)	g.94480196G>A	0	Missense	VUS	Not assessed		0	0	0	0	0	0	0	0	0	1	0	0	0	0	0	0	0	0	1	0	0	0	0				3	1	1	0	0	0	0	0
c.5367C>G	38	r.(?)	p.(Ser1789Arg)	g.94480192G>C	0	Missense	VUS	Uncertain		0	0	0	0	0	0	0	0	0	1	0	1	0	0	0	0	0	0	1	0	0	0	0				4	2	1	0	0	0	0	0
c.5371dup	38	r.(?)	p.(Ala1791Glyfs*9)	g.94480188dup	0	Null	Pathogenic	Severe		1	0	0	0	0	0	0	0	0	1	0	0	0	0	0	0	0	0	1	0	0	0	0				11	1	1	0	1	0	0	0
c.5377G>A	38	r.(?)	p.(Val1793Met)	g.94480182C>T	0	Missense	Likely pathogenic	Causative variant of unknown severity$		0	0	0	0	0	0	0	0	1	0	0	1	0	0	0	0	0	0	1	0	0	0	0				7	1	1	1	0	0	0	0
c.5380G>C	38	r.(?)	p.(Ala1794Pro)	g.94480179C>G	0	Missense	Likely pathogenic	Moderate		0	0	0	0	0	0	1	0	1	0	0	1	0	0	0	0	0	1	0	1	0	0	0				9	3	1	1	0	0	0	0
c.5381C>A	38	r.(?)	p.(Ala1794Asp)	g.94480178G>T	3.11995e-05	Missense	Pathogenic	Severe		0	0	0	0	0	1	0	0	1	0	0	0	0	0	1	0	0	1	1	0	0	0	0				18	0	3	1	1	0	0	0
c.5383T>G	38	r.(?)	p.(Leu1795Val)	g.94480176A>C	4.06561e-06	Missense	VUS	Not assessed		0	0	0	0	0	0	0	0	0	1	0	0	0	0	0	0	0	1	0	1	0	0	0				4	2	1	0	0	0	0	0
c.5384T>C	38	r.(?)	p.(Leu1795Ser)	g.94480175A>G	0	Missense	Likely pathogenic	Moderate/Severe		0	0	0	0	0	0	0	0	1	0	0	1	0	0	0	0	0	0	1	0	0	0	0				7	1	1	1	0	0	0	0
c.5391_5392del	38	r.(?)	p.(Ala1798*)	g.94480169_94480170del	0	Null	Pathogenic	Not assessed		1	0	0	0	0	0	0	0	0	1	0	0	0	0	0	0	0	0	1	0	0	0	0				11	1	1	0	1	0	0	0
c.5391T>C	38	r.(?)	p.(Cys1797=)	g.94480168A>G	0.000115863	Synonymous	Likely benign	Not assessed		0	0	0	0	0	0	0	0	0	0	0	0	0	0	0	0	0	0	0	0	0	1	1				-3	0	0	0	0	1	1	0
c.5395A>G	38	r.(?)	p.(Asn1799Asp)	g.94480164T>C	0	Missense	Pathogenic	Severe		0	0	0	0	0	0	0	0	1	0	0	0	0	1	0	0	0	0	1	0	0	0	0				10	0	1	2	0	0	0	0
c.5404A>G	38	r.(?)	p.(Ile1802Val)	g.94480155T>C	0	Missense	VUS	Not assessed		0	0	0	0	0	0	0	0	0	1	0	0	0	0	0	0	0	0	0	0	0	0	0				1	1	0	0	0	0	0	0
c.5413A>G	38	r.(?)	p.(Asn1805Asp)	g.94480146T>C	4.17067e-05	Missense	Likely pathogenic	Moderate		0	0	0	0	0	0	0	0	1	0	0	0	0	1	0	0	0	0	0	1	0	0	0				9	1	0	2	0	0	0	0
c.5417G>A	38	r.(?)	p.(Ser1806Asn)	g.94480142C>T	0	Missense	VUS	Severe		0	0	0	0	0	0	0	0	1	0	0	0	0	0	0	0	0	0	0	0	0	0	0				4	0	0	1	0	0	0	0
c.5435T>A	38	r.(?)	p.(Ile1812Asn)	g.94480124A>T	1.58225e-05	Missense	VUS	Uncertain		0	0	0	0	0	1	0	0	0	0	0	1	0	0	0	0	0	0	0	1	0	0	0				4	2	1	0	0	0	0	0
c.5447T>C	38	r.(?)	p.(Phe1816Ser)	g.94480112A>G	0	Missense	VUS	Not assessed		0	0	0	0	0	0	0	0	0	1	0	0	0	0	0	0	0	0	1	0	0	0	0				3	1	1	0	0	0	0	0
c.5451G>T	38	r.(?)	p.(Glu1817Asp)	g.94480108C>A	0	Missense	VUS	Moderate/Severe		0	0	0	0	0	0	0	0	1	0	0	0	0	0	0	0	0	0	0	0	0	0	0				4	0	0	1	0	0	0	0
c.5453del	38	r.(?)	p.(Asn1818Ilefs*12)	g.94480107del	0	Null	Pathogenic	Severe		1	0	0	0	0	0	0	0	0	1	0	0	0	0	0	0	0	0	1	0	0	0	0				11	1	1	0	1	0	0	0
c.5459G>C	38	r.(spl?)	p.(Arg1820Pro)	g.94480100C>G	1.32542e-06	Missense	VUS	Causative variant of unknown severity		0	0	0	0	0	0	0	0	1	0	0	1	0	0	0	0	0	0	0	0	0	0	0				5	1	0	1	0	0	0	0
c.5460+1G>A	38i	r.spl	p.(?)	g.94480098C>T	0	Null	Pathogenic	Severe		1	0	0	0	0	0	0	0	1	0	0	0	0	1	0	0	0	0	0	0	0	0	0				16	0	0	2	1	0	0	0
c.5460+1G>C	38i	r.spl	p.(?)	g.94480098C>G	5.96164e-06	Null	Pathogenic	Severe		1	0	0	0	0	0	0	0	0	1	0	1	0	0	0	0	0	0	0	0	0	0	0				10	2	0	0	1	0	0	0
c.5460+4A>G	38i	r.(spl)	p.(?)	g.94480095T>C	0	NCSS/DI	VUS	Not assessed		0	0	0	0	0	0	0	0	1	0	0	0	0	0	0	0	0	0	0	1	0	0	0				5	1	0	1	0	0	0	0
c.5460+4A>T	38i	r.(spl)	p.(?)	g.94480095T>A	5.27415e-06	NCSS/DI	VUS	Mild/Moderate$		0	0	0	0	0	0	0	0	0	1	0	1	0	0	0	0	0	0	0	1	0	0	0				3	3	0	0	0	0	0	0
c.5460+5G>A	38i	r.5313_5460del	p.(Trp1772Argfs*9)	g.94480094C>T	0	NCSS/DI	VUS	Severe		0	0	0	0	0	1	0	0	0	1	0	0	0	0	0	0	0	0	0	1	0	0	0				4	2	1	0	0	0	0	0
c.5460+1315_5460+1317delinsTA	38i	r.=	p.(=)	g.94478782_94478784delinsTA	0	NCSS/DI	Likely benign	Not assessed		0	0	0	0	0	0	0	0	0	1	0	0	0	0	0	0	0	0	0	0	0	1	0				-1	1	0	0	0	0	1	0
c.5461-1389C>A	38i	r.=	p.(=)	g.94478330G>T	0	NCSS/DI	Likely benign	Not assessed		0	0	0	0	0	0	0	1	0	1	0	0	0	0	0	1	0	0	0	0	0	1	0				-3	1	0	0	0	2	1	0
c.5461-1321A>G	38i	r.([=,5460_5461ins5461-1435_5461-1322])	p.[(=,Thr1821Argfs*18)]	g.94478262T>C	0	NCSS/DI	VUS	Not assessed		0	0	0	0	0	0	0	0	0	1	0	0	0	0	0	0	0	0	0	1	0	0	0				2	2	0	0	0	0	0	0
c.5461-10T>C	38i	r.[5461_5714del,5461_5584del]	p.[Thr1821Aspfs*6,Thr1821Valfs*13]	g.94476951A>G	0.000316782	NCSS/DI	Pathogenic	Severe		0	0	0	0	0	1	0	0	1	0	0	0	0	0	1	0	0	0	0	0	0	1	0				12	0	1	1	1	0	1	0
c.5461-8T>G	38i	r.(=)	p.(=)	g.94476949A>C	0	NCSS/DI	Likely benign	Not assessed		0	0	0	0	0	0	0	0	0	1	0	0	0	0	0	0	0	0	0	0	0	1	0				-1	1	0	0	0	0	1	0
c.5461-6T>C	38i	r.(=)	p.(=)	g.94476947A>G	0	NCSS/DI	Likely benign	Not assessed		0	0	0	0	0	0	0	0	0	1	0	0	0	0	0	0	0	0	0	0	0	1	0				-1	1	0	0	0	0	1	0
c.5461-6T>G	38i	r.5461_5714del	p.(Thr1821Aspfs*6)	g.94476947A>C	0	NCSS/DI	VUS	Severe		0	0	0	0	0	1	0	0	0	1	0	0	0	0	0	0	0	0	0	1	0	0	0				4	2	1	0	0	0	0	0
c.5461-1G>T	38i	r.spl	p.(?)	g.94476942C>A	0	Null	Pathogenic	Severe		1	0	0	0	0	0	0	0	1	0	0	0	1	0	0	0	0	0	0	0	0	0	0				14	0	1	1	1	0	0	0
c.5462C>T	39	r.(spl?)	p.(Thr1821Met)	g.94476940G>A	4.59985e-05	Missense	VUS	Causative variant of unknown severity$		0	0	0	0	0	0	0	0	0	0	0	1	0	0	0	0	0	0	0	0	0	0	0				1	1	0	0	0	0	0	0
c.5463G>A	38	r.(spl?)	p.(Thr1821=,?)	g.94476939C>T	1.41691e-05	Synonymous	VUS	Uncertain		0	0	0	0	0	0	0	0	0	1	0	1	0	0	0	0	0	0	0	0	0	1	0				0	2	0	0	0	0	1	0
c.5466G>A	39	r.(?)	p.(Leu1822=)	g.94476936C>T	0	Synonymous	Likely benign	Not assessed		0	0	0	0	0	0	0	0	0	1	0	0	0	0	0	0	0	0	0	0	0	1	1				-2	1	0	0	0	1	1	0
c.5478C>T	39	r.(?)	p.(Asn1826=)	g.94476924G>A	2.23638e-05	Synonymous	Likely benign	Not assessed		0	0	0	0	0	0	0	0	0	1	0	0	0	0	0	0	0	0	0	0	0	1	1				-2	1	0	0	0	1	1	0
c.5482G>A	39	r.(?)	p.(Val1828Met)	g.94476920C>T	0.000100672	Missense	Likely benign	Not assessed		0	0	0	0	0	0	0	0	0	0	0	0	0	0	0	0	0	0	0	0	1	0	0				-1	0	0	0	0	1	0	0
c.5486T>C	39	r.(?)	p.(Leu1829Pro)	g.94476916A>G	0	Missense	VUS	Uncertain		0	0	0	0	0	0	0	0	0	1	0	0	0	0	0	0	0	0	1	0	0	0	0				3	1	1	0	0	0	0	0
c.5501T>C	39	r.(?)	p.(Ile1834Thr)	g.94476901A>G	9.90196e-05	Missense	VUS	Mild$		0	0	0	0	0	0	0	0	0	0	0	0	0	0	0	0	0	0	0	0	0	0	0				0	0	0	0	0	0	0	0
c.5509C>A	39	r.(?)	p.(Pro1837Thr)	g.94476893G>T	5.96657e-06	Missense	VUS	Uncertain		0	0	0	0	0	0	0	0	0	1	0	0	0	0	0	0	0	1	1	0	0	0	0				5	1	2	0	0	0	0	0
c.5509C>T	39	r.(?)	p.(Pro1837Ser)	g.94476893G>A	0	Missense	Likely pathogenic	Severe		0	0	0	0	0	0	0	0	1	0	0	0	0	0	0	0	0	0	1	0	0	0	0				6	0	1	1	0	0	0	0
c.5512C>A	39	r.(?)	p.(His1838Asn)	g.94476890G>T	2.03316e-06	Missense	Likely pathogenic	Moderate		0	0	0	0	0	0	0	0	1	0	0	0	1	0	0	0	0	1	0	1	0	0	0				9	1	2	1	0	0	0	0
c.5512C>G	39	r.(?)	p.(His1838Asp)	g.94476890G>C	5.96626e-06	Missense	Likely pathogenic	Severe		0	0	0	0	0	0	1	0	1	0	0	0	0	0	0	0	0	1	1	0	0	0	0				9	1	2	1	0	0	0	0
c.5512C>T	39	r.(?)	p.(His1838Tyr)	g.94476890G>A	0	Missense	Pathogenic	Severe		0	0	0	0	0	1	0	0	1	0	0	0	0	0	0	0	0	1	1	0	0	0	0				10	0	3	1	0	0	0	0
c.5513A>G	39	r.(?)	p.(His1838Arg)	g.94476889T>C	0	Missense	Likely pathogenic	Severe		0	0	0	0	0	1	0	0	0	1	0	0	0	0	0	0	0	1	1	0	0	0	0				7	1	3	0	0	0	0	0
c.5516T>C	39	r.(?)	p.(Phe1839Ser)	g.94476886A>G	5.96594e-06	Missense	Likely pathogenic	Causative variant of unknown severity		0	0	0	0	0	0	0	0	1	0	0	1	0	0	0	0	0	0	1	0	0	0	0				7	1	1	1	0	0	0	0
c.5520C>A	39	r.(?)	p.(Cys1840*)	g.94476882G>T	0	Null	Pathogenic	Severe		1	0	0	0	0	0	0	0	1	0	0	0	0	0	0	0	0	0	1	0	0	0	0				14	0	1	1	1	0	0	0
c.5527C>T	39	r.(?)	p.(Arg1843Trp)	g.94476875G>A	1.28442e-05	Missense	Likely pathogenic	Mild/Moderate		0	0	0	0	0	0	0	0	1	0	0	0	1	0	0	0	0	0	1	0	0	0	0				8	0	2	1	0	0	0	0
c.5528_5533del	39	r.(?)	p.(Arg1843_Gly1844del)	g.94476874_94476879del	0	Insertion/Deletion	Likely pathogenic	Severe		0	0	0	0	0	0	0	0	1	0	0	0	0	0	0	0	1	0	0	0	0	0	0				6	0	1	1	0	0	0	0
c.5530G>T	39	r.(?)	p.(Gly1844Cys)	g.94476872C>A	0	Missense	VUS	Mild/Moderate$		0	0	0	0	0	0	0	0	0	1	0	1	0	0	0	0	0	0	1	0	0	0	0				4	2	1	0	0	0	0	0
c.5531G>A	39	r.(?)	p.(Gly1844Asp)	g.94476871C>T	0	Missense	VUS	Severe		0	0	0	0	0	0	0	0	0	1	0	0	0	0	0	0	0	0	1	0	0	0	0				3	1	1	0	0	0	0	0
c.5537T>C	39	r.(?)	p.(Ile1846Thr)	g.94476865A>G	2.91381e-05	Missense	Pathogenic	Mild/Moderate		0	0	0	0	0	0	0	0	1	0	0	0	0	1	0	0	0	0	1	0	0	0	0				10	0	1	2	0	0	0	0
c.5549T>C	39	r.(?)	p.(Leu1850Pro)	g.94476853A>G	5.96647e-06	Missense	Likely pathogenic	Moderate		0	0	0	0	0	0	0	0	1	0	0	0	0	1	0	0	0	0	0	1	0	0	0				9	1	0	2	0	0	0	0
c.5554C>T	39	r.(?)	p.(Gln1852*)	g.94476848G>A	0	Null	Pathogenic	Severe		1	0	0	0	0	0	0	0	0	1	0	0	0	0	0	0	0	0	1	0	0	0	0				11	1	1	0	1	0	0	0
c.5531_5557dup	39	r.(?)	p.(Gly1844_Gln1852dup)	g.94476847_94476873dup	0	Insertion/Deletion	VUS	Uncertain		0	0	0	0	0	0	0	0	0	1	0	0	0	0	0	0	1	0	0	1	0	0	0				4	2	1	0	0	0	0	0
c.5558C>A	39	r.(?)	p.(Ala1853Asp)	g.94476844G>T	0	Missense	VUS	Not assessed		0	0	0	0	0	0	0	0	0	1	0	0	0	0	0	0	0	0	1	0	0	0	0				3	1	1	0	0	0	0	0
c.5560G>T	39	r.(?)	p.(Val1854Leu)	g.94476842C>A	3.67815e-05	Missense	VUS	Severe		0	0	0	0	0	0	0	0	0	1	0	0	0	0	0	0	0	0	0	0	0	0	0				1	1	0	0	0	0	0	0
c.5570T>G	39	r.(?)	p.(Val1857Gly)	g.94476832A>C	0	Missense	VUS	Not assessed		0	0	0	0	0	0	0	0	0	1	0	0	0	0	0	0	0	0	0	1	0	0	0				2	2	0	0	0	0	0	0
c.5572T>A	39	r.(?)	p.(Tyr1858Asn)	g.94476830A>T	1.19378e-05	Missense	Likely pathogenic	Causative variant of unknown severity		0	0	0	0	0	0	0	0	1	0	0	0	1	0	0	0	0	0	1	0	0	0	0				8	0	2	1	0	0	0	0
c.5574T>A	39	r.(?)	p.(Tyr1858*)	g.94476828A>T	0	Null	Pathogenic	Severe		1	0	0	0	0	0	0	0	0	1	0	0	0	0	0	0	0	0	1	0	0	0	0				11	1	1	0	1	0	0	0
c.5575G>A	39	r.(?)	p.(Ala1859Thr)	g.94476827C>T	0	Missense	VUS	Not assessed		0	0	0	0	0	0	0	0	0	1	0	0	0	0	0	0	0	0	0	0	0	0	0				1	1	0	0	0	0	0	0
c.5578C>T	39	r.(?)	p.(Arg1860Trp)	g.94476824G>A	7.31006e-06	Missense	Likely pathogenic	Mild/Moderate		0	0	0	0	0	0	0	0	1	0	0	0	0	1	0	0	0	0	0	0	0	0	0				8	0	0	2	0	0	0	0
c.5584G>A	39	r.(spl?)	p.(Gly1862Ser)	g.94476818C>T	0	Missense	VUS	Uncertain		0	0	0	0	0	0	0	0	0	1	0	0	0	0	0	0	0	0	0	1	0	0	0				2	2	0	0	0	0	0	0
c.5584G>C	39	r.5461_5714del	p.(Thr1821Aspfs*6)	g.94476818C>G	0	Null	Pathogenic	Severe		1	0	0	0	0	1	0	0	1	0	0	0	1	0	0	0	0	0	1	0	0	0	0				18	0	3	1	1	0	0	0
c.5584G>T	39	r.(spl?)	p.(Gly1862Cys,?)	g.94476818C>A	0	Missense	Likely pathogenic	Moderate/Severe		0	0	0	0	0	0	0	0	1	0	0	0	0	0	0	0	0	0	1	0	0	0	0				6	0	1	1	0	0	0	0
c.5584+1G>A	39i	r.spl	p.(?)	g.94476817C>T	5.97319e-06	Null	Pathogenic	Severe		1	0	0	0	0	0	0	0	1	0	0	0	1	0	0	0	0	0	0	0	0	0	0				14	0	1	1	1	0	0	0
c.5584+5G>A	39i	r.[5461_5714del,5461_5584del]	p.[Thr1821Aspfs*6,Thr1821Valfs*13]	g.94476813C>T	0	NCSS/DI	Likely pathogenic	Severe		0	0	0	0	0	1	0	0	1	0	0	0	0	0	0	0	0	0	0	1	0	0	0				7	1	1	1	0	0	0	0
c.5584+6T>C	39i	r.[5461_5714del,5461_5584del,5585_5714]	p.[Thr1821Aspfs*6,Thr1821Valfs*13,Glu1863Leufs*33]	g.94476812A>G	0	NCSS/DI	Pathogenic	Severe		0	0	0	0	0	1	0	0	1	0	0	0	0	1	0	0	0	0	0	1	0	0	0				11	1	1	2	0	0	0	0
c.5584+14G>A	39i	r.(?)	p.(?)	g.94476804C>T	1.92765e-05	NCSS/DI	Likely benign	Causative variant of unknown severity$		0	0	0	0	0	0	0	0	0	1	0	0	0	0	0	0	0	0	0	0	0	1	0				-1	1	0	0	0	0	1	0
c.5584+34C>T	39i	r.(?)	p.(=)	g.94476784G>A	0	NCSS/DI	Likely benign	Not assessed		0	0	0	0	0	0	0	0	0	1	0	0	0	0	0	0	0	0	0	0	0	1	0				-1	1	0	0	0	0	1	0
c.5585-10T>C	39i	r.=	p.(=)	g.94476495A>G	0	NCSS/DI	VUS	Severe		0	0	0	0	0	0	0	1	1	0	0	0	0	0	0	0	0	0	0	0	0	1	0				1	0	0	1	0	1	1	0
c.5585-1G>A	39i	r.spl	p.(?)	g.94476486C>T	0	Null	Pathogenic	Severe		1	0	0	0	0	0	0	0	0	1	0	0	1	0	0	0	0	0	0	0	0	0	0				11	1	1	0	1	0	0	0
c.5593C>T	40	r.(?)	p.(His1865Tyr)	g.94476477G>A	0.000158242	Missense	VUS	Not assessed		0	0	0	0	0	0	0	0	0	0	0	0	0	0	0	0	0	0	0	0	0	0	0				0	0	0	0	0	0	0	0
c.5603A>T	40	r.(?)	p.(Asn1868Ile)	g.94476467T>A	0.0504147	Missense	VUS##	Mild	yes, (<5%)	0	0	0	0	0	0	0	0	1	0	1	0	0	0	0	0	0	0	0	0	0	0	0				0	0	0	1	0	0	0	1
c.5606C>T	40	r.(?)	p.(Pro1869Leu)	g.94476464G>A	5.4156e-05	Missense	VUS	Not assessed		0	0	0	0	0	0	0	0	0	0	0	0	0	0	0	0	0	0	0	0	0	0	0				0	0	0	0	0	0	0	0
c.5611C>T	40	r.(?)	p.(His1871Tyr)	g.94476459G>A	0	Missense	VUS	Not assessed		0	0	0	0	0	0	0	0	0	1	0	0	0	0	0	0	0	0	0	0	0	0	0				1	1	0	0	0	0	0	0
c.5615G>A	40	r.(?)	p.(Trp1872*)	g.94476455C>T	0	Null	Pathogenic	Severe		1	0	0	0	0	0	0	0	0	1	0	0	0	0	0	0	0	0	1	0	0	0	0				11	1	1	0	1	0	0	0
c.5616G>A	40	r.(?)	p.(Trp1872*)	g.94476454C>T	5.96479e-06	Null	Pathogenic	Severe		1	0	0	0	0	0	0	0	1	0	0	0	0	0	0	0	0	0	1	0	0	0	0				14	0	1	1	1	0	0	0
c.5618A>G	40	r.(?)	p.(Asp1873Gly)	g.94476452T>C	1.19298e-05	Missense	VUS	Not assessed		0	0	0	0	0	0	0	0	0	1	0	0	0	0	0	0	0	0	0	1	0	0	0				2	2	0	0	0	0	0	0
c.5621T>C	40	r.(?)	p.(Leu1874Pro)	g.94476449A>G	0	Missense	VUS	Uncertain		0	0	0	0	0	0	0	0	0	1	0	0	1	0	0	0	0	0	1	0	0	0	0				5	1	2	0	0	0	0	0
c.5637del	40	r.(?)	p.(Phe1880Leufs*13)	g.94476433del	0	Null	Pathogenic	Not assessed		1	0	0	0	0	0	0	0	0	1	0	0	0	0	0	0	0	0	1	0	0	0	0				11	1	1	0	1	0	0	0
c.5640T>A	40	r.(?)	p.(Phe1880Leu)	g.94476430A>T	0.000247626	Missense	Likely benign	Not assessed		0	0	0	0	0	0	0	0	0	0	0	0	0	0	0	0	0	0	0	0	1	0	0				-1	0	0	0	0	1	0	0
c.5642C>G	40	r.(?)	p.(Ala1881Gly)	g.94476428G>C	0	Missense	VUS	Uncertain		0	0	0	0	0	0	0	0	0	1	0	0	0	0	0	0	0	0	0	1	0	0	0				2	2	0	0	0	0	0	0
c.5642C>T	40	r.(?)	p.(Ala1881Val)	g.94476428G>A	9.59951e-05	Missense	VUS	Mild$		0	0	0	0	0	0	0	0	0	0	0	0	1	0	0	0	0	0	0	1	0	0	0				3	1	1	0	0	0	0	0
c.5630_5644dup	40	r.(?)	p.(Lys1877_Ala1881dup)	g.94476427_94476441dup	0	Insertion/Deletion	VUS	Uncertain		0	0	0	0	0	0	0	0	0	1	0	1	0	0	0	0	1	0	0	0	0	0	0				4	2	1	0	0	0	0	0
c.5644A>G	40	r.(?)	p.(Met1882Val)	g.94476426T>C	0	Missense	Likely pathogenic	Causative variant of unknown severity		0	0	0	0	0	0	0	0	1	0	0	0	0	0	0	0	0	1	1	0	0	0	0				8	0	2	1	0	0	0	0
c.5645T>C	40	r.(?)	p.(Met1882Thr)	g.94476425A>G	0	Missense	Pathogenic	Causative variant of unknown severity		0	0	0	0	0	0	0	0	1	0	0	0	0	1	0	0	0	1	1	0	0	0	0				12	0	2	2	0	0	0	0
c.5646G>A	40	r.(?)	p.(Met1882Ile)	g.94476424C>T	0	Missense	Pathogenic	Moderate		0	0	0	0	0	0	0	0	1	0	0	0	0	0	1	0	0	1	1	0	0	0	0				16	0	2	1	1	0	0	0
c.5651T>A	40	r.(?)	p.(Val1884Glu)	g.94476419A>T	0	Missense	VUS	Not assessed		0	0	0	0	0	0	0	0	0	1	0	0	0	0	0	0	0	0	0	0	0	0	0				1	1	0	0	0	0	0	0
c.5653G>A	40	r.(?)	p.(Glu1885Lys)	g.94476417C>T	0	Missense	Likely pathogenic	Severe		0	0	0	0	0	0	0	0	1	0	0	1	0	0	0	0	0	0	0	1	0	0	0				6	2	0	1	0	0	0	0
c.5655del	40	r.(?)	p.(Val1887Trpfs*6)	g.94476416del	0	Null	Pathogenic	Severe		1	0	0	0	0	0	0	0	0	1	0	0	0	0	0	0	0	0	1	0	0	0	0				11	1	1	0	1	0	0	0
c.5656G>A	40	r.(?)	p.(Gly1886Arg)	g.94476414C>T	0	Missense	Likely pathogenic	Mild/Moderate		0	0	0	0	0	0	0	0	1	0	0	0	1	0	0	0	0	0	1	0	0	0	0				8	0	2	1	0	0	0	0
c.5657G>A	40	r.(?)	p.(Gly1886Glu)	g.94476413C>T	4.40052e-05	Missense	Likely pathogenic	Severe		0	0	0	0	0	0	0	0	0	1	0	1	0	0	0	0	0	1	1	0	0	0	0				6	2	2	0	0	0	0	0
c.5668_5670del	40	r.(?)	p.(Phe1890del)	g.94476401_94476403del	0	Insertion/Deletion	VUS	Severe		0	0	0	0	0	0	0	0	0	1	0	0	0	0	0	0	0	0	0	0	0	0	0				1	1	0	0	0	0	0	0
c.5682G>C	40	r.(?)	p.(Leu1894=)	g.94476388C>G	0.229073	Synonymous	Benign	Benign		0	0	0	0	0	0	0	0	0	0	1	0	0	0	0	0	0	0	0	0	0	1	1				-7	0	0	0	0	1	1	1
c.5684_5685del	40	r.(?)	p.(Leu1895Argfs*16)	g.94476385_94476386del	0	Null	Pathogenic	Severe		1	0	0	0	0	0	0	0	0	1	0	0	0	0	0	0	0	0	1	0	0	0	0				11	1	1	0	1	0	0	0
c.5687T>A	40	r.(?)	p.(Val1896Asp)	g.94476383A>T	5.96563e-06	Missense	VUS	Uncertain		0	0	0	0	0	0	0	0	0	1	0	1	0	0	0	0	0	0	0	0	0	0	0				2	2	0	0	0	0	0	0
c.5689C>T	40	r.(?)	p.(Gln1897*)	g.94476381G>A	0	Null	Pathogenic	Severe		1	0	0	0	0	0	0	0	0	1	0	0	0	0	0	0	0	0	1	0	0	0	0				11	1	1	0	1	0	0	0
c.5691G>T	40	r.(?)	p.(Gln1897His)	g.94476379C>A	0	Missense	VUS	Not assessed		0	0	0	0	0	0	0	0	0	1	0	0	0	0	0	0	0	0	0	0	0	0	0				1	1	0	0	0	0	0	0
c.5692C>T	40	r.(?)	p.(Arg1898Cys)	g.94476378G>A	0.000163054	Missense	VUS	Mild		0	0	0	0	0	0	0	0	0	0	0	0	1	0	0	0	0	0	0	0	0	0	0				2	0	1	0	0	0	0	0
c.5693G>A	40	r.(?)	p.(Arg1898His)	g.94476377C>T	0.00186472	Missense	VUS	Mild$		0	0	0	0	0	0	0	0	0	0	0	0	0	0	0	0	0	0	0	0	0	0	0				0	0	0	0	0	0	0	0
c.5700C>A	40	r.(?)	p.(Phe1900Leu)	g.94476370G>T	0	Missense	VUS	Not assessed		0	0	0	0	0	0	0	0	0	1	0	0	0	0	0	0	0	0	0	0	0	0	0				1	1	0	0	0	0	0	0
c.5704dup	40	r.(?)	p.(Leu1902Profs*10)	g.94476367dup	0	Null	Pathogenic	Severe		1	0	0	0	0	0	0	0	0	1	0	0	0	0	0	0	0	0	1	0	0	0	0				11	1	1	0	1	0	0	0
c.5690_5704del	40	r.(?)	p.(Gln1897_Phe1901del)	g.94476366_94476380del	0	Insertion/Deletion	VUS	Not assessed		0	0	0	0	0	0	0	0	0	1	0	0	0	0	0	0	1	0	0	0	0	0	0				3	1	1	0	0	0	0	0
c.5706dup	40	r.(?)	p.(Ser1903Leufs*9)	g.94476364dup	0	Null	Pathogenic	Not assessed		1	0	0	0	0	0	0	0	0	1	0	0	0	0	0	0	0	0	1	0	0	0	0				11	1	1	0	1	0	0	0
c.5714+1G>A	40i	r.spl	p.(?)	g.94476355C>T	5.2753e-06	Null	Pathogenic	Severe		1	0	0	0	0	0	0	0	1	0	0	1	0	0	0	0	0	0	0	0	0	0	0				13	1	0	1	1	0	0	0
c.5714+1G>C	40i	r.spl	p.(?)	g.94476355C>G	0	Null	Pathogenic	Severe		1	0	0	0	0	0	0	0	1	0	0	1	0	0	0	0	0	0	0	0	0	0	0				13	1	0	1	1	0	0	0
c.5714+1G>T	40i	r.spl	p.(?)	g.94476355C>A	0	Null	Likely pathogenic	Not assessed		1	0	0	0	0	0	0	0	0	1	0	0	0	0	0	0	0	0	0	0	0	0	0				9	1	0	0	1	0	0	0
c.5714+4C>T	40i	r.(spl?)	p.(?)	g.94476352G>A	3.85631e-05	NCSS/DI	Likely benign	Not assessed		0	0	0	0	0	0	0	0	0	0	0	0	0	0	0	0	0	0	0	0	0	1	0				-2	0	0	0	0	0	1	0
c.5714+5G>A	40i	r.[=,5585_5714del]	p.[=,Glu1863Leufs*33]	g.94476351C>T	0.000403772	NCSS/DI	Pathogenic##	Moderate	yes, (59%)	0	0	0	0	0	0	1	0	1	0	0	0	0	0	1	0	0	0	0	1	0	0	0				14	2	0	1	1	0	0	0
c.5714+5C>T	40i	r.spl	p.(?)	g.94476351C>A	0	NCSS/DI	VUS	Not assessed		0	0	0	0	0	0	0	0	0	1	0	0	0	0	0	0	0	0	0	1	0	0	0				2	2	0	0	0	0	0	0
c.-354_5714+250del (NC_000001.10:g.94476107_94586955del)	1_40i	r.(?)	p.(?)	g.94476106_94586955del	0	Null	Likely pathogenic	Not assessed		1	0	0	0	0	0	0	0	0	1	0	0	0	0	0	0	0	0	0	0	0	0	0				9	1	0	0	1	0	0	0
c.5715-35A>C	40i	r.(=)	p.(=)	g.94474462T>G	0	NCSS/DI	Likely benign	Not assessed		0	0	0	0	0	0	0	0	0	1	0	0	0	0	0	0	0	0	0	0	0	1	0				-1	1	0	0	0	0	1	0
c.5715-5T>C	40i	r.(?)	p.(?)	g.94474432A>G	4.87461e-05	NCSS/DI	Likely benign	Mild/Moderate$		0	0	0	0	0	0	0	1	0	0	0	0	1	0	0	0	0	0	0	0	0	1	0				-1	0	1	0	0	1	1	0
c.5715-5T>G	40i	r.[5461_5714,5460_5715del_ins5715-4_5715-1,=]	p.[Thr1821Serfs*34,=]	g.94474432A>C	0	NCSS/DI	VUS	Severe		0	0	0	0	0	1	0	0	0	1	0	0	0	0	0	0	0	0	0	1	0	0	0				4	2	1	0	0	0	0	0
c.5715-1G>T	40i	r.(?)	p.(?)	g.94474428C>A	0	Null	Pathogenic	Severe		1	0	0	0	0	0	0	0	1	0	0	0	0	0	0	0	0	0	0	0	0	0	0				12	0	0	1	1	0	0	0
c.5722G>T	41	r.(?)	p.(Glu1908*)	g.94474420C>A	0	Null	Pathogenic	Severe		1	0	0	0	0	0	0	0	0	1	0	0	0	0	0	0	0	0	1	0	0	0	0				11	1	1	0	1	0	0	0
c.5753A>G	41	r.(?)	p.(Asp1918Gly)	g.94474389T>C	0	Missense	VUS	Not assessed		0	0	0	0	0	0	0	0	0	1	0	0	0	0	0	0	0	1	1	0	0	0	0				5	1	2	0	0	0	0	0
c.5753A>T	41	r.(?)	p.(Asp1918Val)	g.94474389T>A	0	Missense	Likely pathogenic	Mild/Moderate		0	0	0	0	0	0	0	0	1	0	0	1	0	0	0	0	0	0	1	0	0	0	0				7	1	1	1	0	0	0	0
c.5755G>T	41	r.(?)	p.(Asp1919Tyr)	g.94474387C>A	5.4097e-05	Missense	VUS	Not assessed		0	0	0	0	0	0	0	0	0	0	0	0	0	0	0	0	0	0	1	0	0	0	0				2	0	1	0	0	0	0	0
c.5761G>A	41	r.(?)	p.(Val1921Met)	g.94474381C>T	2.91797e-05	Missense	Pathogenic	Mild/Moderate		0	0	0	0	0	0	0	0	1	0	0	0	0	0	1	0	0	0	1	0	0	0	0				14	0	1	1	1	0	0	0
c.5761G>T	41	r.(?)	p.(Val1921Leu)	g.94474381C>A	0	Missense	VUS	Not assessed		0	0	0	0	0	0	0	0	0	1	0	0	0	0	0	0	0	1	1	0	0	0	0				5	1	2	0	0	0	0	0
c.5762T>G	41	r.(?)	p.(Val1921Gly)	g.94474380A>C	0	Missense	VUS	Not assessed		0	0	0	0	0	0	0	0	0	1	0	0	0	0	0	0	0	1	1	0	0	0	0				5	1	2	0	0	0	0	0
c.5762_5763dup	41	r.(?)	p.(Ala1922Trpfs*18)	g.94474379_94474380dup	0	Null	Pathogenic	Severe		1	0	0	0	0	0	0	0	1	0	0	0	1	0	0	0	0	0	1	0	0	0	0				16	0	2	1	1	0	0	0
c.5762_5763del	41	r.(?)	p.(Val1921Glyfs*2)	g.94474379_94474380del	0	Null	Pathogenic	Not assessed		1	0	0	0	0	0	0	0	0	1	0	0	0	0	0	0	0	0	1	0	0	0	0				11	1	1	0	1	0	0	0
c.5773A>G	41	r.(?)	p.(Arg1925Gly)	g.94474369T>C	5.96185e-06	Missense	Likely pathogenic	Not assessed		0	0	0	0	0	0	0	0	1	0	0	0	1	0	0	0	0	0	1	0	0	0	0				8	0	2	1	0	0	0	0
c.5774G>T	41	r.(?)	p.(Arg1925Ile)	g.94474368C>A	5.96217e-06	Missense	Likely pathogenic	Uncertain		0	0	0	0	0	0	0	0	0	1	0	1	0	0	0	0	0	1	1	0	0	0	0				6	2	2	0	0	0	0	0
c.5776C>T	41	r.(?)	p.(Gln1926*)	g.94474366G>A	0	Null	Pathogenic	Severe		1	0	0	0	0	0	0	0	1	0	0	0	0	0	0	0	0	0	1	0	0	0	0				14	0	1	1	1	0	0	0
c.5777A>C	41	r.(?)	p.(Gln1926Pro)	g.94474365T>G	0	Missense	Likely pathogenic	Causative variant of unknown severity		0	0	0	0	0	0	0	0	1	0	0	1	0	0	0	0	0	0	0	1	0	0	0				6	2	0	1	0	0	0	0
c.5778_5779del	41	r.(?)	p.(Arg1927Asnfs*7)	g.94474364_94474365del	1.77981e-08	Null	Pathogenic	Severe		1	0	0	0	0	0	0	0	0	1	0	0	0	0	0	0	0	0	1	0	0	0	0				11	1	1	0	1	0	0	0
c.5810T>C	41	r.(?)	p.(Ile1937Thr)	g.94474332A>G	5.96164e-06	Missense	VUS	Uncertain		0	0	0	0	0	0	0	0	0	1	0	0	0	0	0	0	0	0	1	0	0	0	0				3	1	1	0	0	0	0	0
c.5813T>G	41	r.(?)	p.(Leu1938*)	g.94474329A>C	0	Null	Pathogenic	Severe		1	0	0	0	0	0	0	0	0	1	0	0	0	0	0	0	0	0	1	0	0	0	0				11	1	1	0	1	0	0	0
c.5814A>G	41	r.(?)	p.(Leu1938=)	g.94474328T>C	0.190664	Synonymous	Benign	Not assessed		0	0	0	0	0	0	0	0	0	0	1	0	0	0	0	0	0	0	0	0	0	1	1				-7	0	0	0	0	1	1	1
c.5819T>A	41	r.(?)	p.(Leu1940Gln)	g.94474323A>T	0	Missense	Likely pathogenic	Causative variant of unknown severity		0	0	0	0	0	0	0	0	1	0	0	0	0	0	0	0	0	1	1	0	0	0	0				8	0	2	1	0	0	0	0
c.5819T>C	41	r.(?)	p.(Leu1940Pro)	g.94474323A>G	1.26623e-05	Missense	Pathogenic	Severe		0	0	0	0	0	1	0	0	1	0	0	0	0	0	1	0	0	1	1	0	0	0	0				18	0	3	1	1	0	0	0
c.5822A>C	41	r.(?)	p.(His1941Pro)	g.94474320T>G	5.96133e-06	Missense	VUS	Moderate/Severe		0	0	0	0	0	0	0	0	1	0	0	0	0	0	0	0	0	0	0	0	0	0	0				4	0	0	1	0	0	0	0
c.5822del	41	r.(?)	p.(His1941Leufs*3)	g.94474320del	0	Null	Pathogenic	Severe		1	0	0	0	0	0	0	0	0	1	0	0	0	0	0	1	0	0	1	0	0	0	0				10	1	1	0	1	1	0	0
c.5824G>C	41	r.(?)	p.(Glu1942Gln)	g.94474318C>G	1.62624e-05	Missense	VUS	Uncertain		0	0	0	0	0	0	0	0	1	0	0	0	0	0	0	0	0	0	0	0	0	0	0				4	0	0	1	0	0	0	0
c.5828T>C	41	r.(?)	p.(Leu1943Pro)	g.94474314A>G	0	Missense	VUS	Uncertain		0	0	0	0	0	0	0	0	0	1	0	0	0	0	0	0	0	0	1	0	0	0	0				3	1	1	0	0	0	0	0
c.5835+5G>A	41i	r.(?)	p.(?)	g.94474302C>T	0	NCSS/DI	Likely benign	Uncertain		0	0	0	0	0	0	0	0	0	1	0	0	0	0	0	0	0	0	0	0	0	1	0				-1	1	0	0	0	0	1	0
c.5835+16T>C	41i	r.(?)	p.(?)	g.94474291A>G	4.39222e-05	NCSS/DI	Likely benign	Not assessed		0	0	0	0	0	0	0	0	0	0	0	0	0	0	0	0	0	0	0	0	0	1	0				-2	0	0	0	0	0	1	0
c.5836-11G>A	41i	r.(?)	p.(?)	g.94473864C>T	0.179677	NCSS/DI	Likely benign	Benign		0	0	0	0	0	0	0	0	0	0	1	0	0	0	0	0	0	0	0	0	0	1	0				-6	0	0	0	0	0	1	1
c.5836-3C>A	41i	r.5835_5836ins5836+1_5836+30	p.(Lys1945_Ile1946Pheins10)	g.94473856G>T	0	NCSS/DI	Pathogenic	Severe		0	0	0	0	0	1	0	0	1	0	0	0	0	1	0	0	0	0	0	1	0	0	0				11	1	1	2	0	0	0	0
c.5836-2A>C	41i	r.spl	p.(?)	g.94473855T>G	0	Null	VUS	Severe		0	0	1	0	0	0	0	0	0	1	0	0	0	0	0	0	0	0	0	0	0	0	0				3	1	1	0	0	0	0	0
c.5836-2A>G	41i	r.spl	p.(?)	g.94473855T>C	0	Null	Likely pathogenic	Severe		0	0	1	0	0	0	0	0	1	0	0	0	0	0	0	0	0	0	0	0	0	0	0				6	0	1	1	0	0	0	0
c.5836-2del	41i	r.(?)	p.(?)	g.94473855del	5.9628e-06	Null	Pathogenic	Severe		0	1	0	0	0	0	0	0	1	0	0	0	0	0	0	0	0	0	1	0	0	0	0				10	0	1	2	0	0	0	0
c.5836-1G>C	41i	r.spl	p.(?)	g.94473854C>G	0	Null	VUS	Severe		0	1	0	0	0	0	0	0	0	1	0	0	0	0	0	0	0	0	0	0	0	0	0				5	1	0	1	0	0	0	0
c.5843C>T	42	r.(?)	p.(Pro1948Leu)	g.94473846G>A	0.0339997	Missense	Likely benign	Not assessed		0	0	0	0	0	0	0	0	0	0	1	0	0	0	0	0	0	0	0	0	0	0	0				-4	0	0	0	0	0	0	1
c.5844A>G	42	r.(?)	p.(Pro1948=)	g.94473845T>C	0.178201	Synonymous	Benign	Not assessed		0	0	0	0	0	0	0	0	0	0	1	0	0	0	0	0	0	0	0	0	0	1	1				-7	0	0	0	0	1	1	1
c.5843_5844delinsAC	42	r.(?)	p.(Pro1948His)	g.94473845_94473846delinsGT	0	Missense	VUS	Not assessed		0	0	0	0	0	0	0	0	0	1	0	0	0	0	0	0	0	0	0	0	0	0	0				1	1	0	0	0	0	0	0
c.5843_5844delinsTG	42	r.(?)	p.(Pro1948Leu)	g.94473845_94473846delinsCA	0	Missense	VUS	Uncertain		0	0	0	0	0	0	0	0	0	1	0	1	0	0	0	0	0	0	0	0	0	0	0				2	2	0	0	0	0	0	0
c.5858del	42	r.(?)	p.(Pro1953Glnfs*21)	g.94473833del	0	Null	Pathogenic	Severe		1	0	0	0	0	0	0	0	0	1	0	0	0	0	0	0	0	0	1	0	0	0	0				11	1	1	0	1	0	0	0
c.5867_5870del	42	r.(?)	p.(Asp1956Glyfs*17)	g.94473820_94473823del	0	Null	Pathogenic	Severe		1	0	0	0	0	0	0	0	0	1	0	0	0	0	0	0	0	0	1	0	0	0	0				11	1	1	0	1	0	0	0
c.5881G>A	42	r.(?)	p.(Gly1961Arg)	g.94473808C>T	0.000109177	Missense	Likely pathogenic	Mild$		0	0	0	0	0	0	0	0	0	0	0	0	0	1	0	0	0	1	1	0	0	0	0				8	0	2	1	0	0	0	0
c.5882G>A	42	r.(?)	p.(Gly1961Glu)	g.94473807C>T	0.00356873	Missense	Pathogenic##	Mild	yes, (50%)	0	0	0	0	0	0	0	0	1	0	1	0	0	0	1	0	0	1	0	1	0	0	0				11	1	1	1	1	0	0	1
c.5882G>C	42	r.(?)	p.(Gly1961Ala)	g.94473807C>G	0	Missense	Pathogenic	Mild/Moderate		0	0	0	0	0	0	0	0	1	0	0	0	0	0	1	0	0	1	1	0	0	0	0				16	0	2	1	1	0	0	0
c.5885T>A	42	r.(?)	p.(Val1962Asp)	g.94473804A>T	0	Missense	VUS	Not assessed		0	0	0	0	0	0	0	0	0	1	0	0	0	0	0	0	0	0	1	0	0	0	0				3	1	1	0	0	0	0	0
c.5887C>T	42	r.(?)	p.(Arg1963Cys)	g.94473802G>A	9.48476e-06	Missense	VUS	Not assessed		0	0	0	0	0	0	0	0	0	1	0	0	0	0	0	0	0	0	0	0	0	0	0				1	1	0	0	0	0	0	0
c.5888del	42	r.(?)	p.(Arg1963Profs*11)	g.94473801del	0	Null	Pathogenic	Severe		1	0	0	0	0	0	0	0	1	0	0	1	0	0	0	0	0	0	1	0	0	0	0				15	1	1	1	1	0	0	0
c.5892del	42	r.(?)	p.(Gly1965Glufs*9)	g.94473797del	0	Null	Pathogenic	Severe		1	0	0	0	0	0	0	0	1	0	0	0	0	0	0	0	0	0	1	0	0	0	0				14	0	1	1	1	0	0	0
c.5898G>A	42	r.(spl?)	p.(Glu1966=)	g.94473791C>T	7.85574e-06	Synonymous	VUS	Mild/Moderate$		0	0	0	0	0	0	0	0	0	0	0	0	1	0	0	0	0	0	0	1	0	0	0				3	1	1	0	0	0	0	0
c.5898+1G>A	42i	r.spl	p.(?)	g.94473790C>T	0	Null	Pathogenic	Severe		1	0	0	0	0	0	0	0	1	0	0	0	0	1	0	0	0	0	0	0	0	0	0				16	0	0	2	1	0	0	0
c.5898+1G>T	42i	r.spl	p.(?)	g.94473790C>A	0	Null	Likely pathogenic	Severe		1	0	0	0	0	0	0	0	0	1	0	0	0	0	0	0	0	0	0	0	0	0	0				9	1	0	0	1	0	0	0
c.5898+2T>C	42i	r.spl	p.(?)	g.94473789A>G	0	Null	Pathogenic	Severe		1	0	0	0	0	0	0	0	1	0	0	0	1	0	0	0	0	0	0	0	0	0	0				14	0	1	1	1	0	0	0
c.5898+5del	42i	r.[5898_5899ins_5899+1_5890-1,5898_5899ins5899+1_5899+170]	p.(Cys1967Valfs*24)	g.94473788del	0	NCSS/DI	Likely pathogenic	Severe		0	0	0	0	0	1	0	0	1	0	0	0	1	0	0	0	0	0	0	1	0	0	0				9	1	2	1	0	0	0	0
c.5898+5G>A	42i	r.[=,5898_5899ins_5899+1_5890-1,5898_5899ins5899+1_5899+170]	p.[=,Cys1967Valfs*24]	g.94473786C>T	0	NCSS/DI	VUS	Mild$		0	0	0	0	0	0	1	0	0	1	0	1	0	0	0	0	0	0	0	1	0	0	0				4	4	0	0	0	0	0	0
c.5899-3T>G	42i	r.(spl?)	p.(?)	g.94473299A>C	0	NCSS/DI	VUS	Not assessed		0	0	0	0	0	0	0	0	0	1	0	0	1	0	0	0	0	0	0	1	0	0	0				4	2	1	0	0	0	0	0
c.5899-2del	42i	r.(?)	p.(?)	g.94473298del	0	Null	Pathogenic	Severe		0	1	0	0	0	0	0	0	1	0	0	1	0	0	0	0	0	0	1	0	0	0	0				11	1	1	2	0	0	0	0
c.5899-3_5899-2del	42i	r.(?)	p.(?)	g.94473298_94473299del	0	Null	Pathogenic	Severe		1	0	0	0	0	0	0	0	0	1	0	0	0	0	0	0	0	0	1	0	0	0	0				11	1	1	0	1	0	0	0
c.5899T>G	43	r.(spl?)	p.(Cys1967Gly)	g.94473296A>C	0	Missense	VUS	Mild/Moderate$		0	0	0	0	0	0	0	0	0	1	0	0	1	0	0	0	0	0	1	0	0	0	0				5	1	2	0	0	0	0	0
c.5904del	43	r.(?)	p.(Phe1968Leufs*6)	g.94473293del	0	Null	Pathogenic	Severe		1	0	0	0	0	0	0	0	1	0	0	0	0	0	0	0	0	0	1	0	0	0	0				14	0	1	1	1	0	0	0
c.5908C>T	43	r.(?)	p.(Leu1970Phe)	g.94473287G>A	0.00368336	Missense	VUS	Benign		0	0	0	0	0	0	0	0	0	0	0	0	0	0	0	0	0	0	1	0	0	0	0				2	0	1	0	0	0	0	0
c.5909T>C	43	r.(?)	p.(Leu1970Pro)	g.94473286A>G	0	Missense	VUS	Not assessed		0	0	0	0	0	0	0	0	0	1	0	0	0	0	0	0	0	0	1	0	0	0	0				3	1	1	0	0	0	0	0
c.5910_5912dup	43	r.(?)	p.(Leu1971dup)	g.94473286_94473288dup	0	Insertion/Deletion	VUS	Not assessed		0	0	0	0	0	0	0	0	0	1	0	0	0	0	0	0	0	0	0	0	0	0	0				1	1	0	0	0	0	0	0
c.5912T>G	43	r.(?)	p.(Leu1971Arg)	g.94473283A>C	0	Missense	VUS	Not assessed		0	0	0	0	0	0	0	0	0	1	0	0	0	0	0	0	0	0	1	0	0	0	0				3	1	1	0	0	0	0	0
c.5914G>A	43	r.(?)	p.(Gly1972Arg)	g.94473281C>T	0	Missense	Likely pathogenic	Severe		0	0	0	0	0	0	0	0	1	0	0	1	0	0	0	0	0	0	1	0	0	0	0				7	1	1	1	0	0	0	0
c.5915G>A	43	r.(?)	p.(Gly1972Glu)	g.94473280C>T	0	Missense	VUS	Uncertain		0	0	0	0	0	0	0	0	0	1	0	0	0	0	0	0	0	1	1	0	0	0	0				5	1	2	0	0	0	0	0
c.5917del	43	r.(?)	p.(Val1973*)	g.94473278del	1.86107e-05	Null	Pathogenic	Severe		1	0	0	0	0	0	0	0	1	0	0	0	0	0	1	0	0	0	1	0	0	0	0				22	0	1	1	2	0	0	0
c.5921A>G	43	r.(?)	p.(Asn1974Ser)	g.94473274T>C	0	Missense	VUS	Not assessed		0	0	0	0	0	0	1	0	0	1	0	0	0	0	0	0	0	0	1	0	0	0	0				4	2	1	0	0	0	0	0
c.5923G>C	43	r.(?)	p.(Gly1975Arg)	g.94473272C>G	0	Missense	Likely pathogenic	Severe		0	0	0	0	0	0	0	0	1	0	0	0	0	0	0	0	0	0	1	0	0	0	0				6	0	1	1	0	0	0	0
c.5924G>T	43	r.(?)	p.(Gly1975Val)	g.94473271C>A	0	Missense	VUS	Not assessed		0	0	0	0	0	0	0	0	0	1	0	0	0	0	0	0	0	1	1	0	0	0	0				5	1	2	0	0	0	0	0
c.5929G>A	43	r.(?)	p.(Gly1977Ser)	g.94473266C>T	7.31535e-06	Missense	Pathogenic	Severe		0	0	0	0	0	1	0	0	1	0	0	0	0	0	1	0	0	0	1	0	0	0	0				16	0	2	1	1	0	0	0
c.5932A>G	43	r.(?)	p.(Lys1978Glu)	g.94473263T>C	0	Missense	Likely pathogenic	Severe		0	0	0	0	0	0	0	0	1	0	0	0	0	0	0	0	0	0	1	0	0	0	0				6	0	1	1	0	0	0	0
c.5935del	43	r.(?)	p.(Thr1979Glnfs*13)	g.94473260del	5.27874e-06	Null	Pathogenic	Severe		1	0	0	0	0	0	0	0	1	0	0	0	0	1	0	0	0	0	1	0	0	0	0				18	0	1	2	1	0	0	0
c.5936C>T	43	r.(?)	p.(Thr1979Ile)	g.94473259G>A	0	Missense	Likely pathogenic	Severe		0	0	0	0	0	0	0	0	1	0	0	0	0	0	0	0	0	0	1	0	0	0	0				6	0	1	1	0	0	0	0
c.5939C>T	43	r.(?)	p.(Thr1980Ile)	g.94473256G>A	0	Missense	VUS	Uncertain		0	0	0	0	0	0	0	0	0	1	0	0	0	0	0	0	0	0	1	0	0	0	0				3	1	1	0	0	0	0	0
c.5933_5943dup	43	r.(?)	p.(Phe1982Lysfs*14)	g.94473254_94473264dup	0	Null	Pathogenic	Severe		1	0	0	0	0	0	0	0	0	1	0	0	0	0	0	0	0	0	1	0	0	0	0				11	1	1	0	1	0	0	0
c.5942C>G	43	r.(?)	p.(Thr1981Arg)	g.94473253G>C	0	Missense	VUS	Not assessed		0	0	0	0	0	0	0	0	0	1	0	0	0	0	0	0	0	0	1	0	0	0	0				3	1	1	0	0	0	0	0
c.5951T>G	43	r.(?)	p.(Met1984Arg)	g.94473244A>C	2.03445e-06	Missense	Likely pathogenic	Causative variant of unknown severity		0	0	0	0	0	0	0	0	1	0	0	1	0	0	0	0	0	0	1	0	0	0	0				7	1	1	1	0	0	0	0
c.5955C>T	43	r.(?)	p.(Leu1985=)	g.94473240G>A	0	Synonymous	Likely benign	Not assessed		0	0	0	0	0	0	0	0	0	1	0	0	0	0	0	0	0	0	0	0	0	1	1				-2	1	0	0	0	1	1	0
c.5959G>T	43	r.(?)	p.(Gly1987Trp)	g.94473236C>A	0	Missense	VUS	Not assessed		0	0	0	0	0	0	0	0	0	1	0	0	0	0	0	0	0	0	1	0	0	0	0				3	1	1	0	0	0	0	0
c.5961_5964del	43	r.(?)	p.(Asp1988Profs*3)	g.94473231_94473234del	0	Null	Pathogenic	Severe		1	0	0	0	0	0	0	0	1	0	0	0	1	0	0	0	0	0	1	0	0	0	0				16	0	2	1	1	0	0	0
c.5973G>C	43	r.(?)	p.(Val1991=)	g.94473222C>G	3.36059e-06	Synonymous	Likely benign	Not assessed		0	0	0	0	0	0	0	0	0	1	0	0	0	0	0	0	0	0	0	0	0	1	1				-2	1	0	0	0	1	1	0
c.5983del	43	r.(?)	p.(Asp1995Metfs*4)	g.94473215del	0	Null	Pathogenic	Severe		1	0	0	0	0	0	0	0	0	1	0	0	0	0	0	0	0	0	1	0	0	0	0				11	1	1	0	1	0	0	0
c.5981G>A	43	r.(?)	p.(Gly1994Glu)	g.94473214C>T	0	Missense	VUS	Uncertain		0	0	0	0	0	0	0	0	0	1	0	1	0	0	0	0	0	0	1	0	0	0	0				4	2	1	0	0	0	0	0
c.6005+1del	43i	r.spl	p.(?)	g.94473190del	0	Null	Pathogenic	Not assessed		1	0	0	0	0	0	0	0	0	1	0	0	0	0	0	0	0	0	1	0	0	0	0				11	1	1	0	1	0	0	0
c.6005+1G>A	43i	r.spl	p.(?)	g.94473189C>T	0	Null	Pathogenic	Severe		1	0	0	0	0	0	0	0	1	0	0	1	0	0	0	0	0	0	0	0	0	0	0				13	1	0	1	1	0	0	0
c.6005+1G>C	43i	r.spl	p.(?)	g.94473189C>G	0	Null	Likely pathogenic	Severe		1	0	0	0	0	0	0	0	0	1	0	0	0	0	0	0	0	0	0	0	0	0	0				9	1	0	0	1	0	0	0
c.6005+1G>T	43i	r.spl	p.(?)	g.94473189C>A	0	Null	Pathogenic	Severe		1	0	0	0	0	0	0	0	1	0	0	0	0	0	0	0	0	0	0	0	0	0	0				12	0	0	1	1	0	0	0
c.6005+2T>C	43i	r.spl	p.(?)	g.94473188A>G	0	Null	Likely pathogenic	Not assessed		1	0	0	0	0	0	0	0	0	1	0	0	0	0	0	0	0	0	0	0	0	0	0				9	1	0	0	1	0	0	0
c.4128+246_6006-716dup	27i_43i	r.(4129_6005dup)	p.(Ser2002Argfs*13)	g.94471859_94497093dup	0	Null	VUS	Not assessed		0	1	0	0	0	0	0	0	0	1	0	0	0	0	0	0	0	0	0	0	0	0	0				5	1	0	1	0	0	0	0
c.6006-609T>A	43i	r.=	p.(=)	g.94471747A>T	0.00336381	NCSS/DI	Likely benign	Benign		0	0	0	0	0	0	0	1	0	0	0	0	0	0	0	0	0	0	0	0	0	1	0				-3	0	0	0	0	1	1	0
c.6006-16G>A	43i	r.(spl?)	p.(?)	g.94471154C>T	0.166027	NCSS/DI	Likely benign	Benign		0	0	0	0	0	0	0	0	0	0	1	0	0	0	0	0	0	0	0	0	0	1	0				-6	0	0	0	0	0	1	1
c.6006-2A>G	43i	r.(?)	p.(?)	g.94471140T>C	0	Null	Likely pathogenic	Not assessed		1	0	0	0	0	0	0	0	0	1	0	0	0	0	0	0	0	0	0	0	0	0	0				9	1	0	0	1	0	0	0
c.6006-1G>A	43i	r.spl	p.(?)	g.94471139C>T	0	Null	Pathogenic	Severe		1	0	0	0	0	0	0	0	1	0	0	1	0	0	0	0	0	0	0	0	0	0	0				13	1	0	1	1	0	0	0
c.6031_6044delinsAGTATTTAACCAATATTT	44	r.(?)	p.(His2011Serfs*3)	g.94471100_94471113delinsAAATATTGGTTAAATACT	0	Null	Pathogenic	Severe		1	0	0	0	0	0	0	0	0	1	0	0	1	0	0	0	0	0	1	0	0	0	0				13	1	2	0	1	0	0	0
c.6050G>A	44	r.(?)	p.(Cys2017Tyr)	g.94471094C>T	0	Missense	Pathogenic	Mild/Moderate		0	0	0	0	0	0	0	0	1	0	0	0	0	1	0	0	0	0	1	0	0	0	0				10	0	1	2	0	0	0	0
c.6068T>C	44	r.(?)	p.(Ile2023Thr)	g.94471076A>G	4.63754e-05	Missense	VUS	Not assessed		0	0	0	0	0	0	0	0	0	0	0	0	0	0	0	0	0	0	0	1	0	0	0				1	1	0	0	0	0	0	0
c.6071A>G	44	r.(?)	p.(Asp2024Gly)	g.94471073T>C	0	Missense	VUS	Not assessed		0	0	0	0	0	0	0	0	0	1	0	0	0	0	0	0	0	0	1	0	0	0	0				3	1	1	0	0	0	0	0
c.6077del	44	r.(?)	p.(Leu2026Argfs*35)	g.94471067del	0	Null	Pathogenic	Not assessed		1	0	0	0	0	0	0	0	0	1	0	0	0	0	0	0	0	0	1	0	0	0	0				11	1	1	0	1	0	0	0
c.6077T>C	44	r.(?)	p.(Leu2026Pro)	g.94471067A>G	2.03304e-06	Missense	Pathogenic	Moderate		0	0	0	0	0	0	0	0	1	0	0	0	0	1	0	0	0	0	1	0	0	0	0				10	0	1	2	0	0	0	0
c.6079C>T	44	r.(?)	p.(Leu2027Phe)	g.94471065G>A	0.000268501	Missense	Pathogenic	Moderate		0	0	0	0	0	0	1	0	1	0	0	0	0	0	1	0	0	0	1	0	0	0	0				15	1	1	1	1	0	0	0
c.6082A>G	44	r.(?)	p.(Thr2028Ala)	g.94471062T>C	0	Missense	VUS	Not assessed		0	0	0	0	0	0	0	0	0	1	0	0	0	0	0	0	0	1	1	0	0	0	0				5	1	2	0	0	0	0	0
c.6083C>T	44	r.(?)	p.(Thr2028Ile)	g.94471061G>A	0	Missense	Likely pathogenic	Mild/Moderate		0	0	0	0	0	0	0	0	1	0	0	0	1	0	0	0	0	0	1	0	0	0	0				8	0	2	1	0	0	0	0
c.6085G>A	44	r.(?)	p.(Gly2029Arg)	g.94471059C>T	0	Missense	VUS	Uncertain		0	0	0	0	0	0	0	0	0	1	0	0	0	0	0	0	0	0	1	0	0	0	0				3	1	1	0	0	0	0	0
c.6086G>T	44	r.(?)	p.(Gly2029Val)	g.94471058C>A	0	Missense	VUS	Uncertain		0	0	0	0	0	0	0	0	0	1	0	0	0	0	0	0	0	0	0	1	0	0	0				2	2	0	0	0	0	0	0
c.6088C>T	44	r.(?)	p.(Arg2030*)	g.94471056G>A	1.92663e-05	Null	Pathogenic	Severe		1	0	0	0	0	0	0	0	1	0	0	0	0	0	1	0	0	0	1	0	0	0	0				22	0	1	1	2	0	0	0
c.6089G>A	44	r.(?)	p.(Arg2030Gln)	g.94471055C>T	0.000458513	Missense	Pathogenic##	Mild	yes, (36%)	0	0	0	0	0	0	1	0	1	0	0	0	0	0	1	0	0	0	1	0	0	0	0				15	1	1	1	1	0	0	0
c.6095A>G	44	r.(?)	p.(His2032Arg)	g.94471049T>C	0	Missense	Pathogenic	Moderate		0	0	0	0	0	0	0	0	1	0	0	0	0	1	0	0	0	0	1	0	0	0	0				10	0	1	2	0	0	0	0
c.6097C>T	44	r.(?)	p.(Leu2033Phe)	g.94471047G>A	0	Missense	Likely pathogenic	Mild/Moderate$		0	0	0	0	0	0	0	0	0	1	0	1	0	0	0	0	0	1	1	0	0	0	0				6	2	2	0	0	0	0	0
c.6100del	44	r.(?)	p.(Tyr2034Thrfs*27)	g.94471046del	0	Null	Pathogenic	Severe		1	0	0	0	0	0	0	0	0	1	0	0	0	0	0	0	0	0	1	0	0	0	0				11	1	1	0	1	0	0	0
c.6098T>A	44	r.(?)	p.(Leu2033His)	g.94471046A>T	0	Missense	VUS	Severe		0	0	0	0	0	0	0	0	0	1	0	0	0	0	0	0	0	1	1	0	0	0	0				5	1	2	0	0	0	0	0
c.6098T>C	44	r.(?)	p.(Leu2033Pro)	g.94471046A>G	0	Missense	Pathogenic	Severe$		0	0	0	0	0	0	0	0	1	0	0	0	1	0	0	0	0	1	1	0	0	0	0				10	0	3	1	0	0	0	0
c.6098T>G	44	r.(?)	p.(Leu2033Arg)	g.94471046A>C	0	Missense	Pathogenic	Severe$		0	0	0	0	0	0	0	0	1	0	0	0	1	0	0	0	0	1	1	0	0	0	0				10	0	3	1	0	0	0	0
c.6106del	44	r.(?)	p.(Tyr2036Metfs*25)	g.94471040del	0	Null	Pathogenic	Not assessed		1	0	0	0	0	0	0	0	0	1	0	0	0	0	0	0	0	0	1	0	0	0	0				11	1	1	0	1	0	0	0
c.6104T>C	44	r.(?)	p.(Leu2035Pro)	g.94471040A>G	0	Missense	VUS	Not assessed		0	0	0	0	0	0	0	0	0	1	0	0	0	0	0	0	0	0	1	0	0	0	0				3	1	1	0	0	0	0	0
c.6107A>G	44	r.(?)	p.(Tyr2036Cys)	g.94471037T>C	0	Missense	Pathogenic	Mild/Moderate		0	0	0	0	0	0	0	0	1	0	0	0	0	0	1	0	0	0	1	0	0	0	0				14	0	1	1	1	0	0	0
c.6107delinsTT	44	r.(?)	p.(Tyr2036Phefs*21)	g.94471037delinsAA	0	Null	Pathogenic	Severe		1	0	0	0	0	0	0	0	0	1	0	0	0	0	0	0	0	0	1	0	0	0	0				11	1	1	0	1	0	0	0
c.6110C>A	44	r.(?)	p.(Ala2037Asp)	g.94471034G>T	0	Missense	Likely pathogenic	Mild/Moderate$		0	0	0	0	0	0	0	0	1	0	0	0	1	0	0	0	0	0	1	0	0	0	0				8	0	2	1	0	0	0	0
c.6112C>T	44	r.(?)	p.(Arg2038Trp)	g.94471032G>A	1.74705e-05	Missense	Pathogenic	Severe		0	0	0	0	0	0	0	0	1	0	0	0	0	1	0	0	0	0	1	0	0	0	0				10	0	1	2	0	0	0	0
c.6113G>A	44	r.(?)	p.(Arg2038Gln)	g.94471031C>T	2.33545e-05	Missense	Likely pathogenic	Causative variant of unknown severity$		0	0	0	0	0	0	0	0	0	0	0	0	1	0	0	0	0	1	1	0	0	0	0				6	0	3	0	0	0	0	0
c.6118C>T	44	r.(?)	p.(Arg2040*)	g.94471026G>A	1.98434e-05	Null	Pathogenic	Severe		1	0	0	0	0	0	0	0	1	0	0	0	0	0	1	0	0	0	1	0	0	0	0				22	0	1	1	2	0	0	0
c.6119G>A	44	r.(?)	p.(Arg2040Gln)	g.94471025C>T	0.000315215	Missense	Pathogenic	Mild		0	0	0	0	0	0	0	0	1	0	0	0	0	1	0	0	0	0	1	0	0	0	0				10	0	1	2	0	0	0	0
c.6122G>A	44	r.(?)	p.(Gly2041Asp)	g.94471022C>T	0	Missense	Likely pathogenic	Severe		0	0	0	0	0	0	0	0	1	0	0	0	0	0	0	0	0	0	1	0	0	0	0				6	0	1	1	0	0	0	0
c.6122G>T	44	r.(?)	p.(Gly2041Val)	g.94471022C>A	0	Missense	VUS	Not assessed		0	0	0	0	0	0	0	0	0	1	0	0	0	0	0	0	0	1	1	0	0	0	0				5	1	2	0	0	0	0	0
c.6125T>G	44	r.(?)	p.(Val2042Gly)	g.94471019A>C	0	Missense	VUS	Uncertain		0	0	0	0	0	0	0	0	0	1	0	0	1	0	0	0	0	0	1	0	0	0	0				5	1	2	0	0	0	0	0
c.6127C>T	44	r.(?)	p.(Pro2043Ser)	g.94471017G>A	1.94473e-05	Missense	VUS	Uncertain		0	0	0	0	0	0	0	0	0	0	0	1	0	0	0	0	0	0	1	0	0	0	0				3	1	1	0	0	0	0	0
c.6108_6130dup	44	r.(?)	p.(Ala2044Valfs*25)	g.94471014_94471036dup	0	Null	Pathogenic	Severe		1	0	0	0	0	0	0	0	0	1	0	1	0	0	0	0	0	0	1	0	0	0	0				12	2	1	0	1	0	0	0
c.6140T>A	44	r.(?)	p.(Ile2047Asn)	g.94471004A>T	0	Missense	VUS	Not assessed		0	0	0	0	0	0	0	0	0	1	0	0	0	0	0	0	0	0	1	0	0	0	0				3	1	1	0	0	0	0	0
c.6146A>C	44	r.(spl?)	p.(Lys2049Thr)	g.94470998T>G	5.48259e-06	Missense	VUS	Severe		0	0	0	0	0	0	0	0	1	0	0	0	0	0	0	0	0	0	0	1	0	0	0				5	1	0	1	0	0	0	0
c.6146del	44	r.(spl?)	p.(Lys2049Argfs*12)	g.94470998del	0	Null	Pathogenic	Severe		1	0	0	0	0	0	0	0	1	0	0	0	1	0	0	0	0	0	0	0	0	0	0				14	0	1	1	1	0	0	0
c.6147G>A	44	r.6006_6147del	p.(Ser2002Argfs*11)	g.94470997C>T	0	Null	Pathogenic	Severe		1	0	0	0	0	1	0	0	0	1	0	0	0	0	0	0	0	0	0	1	0	0	0				12	2	1	0	1	0	0	0
c.6147+1G>A	44	r.spl	p.(?)	g.94470996C>T	0	Null	Likely pathogenic	Not assessed		1	0	0	0	0	0	0	0	0	1	0	0	0	0	0	0	0	0	0	0	0	0	0				9	1	0	0	1	0	0	0
c.5313-1_6147+1dup	37i_44i	r.spl?	p.(?)	g.94470996_94480247dup	0	Null	VUS	Not assessed		0	1	0	0	0	0	0	0	0	1	0	0	0	0	0	0	0	0	0	0	0	0	0				5	1	0	1	0	0	0	0
c.6147+2T>A	44i	r.spl	p.(?)	g.94470995A>T	0	Null	Pathogenic	Severe		1	0	0	0	0	0	0	0	1	0	0	1	0	0	0	0	0	0	0	0	0	0	0				13	1	0	1	1	0	0	0
c.6147_6147+7del	44	r.(?)	p.(Val2050Leufs*11)	g.94470995_94471002del	0	Null	Likely pathogenic	Severe		0	1	0	0	0	0	0	0	0	1	0	0	0	0	0	0	0	0	1	0	0	0	0				7	1	1	1	0	0	0	0
[truncated: 260 more rows]

## Sheet: Legend S1
GAM BAP; Genetic ancestry matched Bi-allelic person dataset
*ACMG/AMP code legend
P = Evidence for a variant to be Pathogenic
B = Evidence for a variant to be Benign
VS = Very Strong evidence
S = Strong evidence
M = Moderate evidence
P = Supporting evidence
Numbers indicate evidence types
** 'Uncertain': the variant was analysed but the results were inconclusive; 'Not assessed': the variant was not analysed in the Cornelis et al., 2022 study (PMID: 35120629)
# This variant is likely underreported in publications due to reduced penetrance and its intronic location. For more information see Runhart et al., 2019 (PMID: 31618761)
## Reduced penetrance was reported in Runhart et al., 2020 (PMID: 32815999)
$ Variant severity was updated after publication of Cornelis et al., 2022
