# Supplementary material for: Compendium of Clinical Variant Classification for 2,246 Unique ABCA4 Variants to Clarify Variant Pathogenicity in Stargardt Disease Using a Modified ACMG/AMP Framework
Source: Hum Mutat. 2023 Dec 26;2023:6815504. doi: 10.1155/2023/6815504 (PMC11918811; doi:10.1155/2023/6815504)
Supplement: Supplementary Materials — A file containing supplemental material pertinent to this manuscript is available. This supplemental information consists of 13 tables, 2 figures, and detailed methods, as follows: Table S1: all variants with ACMG/AMP classifications (column H) and severity subclassifications from [27] (column I). ACMG/AMP classifications are based on the point system as described by Tavtigian et al. [33]. In short, supporting, moderate, strong, and very strong evidence is combined into a score where each type of evidence gives a score of 1, 2, 4, or 8, respectively, where pathogenic evidence gives a positive score and benign evidence gives a negative score. The resulting total score per variant results in a benign (<-6), likely benign (-1–-6), VUS (0–5), likely pathogenic (6–9), or pathogenic (>9) classification. Table S2: ACMG/AMP classification step PVS1 Null variants. Table S3: ACMG/AMP classification step PM6 de novo variants. Table S4: ACMG/AMP classification step PS4 variant frequency and use of control populations. Table S5: ACMG/AMP classification step PM4 protein length changes due to in-frame deletions/insertions and stop losses. Table S6: ACMG/AMP classification steps PP3 and BP4 computational (in silico) data. Table S7: ACMG/AMP classification step BP7 synonymous variants. Table S8: ACMG/AMP classification steps BS1 and PM2 variant frequency and use of control populations. Table S9: ACMG/AMP classification steps PS1 and PM5 Same amino acid change and novel missense at the same position. Table S10: ACMG/AMP classification steps PS3 and BS3 functional studies. Table S11: three most frequent (likely) pathogenic variants per gnomAD population. Table S12: previously reported frequent pathogenic variants based on literature. Table S13: published segregating complex alleles. Figure S1: in silico comparison of CADD and REVEL for missense variants in ABCA4. In silico comparison of ABCA4 missense variants. CADD PHRED values are plotted against REVEL values. Cut-off values between [file 6815504.f1.zip › S13_complex alleles.xlsx]

## Sheet: Unique complex alleles
coding DNA	Protein change	Segregating occurrence in the dataset	ACMG classification		Highest individual ACMG classification
c.[1622T>C;3113C>T]	p.[Leu541Pro;Ala1038Val]	53	Likely pathogenic*		Pathogenic	c.1622T>C	Pathogenic		c.3113C>T	Likely pathogenic
c.[5461-10T>C;5603A>T]	p.[Thr1821Aspfs*6,Thr1821Valfs*13;Asn1868Ile]	31	Likely pathogenic*		Pathogenic	c.5461-10T>C	Pathogenic		c.5603A>T	VUS
c.[2588G>C;5603A>T]	p.[Gly863Ala,Gly863del;Asn1868Ile]	14	Likely pathogenic*		Pathogenic	c.2588G>C	Pathogenic		c.5603A>T	VUS
c.[4926C>G;5044_5058del]	p.[Ser1642Arg;Val1682_Val1686del]	12	Likely pathogenic*		Pathogenic	c.4926C>G	Likely pathogenic		c.5044_5058del	Pathogenic
c.[4253+43G>A;6006-609T>A]	p.[=,Ile1377Hisfs*3;=]	9	Likely pathogenic*		VUS	c.4253+43G>A	VUS		c.6006-609T>A	Likely benign
c.[4469G>A;5603A>T]	p.[Cys1490Tyr;Asn1868Ile]	9	Likely pathogenic*		Pathogenic	c.4469G>A	Pathogenic		c.5603A>T	VUS
c.[4222T>C;4918C>T]	p.[Trp1408Arg;Arg1640Trp]	8	Likely pathogenic*		Pathogenic	c.4222T>C	Pathogenic		c.4918C>T	Pathogenic
c.[769-784C>T;5603A>T]	p.[=,Leu257Aspfs*3;Asn1868Ile]	6	Likely pathogenic*		VUS	c.769-784C>T	Likely benign		c.5603A>T	VUS
c.[983A>T;3106G>A]	p.[Glu328Val;Glu1036Lys]	6	Likely pathogenic*		Pathogenic	c.983A>T	Pathogenic		c.3106G>A	Likely pathogenic
c.[1622T>C;4328G>A]	p.[Leu541Pro;Arg1443His]	5	VUS		Pathogenic	c.1622T>C	Pathogenic		c.4328G>A	Pathogenic
c.[3758C>T;5882G>A]	p.[Thr1253Met;Gly1961Glu]	4	Likely pathogenic*		Pathogenic	c.3758C>T	VUS		c.5882G>A	Pathogenic
c.[1A>G;6089G>A]	p.[Met1Val;Arg2030Gln]	3	VUS		Pathogenic	c.1A>G	Likely pathogenic		c.6089G>A	Pathogenic
c.[4539+2064C>T;5461-1389C>A]	p.[=,Arg1514Leufs*36;=]	3	VUS		Pathogenic	c.4539+2064C>T	Pathogenic		c.5461-1389C>A	Likely benign
c.[302+68C>T;4539+2028C>T]	p.[?;=,Arg1514Leufs*36]	3	Likely pathogenic*		Pathogenic	c.302+68C>T	VUS		c.4539+2028C>T	Pathogenic
c.[4253+43G>A;5603A>T]	p.[=,Ile1377Hisfs*3;Asn1868Ile]	3	VUS		VUS	c.4253+43G>A	VUS		c.5603A>T	VUS
c.[5282C>G;6316C>T]	p.[Pro1761Arg;Arg2106Cys]	3	VUS		Pathogenic	c.5282C>G	VUS		c.6316C>T	Pathogenic
c.[735T>G;2300T>A]	p.[Tyr245*;Val767Asp]	2	VUS		Pathogenic	c.735T>G	Pathogenic		c.2300T>A	Pathogenic
c.[1715G>A;2588G>C]	p.[Arg572Gln;Gly863Ala,Gly863del]	2	Likely pathogenic*		Pathogenic	c.1715G>A	Likely pathogenic		c.2588G>C	Pathogenic
c.[2588G>C;6089G>A]	p.[Gly863Ala,Gly863del;Arg2030Gln]	2	VUS		Pathogenic	c.2588G>C	Pathogenic		c.6089G>A	Pathogenic
c.[2884del;5603A>T]	p.[Leu962Trpfs*15;Asn1868Ile]	2	VUS		Pathogenic	c.2884del	Pathogenic		c.5603A>T	VUS
c.[3322C>T;6320G>A]	p.[Arg1108Cys;Arg2107His]	2	VUS		Pathogenic	c.3322C>T	Pathogenic		c.6320G>A	Likely pathogenic
c.[4918C>T;5603A>T]	p.[Arg1640Trp;Asn1868Ile]	2	VUS		Pathogenic	c.4918C>T	Pathogenic		c.5603A>T	VUS
c.[832del;3899G>A]	p.[Ser278Leufs*22;Arg1300Gln]	1	VUS		Pathogenic	c.832del	Pathogenic		c.3899G>A	Likely benign
c.[4837G>A;5318C>T]	p.[Asp1613Asn;Ala1773Val]	1	VUS		Pathogenic	c.4837G>A	VUS		c.5318C>T	Pathogenic
c.[2034G>T;6089G>A]	p.[Lys678Asn;Arg2030Gln]	1	VUS		Pathogenic	c.2034G>T	Likely pathogenic		c.6089G>A	Pathogenic
c.[2894A>G;6563T>C]	p.[Asn965Ser;Phe2188Ser]	1	VUS		Pathogenic	c.2894A>G	Pathogenic		c.6563T>C	Pathogenic
c.[1531C>T;6127C>T]	p.[Arg511Cys;Pro2043Ser]	1	VUS		Likely pathogenic	c.1531C>T	Likely pathogenic		c.6127C>T	VUS
c.[1622T>C;5044_5058del]	p.[Leu541Pro;Val1682_Val1686del]	1	VUS		Pathogenic	c.1622T>C	Pathogenic		c.5044_5058del	Pathogenic
c.[1648G>C;4670A>G]	p.[Gly550Arg;Tyr1557Cys]	1	VUS		Likely pathogenic	c.1648G>C	Likely pathogenic		c.4670A>G	Likely pathogenic
c.[1808A>G;6112C>T]	p.[Tyr603Cys;Arg2038Trp]	1	VUS		Pathogenic	c.1808A>G	VUS		c.6112C>T	Pathogenic
c.[1906C>A;4436G>A;4508C>T]	p.[Gln636Lys;Trp1479*;Pro1503Leu]	1	VUS		Pathogenic	c.1906C>A	Likely pathogenic		c.4436G>A	Pathogenic	c.4508C>T	Likely pathogenic
c.[2083G>C;6079C>T]	p.[Val695Leu;Leu2027Phe]	1	VUS		Pathogenic	c.2083G>C	VUS		c.6079C>T	Pathogenic
c.[2588-12C>G;3085C>T]	p.[=;Gln1029*]	1	VUS		Pathogenic	c.2588-12C>G	Likely benign		c.3085C>T	Pathogenic
c.[2819C>G;3364G>A]	p.[Pro940Arg;Glu1122Lys]	1	VUS		Pathogenic	c.2819C>G	Likely benign		c.3364G>A	Pathogenic
c.[2912C>A;5882G>A]	p.[Thr971Asn;Gly1961Glu]	1	VUS		Pathogenic	c.2912C>A	Likely pathogenic		c.5882G>A	Pathogenic
c.[2919-383C>T;5603A>T]	p.[?;Asn1868Ile]	1	VUS		VUS	c.2919-383C>T	Likely benign		c.5603A>T	VUS
c.[3113C>T;1622T>C]	p.[Ala1038Val;Leu541Pro]	1	VUS		Pathogenic	c.3113C>T	Likely pathogenic		c.1622T>C	Pathogenic
c.[3113C>T;4070C>T]	p.[Ala1038Val;Ala1357Val]	1	VUS		Pathogenic	c.3113C>T	Likely pathogenic		c.4070C>T	Pathogenic
c.[3113C>T;5882G>A]	p.[Ala1038Val;Gly1961Glu]	1	VUS		Pathogenic	c.3113C>T	Likely pathogenic		c.5882G>A	Pathogenic
c.[3220A>C;101_106del]	p.[Ile1074Leu;Ser34_Leu35del]	1	VUS		Pathogenic	c.3220A>C	Likely benign		c.101_106del	Pathogenic
c.[3322C>T;6071A>G]	p.[Arg1108Cys;Asp2024Gly]	1	VUS		Pathogenic	c.3322C>T	Pathogenic		c.6071A>G	VUS
c.[3386G>T;4537dup]	p.[Arg1129Leu;Gln1513Profs*42]	1	VUS		Pathogenic	c.3386G>T	Pathogenic		c.4537dup	Pathogenic
c.[3386G>T;6718A>G]	p.[Arg1129Leu;Thr2240Ala]	1	VUS		Pathogenic	c.3386G>T	Pathogenic		c.6718A>G	Pathogenic
c.[3481C>A;5714+5G>A]	p.[Arg1161Ser;=,Glu1863Leufs*33]	1	VUS		Pathogenic	c.3481C>A	VUS		c.5714+5G>A	Pathogenic
c.[3608G>A;4537del]	p.[Gly1203Glu,Gly1203Aspfs*10;Gln1513Argfs*13]	1	VUS		Pathogenic	c.3608G>A	VUS		c.4537del	Pathogenic
c.[3830C>T;4774-2A>G]	p.[Thr1277Met;?]	1	VUS		VUS	c.3830C>T	VUS		c.4774-2A>G	VUS
c.[4216C>T;6148G>C]	p.[His1406Tyr;Val2050Leu]	1	VUS		Likely pathogenic	c.4216C>T	Likely pathogenic		c.6148G>C	VUS
c.[442+1G>A;4297G>A]	p.[?;Val1433Ile]	1	VUS		Likely pathogenic	c.442+1G>A	Likely pathogenic		c.4297G>A	VUS
c.[4540-8T>C;5882G>A]	p.[?;Gly1961Glu]	1	VUS		Pathogenic	c.4540-8T>C	Likely benign		c.5882G>A	Pathogenic
c.[455G>A;1609C>T]	p.[Arg152Gln;Arg537Cys]	1	VUS		Pathogenic	c.455G>A	VUS		c.1609C>T	Pathogenic
c.[455G>A;3322C>T;6320G>A]	p.[Arg152Gln;Arg1108Cys;Arg2107His]	1	VUS		Pathogenic	c.455G>A	VUS		c.3322C>T	Pathogenic	c.6320G>A	Likely pathogenic
c.[455G>A;5603A>T]	p.[Arg152Gln;Asn1868Ile]	1	VUS		VUS	c.455G>A	VUS		c.5603A>T	VUS
c.[4696C>T;5882G>A]	p.[Leu1566Phe;Gly1961Glu]	1	VUS		Pathogenic	c.4696C>T	VUS		c.5882G>A	Pathogenic
c.[5560G>T;5882G>A]	p.[Val1854Leu;Gly1961Glu]	1	VUS		Pathogenic	c.5560G>T	VUS		c.5882G>A	Pathogenic
c.[5603A>T;6191C>T]	p.[Asn1868Ile;Ala2064Val]	1	VUS		Likely pathogenic	c.5603A>T	VUS		c.6191C>T	Likely pathogenic
c.[570+1_570+8del;6148G>C]	p.[?;Val2050Leu]	1	VUS		Pathogenic	c.570+1_570+8del	Pathogenic		c.6148G>C	VUS
c.[5882G>A;6250G>A]	p.[Gly1961Glu;Ala2084Thr]	1	VUS		Pathogenic	c.5882G>A	Pathogenic		c.6250G>A	VUS
c.[5882G>A;6445C>T]	p.[Gly1961Glu;Arg2149*]	1	VUS		Pathogenic	c.5882G>A	Pathogenic		c.6445C>T	Pathogenic
c.[71G>A;5603A>T]	p.[Arg24His;Asn1868Ile]	1	VUS		Pathogenic	c.71G>A	Pathogenic		c.5603A>T	VUS
c.[818G>A;5603A>T]	p.[Trp273*;Asn1868Ile]	1	VUS		Pathogenic	c.818G>A	Pathogenic		c.5603A>T	VUS
c.[872C>T;1531C>T]	p.[Pro291Leu;Arg511Cys]	1	VUS		Likely pathogenic	c.872C>T	Likely pathogenic		c.1531C>T	Likely pathogenic
c.[872C>T;6006-1G>A]	p.[Pro291Leu;?]	1	VUS		Pathogenic	c.872C>T	Likely pathogenic		c.6006-1G>A	Pathogenic
c.[959C>G;1017G>A]	p.[Ser320Cys;Trp339*]	1	VUS		Pathogenic	c.959C>G	VUS		c.1017G>A	Pathogenic
c.[1622T>C;3113C>T;4919G>A]	p.[Leu541Pro;Ala1038Val;Arg1640Gln]	1	VUS		Pathogenic	c.1622T>C	Pathogenic		c.3113C>T	Likely pathogenic	c.4919G>A	Pathogenic
c.[203C>T;5882G>A]	p.[Pro68Leu;Gly1961Glu]	1	VUS		Pathogenic	c.203C>T	Pathogenic		c.5882G>A	Pathogenic
* based on in trans analyses without correction for allele frequency

## Sheet: Complex alleles per Study
Patient_study	Variant
1_{PMID:Downes 2012:23143460}	c.[1A>G;6089G>A]
4_{PMID:Gerth 2002:12192456}{PMID:Rivera 2000:10958763}	c.[1622T>C;3113C>T]
35_{PMID:Cideciyan 2009:19074458}	c.[1622T>C;3113C>T]
36_{PMID:Cideciyan 2009:19074458}	c.[1622T>C;3113C>T]
39_{PMID:Cideciyan 2009:19074458}	c.[1622T>C;3113C>T]
032-023_{PMID:Briggs 2001:11527935}	c.[1622T>C;3113C>T]
032-060_{PMID:Briggs 2001:11527935}	c.[832del;3899G>A]
4060 II-1_{PMID:Zernant 2011:21911583}	c.[1622T>C;3113C>T]
A II-1_{PMID:Zernant 2014:25082829}	c.[4539+2064C>T;5461-1389C>A]
AR468-7_{PMID:Lewis 1997:9973280}	c.[3758C>T;5882G>A]
AR682-03_{PMID:Shroyer 2001:11687513}	c.[4222T>C;4918C>T]
B II-1_{PMID:Zernant 2014:25082829}	c.[4539+2064C>T;5461-1389C>A]
C II-1_{PMID:Zernant 2014:25082829}	c.[4539+2064C>T;5461-1389C>A]
CIC05989_{PMID:Audo 2010:20333770}	c.[4837G>A;5318C>T]
CIC06170_{PMID:Audo 2010:20333770}	c.[2034G>T;6089G>A]
Family HD32_{PMID:Chen 2013:23462753}	c.[2894A>G;6563T>C]
II-1_{PMID:Lee 2015:26527198}	c.[302+68C>T;4539+2028C>T]
II-2_{PMID:Lee 2015:26527198}	c.[302+68C>T;4539+2028C>T]
P15_{PMID:Nõupuu 2014:25301883}	c.[1622T>C;4328G>A]
P22.1_{PMID:Duncker 2015:26551331}	c.[1622T>C;3113C>T]
P26.2_{PMID:Duncker 2015:26551331}	c.[1622T>C;3113C>T]
P31.1_{PMID:Duncker 2015:26551331}	c.[735T>G;2300T>A]
P32.1_{PMID:Duncker 2015:26551331}	c.[4222T>C;4918C>T]
STGD100_{PMID:Rivera 2000:10958763}	c.[1622T>C;3113C>T]
STGD102_{PMID:Rivera 2000:10958763}	c.[1715G>A;2588G>C]
STGD113_{PMID:Rivera 2000:10958763}{PMID:Gerth 2002:12192456}	c.[1622T>C;3113C>T]
STGD116_{PMID:Rivera 2000:10958763}	c.[1622T>C;3113C>T]
STGD119_{PMID:Rivera 2000:10958763}	c.[1622T>C;3113C>T]
STGD122_{PMID:Rivera 2000:10958763}	c.[1622T>C;3113C>T]
STGD170_{PMID:Rivera 2000:10958763}	c.[1622T>C;3113C>T]
STGD37_{PMID:Rivera 2000:10958763}	c.[1622T>C;3113C>T]
STGD37_{PMID:Rivera 2000:10958763}	c.[1622T>C;3113C>T]
STGD82_{PMID:Rivera 2000:10958763}	c.[1622T>C;3113C>T]
STGD99_{PMID:Rivera 2000:10958763}	c.[1622T>C;3113C>T]
Unknown (1430)_{PMID:Braun 2013:23918662}	c.[1622T>C;3113C>T]
Unknown (1431)_{PMID:Braun 2013:23918662}	c.[1622T>C;3113C>T]
Unknown (1452)_{PMID:Braun 2013:23918662}	c.[1622T>C;3113C>T]
Unknown (1453)_{PMID:Braun 2013:23918662}	c.[1622T>C;3113C>T]
Unknown (1454)_{PMID:Braun 2013:23918662}	c.[1622T>C;3113C>T]
Unknown (1499)_{PMID:Song 2015:26247787}	c.[2588G>C;6089G>A]
Unknown (1500)_{PMID:Song 2015:26247787}	c.[2588G>C;6089G>A]
VI:10_{PMID:Jonsson 2013:23443024}	c.[5461-10T>C;5603A>T]
ZD289/781_{PMID:Kitiratschky 2008:18285826}	c.[1622T>C;3113C>T]
10181_{PMID:Jiang 2016:26780318}	c.[1531C>T;6127C>T]
141_{PMID:Weisschuh 2020:32531858}	c.[1622T>C;3113C>T]
P11T2_{PMID:Bauwens 2019:30670881}	c.[1622T>C;3113C>T]
79_{PMID:Cideciyan 2015:26377081}	c.[1622T>C;3113C>T]
11_{PMID:Hargitai 2005:16303926}	c.[1622T>C;3113C>T]
3260_{PMID:Zernant 2017:28446513}	c.[1622T>C;3113C>T]
22_{PMID:Hargitai 2005:16303926}	c.[1622T>C;3113C>T]
2_{PMID:Hargitai 2005:16303926}	c.[1622T>C;3113C>T]
25_{PMID:Hargitai 2005:16303926}	c.[1622T>C;3113C>T]
P13_{PMID:Lee 2014:25139735}	c.[1622T>C;3113C>T]
MD-0402_{PMID:Del Pozo-Valero 2020:32619608}	c.[1622T>C;3113C>T]
3214_{PMID:Zernant 2017:28446513}	c.[1622T>C;3113C>T]
Patient 8_{PMID:Ibanez 2020:33369172}	c.[1622T>C;3113C>T]
32_{PMID:Hargitai 2005:16303926}	c.[1622T>C;3113C>T]
19_{PMID:Tsipi 2016:27014590}	c.[1622T>C;3113C>T]
3142_{PMID:Zernant 2017:28446513}	c.[1622T>C;3113C>T]
16_{PMID:Parker 2016:27730010}	c.[1622T>C;3113C>T]
3353_{PMID:Zernant 2017:28446513}	c.[1622T>C;3113C>T]
9090_{PMID:Zernant 2017:28446513}	c.[1622T>C;3113C>T]
16_{PMID:Tsipi 2016:27014590}	c.[1622T>C;3113C>T]
Unknown 1122_{PMID:Hull 2020:32856788}	c.[1622T>C;3113C>T]
Fam E II 1_{PMID:Salles 2017:29114839}	c.[1622T>C;3113C>T]
P27_{PMID:Cideciyan 2012:22247458}	c.[1622T>C;3113C>T]
21_{PMID:Hargitai 2005:16303926}	c.[1622T>C;3113C>T]
18_{PMID:Hargitai 2005:16303926}	c.[1622T>C;3113C>T]
3821_{PMID:Zernant 2017:28446513}	c.[1622T>C;3113C>T]
Patient 2_{PMID:Singh 2014:24428930}	c.[1622T>C;3113C>T]
3182_{PMID:Zernant 2017:28446513}	c.[1622T>C;3113C>T]
Fam F II 1_{PMID:Salles 2017:29114839}	c.[1622T>C;3113C>T]
Patient 1_{PMID:Singh 2014:24428930}	c.[1622T>C;3113C>T]
Fam A II 1_{PMID:Salles 2017:29114839}	c.[1622T>C;4328G>A]
Fam M II 1_{PMID:Salles 2017:29114839}	c.[1622T>C;4328G>A]
Fam B II 1_{PMID:Salles 2017:29114839}	c.[1622T>C;4328G>A]
Fam C III 1_{PMID:Salles 2017:29114839}	c.[1622T>C;4328G>A]
47_{PMID:Salles 2018:30093795}	c.[1622T>C;5044_5058del]
87_{PMID:Patel 2019:30653986}	c.[1648G>C;4670A>G]
20546_{PMID:Khan 2020:32653833}	c.[1715G>A;2588G>C]
10066_{PMID:Jiang 2016:26780318}	c.[1808A>G;6112C>T]
10221_{PMID:Jiang 2016:26780318}	c.[1906C>A;4436G>A;4508C>T]
MD-0555_{PMID:Del Pozo-Valero 2020:32619608}	c.[1A>G;6089G>A]
3586_{PMID:Zernant 2017:28446513}	c.[1A>G;6089G>A]
CIC08723_{PMID:Nassisi 2018:30060493}	c.[2083G>C;6079C>T]
67124_{PMID:Khan 2019:31212395}	c.[2588-12C>G;3085C>T]
3216_{PMID:Zernant 2017:28446513}	c.[2588G>C;5603A>T]
CIC03252_{PMID:Nassisi 2018:30060493}	c.[2588G>C;5603A>T]
4563_{PMID:Zernant 2017:28446513}	c.[2588G>C;5603A>T]
3509_{PMID:Zernant 2017:28446513}	c.[2588G>C;5603A>T]
3049_{PMID:Zernant 2017:28446513}	c.[2588G>C;5603A>T]
CIC05266_{PMID:Nassisi 2018:30060493}	c.[2588G>C;5603A>T]
3648_{PMID:Zernant 2017:28446513}	c.[2588G>C;5603A>T]
Unknown 1096_{PMID:Midgley 2020:32913387}	c.[2588G>C;5603A>T]
Unknown 1102_{PMID:Midgley 2020:32913387}	c.[2588G>C;5603A>T]
Unknown 1103_{PMID:Midgley 2020:32913387}	c.[2588G>C;5603A>T]
67145_{PMID:Khan 2019:31212395}	c.[2588G>C;5603A>T]
Unknown 1105_{PMID:Midgley 2020:32913387}	c.[2588G>C;5603A>T]
S11:II-1_{PMID:Green 2020:32467599}	c.[2588G>C;5603A>T]
S13:II-2_{PMID:Green 2020:32467599}	c.[2588G>C;5603A>T]
CIC01080_{PMID:Nassisi 2018:30060493}	c.[2819C>G;3364G>A]
P11G7_{PMID:Bauwens 2019:30670881}	c.[2884del;5603A>T]
P6G16_{PMID:Bauwens 2019:30670881}	c.[2884del;5603A>T]
19_{PMID:Raj 2020:31934596}	c.[2912C>A;5882G>A]
P8G15_{PMID:Bauwens 2019:30670881}	c.[2919-383C>T;5603A>T]
P2_{PMID:Albert 2018:29526278}	c.[302+68C>T;4539+2028C>T]
20_{PMID:Hargitai 2005:16303926}	c.[3113C>T;1622T>C]
67316_{PMID:Khan 2019:31212395}	c.[3113C>T;4070C>T]
48_{PMID:Salles 2018:30093795}	c.[3113C>T;5882G>A]
10168_{PMID:Jiang 2016:26780318}	c.[3220A>C;101_106del]
MD-1036_{PMID:Del Pozo-Valero 2020:32619608}	c.[3322C>T;6071A>G]
MD-0847_{PMID:Del Pozo-Valero 2020:32619608}	c.[3322C>T;6320G>A]
MD-1271_{PMID:Del Pozo-Valero 2020:32619608}	c.[3322C>T;6320G>A]
MD-0694_{PMID:Del Pozo-Valero 2020:32619608}	c.[3386G>T;4537dup]
MD-1102_{PMID:Del Pozo-Valero 2020:32619608}	c.[3386G>T;6718A>G]
3601_{PMID:Zernant 2017:28446513}	c.[3481C>A;5714+5G>A]
3401_{PMID:Zernant 2017:28446513}	c.[3608G>A;4537del]
3262_{PMID:Zernant 2017:28446513}	c.[3758C>T;5882G>A]
3509_{PMID:Zernant 2017:28446513}	c.[3758C>T;5882G>A]
3348_{PMID:Zernant 2017:28446513}	c.[3758C>T;5882G>A]
21_{PMID:Raj 2020:31934596}	c.[3830C>T;4774-2A>G]
21670_{PMID:Khan 2020:32653833}	c.[4216C>T;6148G>C]
67152_{PMID:Khan 2019:31212395}	c.[4222T>C;4918C>T]
67203_{PMID:Khan 2019:31212395}	c.[4222T>C;4918C>T]
P19_{PMID:Lee 2014:25139735}	c.[4222T>C;4918C>T]
3085_{PMID:Zernant 2017:28446513}	c.[4222T>C;4918C>T]
14_{PMID:Fujinami 2015:25312043}	c.[4222T>C;4918C>T]
4472_{PMID:Zernant 2017:28446513}	c.[4222T>C;4918C>T]
67197_{PMID:Khan 2019:31212395}	c.[4253+43G>A;5603A>T]
67204_{PMID:Khan 2019:31212395}	c.[4253+43G>A;5603A>T]
M-II:1_{PMID:Sangermano 2019:30643219}{PMID:Runhart 2019:31618761}	c.[4253+43G>A;5603A>T]
P11T2_{PMID:Bauwens 2019:30670881}	c.[4253+43G>A;6006-609T>A]
P7G7_{PMID:Bauwens 2019:30670881}	c.[4253+43G>A;6006-609T>A]
H-I:2_{PMID:Sangermano 2019:30643219}{PMID:Runhart 2019:31618761}	c.[4253+43G>A;6006-609T>A]
D-III:1_{PMID:Sangermano 2019:30643219}{PMID:Runhart 2019:31618761}	c.[4253+43G>A;6006-609T>A]
N-II:3_{PMID:Sangermano 2019:30643219}{PMID:Runhart 2019:31618761}	c.[4253+43G>A;6006-609T>A]
F-II:2_{PMID:Sangermano 2019:30643219}{PMID:Runhart 2019:31618761}	c.[4253+43G>A;6006-609T>A]
G-I:2_{PMID:Sangermano 2019:30643219}{PMID:Runhart 2019:31618761}	c.[4253+43G>A;6006-609T>A]
J-II:3_{PMID:Sangermano 2019:30643219}{PMID:Runhart 2019:31618761}	c.[4253+43G>A;6006-609T>A]
P1G2_{PMID:Bauwens 2019:30670881}	c.[4253+43G>A;6006-609T>A]
67279_{PMID:Khan 2019:31212395}	c.[442+1G>A;4297G>A]
Unknown 1111_{PMID:Midgley 2020:32913387}	c.[4469G>A;5603A>T]
Unknown 1106_{PMID:Midgley 2020:32913387}	c.[4469G>A;5603A>T]
Unknown 1097_{PMID:Midgley 2020:32913387}	c.[4469G>A;5603A>T]
Unknown 1107_{PMID:Midgley 2020:32913387}	c.[4469G>A;5603A>T]
Unknown 1093_{PMID:Midgley 2020:32913387}	c.[4469G>A;5603A>T]
Unknown 1098_{PMID:Midgley 2020:32913387}	c.[4469G>A;5603A>T]
P7G2_{PMID:Bauwens 2019:30670881}	c.[4469G>A;5603A>T]
Unknown 1109_{PMID:Midgley 2020:32913387}	c.[4469G>A;5603A>T]
Unknown 1099_{PMID:Midgley 2020:32913387}	c.[4469G>A;5603A>T]
MD-0783_{PMID:Del Pozo-Valero 2020:32619608}	c.[4540-8T>C;5882G>A]
67238_{PMID:Khan 2019:31212395}	c.[455G>A;1609C>T]
67308_{PMID:Khan 2019:31212395}	c.[455G>A;3322C>T;6320G>A]
67203_{PMID:Khan 2019:31212395}	c.[455G>A;5603A>T]
CIC09219_{PMID:Nassisi 2018:30060493}	c.[4696C>T;5882G>A]
CIC01750_{PMID:Nassisi 2018:30060493}	c.[4918C>T;5603A>T]
CIC02024_{PMID:Nassisi 2018:30060493}	c.[4918C>T;5603A>T]
MD-0886_{PMID:Del Pozo-Valero 2020:32619608}	c.[4926C>G;5044_5058del]
Fam K II 2_{PMID:Salles 2017:29114839}	c.[4926C>G;5044_5058del]
34_{PMID:Salles 2018:30093795}	c.[4926C>G;5044_5058del]
Fam H II 1_{PMID:Salles 2017:29114839}	c.[4926C>G;5044_5058del]
Fam M II 1_{PMID:Salles 2017:29114839}	c.[4926C>G;5044_5058del]
CIC05056_{PMID:Nassisi 2018:30060493}	c.[4926C>G;5044_5058del]
Fam I II 1_{PMID:Salles 2017:29114839}	c.[4926C>G;5044_5058del]
1_{PMID:Salles 2018:30093795}	c.[4926C>G;5044_5058del]
Fam G II 1_{PMID:Salles 2017:29114839}	c.[4926C>G;5044_5058del]
44_{PMID:Salles 2018:30093795}	c.[4926C>G;5044_5058del]
Fam J II 2_{PMID:Salles 2017:29114839}	c.[4926C>G;5044_5058del]
CIC00467_{PMID:Nassisi 2018:30060493}	c.[4926C>G;5044_5058del]
CIC07960_{PMID:Nassisi 2018:30060493}	c.[5282C>G;6316C>T]
Fam N II 1_{PMID:Salles 2017:29114839}	c.[5282C>G;6316C>T]
CIC09601_{PMID:Nassisi 2018:30060493}	c.[5282C>G;6316C>T]
9097_{PMID:Zernant 2017:28446513}	c.[5461-10T>C;5603A>T]
Unknown 1101_{PMID:Midgley 2020:32913387}	c.[5461-10T>C;5603A>T]
S9:III-1_{PMID:Green 2020:32467599}	c.[5461-10T>C;5603A>T]
67206_{PMID:Khan 2019:31212395}	c.[5461-10T>C;5603A>T]
P3G1_{PMID:Bauwens 2019:30670881}	c.[5461-10T>C;5603A>T]
L-II:1_{PMID:Sangermano 2019:30643219}{PMID:Runhart 2019:31618761}	c.[5461-10T>C;5603A>T]
CIC09857_{PMID:Nassisi 2018:30060493}	c.[5461-10T>C;5603A>T]
67133_{PMID:Khan 2019:31212395}	c.[5461-10T>C;5603A>T]
CIC03648_{PMID:Nassisi 2019:31614660}	c.[5461-10T>C;5603A>T]
P2G15_{PMID:Bauwens 2019:30670881}	c.[5461-10T>C;5603A>T]
P10G2_{PMID:Bauwens 2019:30670881}	c.[5461-10T>C;5603A>T]
3074_{PMID:Zernant 2017:28446513}	c.[5461-10T>C;5603A>T]
67204_{PMID:Khan 2019:31212395}	c.[5461-10T>C;5603A>T]
H-I:2_{PMID:Sangermano 2019:30643219}{PMID:Runhart 2019:31618761}	c.[5461-10T>C;5603A>T]
Unknown 1094_{PMID:Midgley 2020:32913387}	c.[5461-10T>C;5603A>T]
P9T3_{PMID:Bauwens 2019:30670881}	c.[5461-10T>C;5603A>T]
S16:II-4_{PMID:Green 2020:32467599}	c.[5461-10T>C;5603A>T]
Unknown 1100_{PMID:Midgley 2020:32913387}	c.[5461-10T>C;5603A>T]
P8G15_{PMID:Bauwens 2019:30670881}	c.[5461-10T>C;5603A>T]
P6G2_{PMID:Bauwens 2019:30670881}	c.[5461-10T>C;5603A>T]
67280_{PMID:Khan 2019:31212395}	c.[5461-10T>C;5603A>T]
P7G15_{PMID:Bauwens 2019:30670881}	c.[5461-10T>C;5603A>T]
P1G8_{PMID:Bauwens 2019:30670881}	c.[5461-10T>C;5603A>T]
Unknown 1095_{PMID:Midgley 2020:32913387}	c.[5461-10T>C;5603A>T]
S23:II-3_{PMID:Green 2020:32467599}	c.[5461-10T>C;5603A>T]
67145_{PMID:Khan 2019:31212395}	c.[5461-10T>C;5603A>T]
P11G9_{PMID:Bauwens 2019:30670881}	c.[5461-10T>C;5603A>T]
CIC02690_{PMID:Nassisi 2018:30060493}	c.[5461-10T>C;5603A>T]
P1G2_{PMID:Bauwens 2019:30670881}	c.[5461-10T>C;5603A>T]
67142_{PMID:Khan 2019:31212395}	c.[5461-10T>C;5603A>T]
Unknown 1122_{PMID:Hull 2020:32856788}	c.[5560G>T;5882G>A]
CIC03710_{PMID:Nassisi 2018:30060493}	c.[5603A>T;6191C>T]
CIC06908_{PMID:Nassisi 2018:30060493}	c.[570+1_570+8del;6148G>C]
CIC04571_{PMID:Nassisi 2018:30060493}	c.[5882G>A;6250G>A]
3037_{PMID:Zernant 2017:28446513}	c.[5882G>A;6445C>T]
P12G2_{PMID:Bauwens 2019:30670881}	c.[71G>A;5603A>T]
3032_{PMID:Zernant 2017:28446513}	c.[735T>G;2300T>A]
Q-II:1_{PMID:Sangermano 2019:30643219}{PMID:Runhart 2019:31618761}	c.[769-784C>T;5603A>T]
L-II:1_{PMID:Sangermano 2019:30643219}{PMID:Runhart 2019:31618761}	c.[769-784C>T;5603A>T]
A-I:2_{PMID:Sangermano 2019:30643219}{PMID:Runhart 2019:31618761}	c.[769-784C>T;5603A>T]
C-I:2_{PMID:Sangermano 2019:30643219}{PMID:Runhart 2019:31618761}	c.[769-784C>T;5603A>T]
I-II:3_{PMID:Sangermano 2019:30643219}{PMID:Runhart 2019:31618761}	c.[769-784C>T;5603A>T]
K-II:1_{PMID:Sangermano 2019:30643219}{PMID:Runhart 2019:31618761}	c.[769-784C>T;5603A>T]
E-II:1_{PMID:Sangermano 2019:30643219}	c.[818G>A;5603A>T]
CIC09848_{PMID:Nassisi 2018:30060493}	c.[872C>T;1531C>T]
19581_{PMID:Jiang 2016:26780318}	c.[872C>T;6006-1G>A]
10068_{PMID:Jiang 2016:26780318}	c.[959C>G;1017G>A]
10075_{PMID:Jiang 2016:26780318}	c.[983A>T;3106G>A]
19639_{PMID:Jiang 2016:26780318}	c.[983A>T;3106G>A]
10068_{PMID:Jiang 2016:26780318}	c.[983A>T;3106G>A]
10035_{PMID:Jiang 2016:26780318}	c.[983A>T;3106G>A]
RP365_{PMID:Xu 2014:24938718}	c.[983A>T;3106G>A]
10151_{PMID:Jiang 2016:26780318}	c.[983A>T;3106G>A]
566_{PMID:Weisschuh 2020:32531858}	c.[1622T>C;3113C>T;4919G>A]
P12‡; 86_{PMID:Huang 2014:24550365}{PMID:Cideciyan 2015:26377081}	c.[203C>T;5882G>A]
